# Supplementary material for: Effects of temporal and spatial scales on soil yeast communities in the peach orchard
Source: Front Microbiol. 2023 Sep 19;14:1226142. doi: 10.3389/fmicb.2023.1226142 (PMC10546340; doi:10.3389/fmicb.2023.1226142)
Supplement: Supplementary file 1 [file Data_Sheet_1.ZIP › Table S10.xlsx]

## Sheet: network.node_list
	Table S10: network.node_list
	Sample group: Non-rhizosphere
id	label	kingdom	phylum	class	order	family	genus
1	otu79	k__Eukaryota	p__Ascomycota	c__Saccharomycetes	o__Saccharomycetales	f__Saccharomycetaceae	g__Zygosaccharomyces
2	otu5253	k__Eukaryota	p__Ascomycota	c__Saccharomycetes	o__Saccharomycetales	f__Saccharomycetaceae	g__Zygosaccharomyces
3	otu5407	k__Eukaryota	p__Ascomycota	c__Saccharomycetes	o__Saccharomycetales	f__Saccharomycetaceae	g__Zygosaccharomyces
4	otu6981	k__Eukaryota	p__Ascomycota	c__Saccharomycetes	o__Saccharomycetales	f__Saccharomycetaceae	g__Zygosaccharomyces
5	otu7812	k__Eukaryota	p__Ascomycota	c__Saccharomycetes	o__Saccharomycetales	f__Saccharomycetaceae	g__Zygosaccharomyces
6	otu8204	k__Eukaryota	p__Ascomycota	c__Saccharomycetes	o__Saccharomycetales	f__Saccharomycetaceae	g__Zygosaccharomyces
7	otu9669	k__Eukaryota	p__Ascomycota	c__Saccharomycetes	o__Saccharomycetales	f__Saccharomycetaceae	g__Zygosaccharomyces
8	otu10172	k__Eukaryota	p__Ascomycota	c__Saccharomycetes	o__Saccharomycetales	f__Saccharomycetaceae	g__Zygosaccharomyces
9	otu10525	k__Eukaryota	p__Ascomycota	c__Saccharomycetes	o__Saccharomycetales	f__Saccharomycetaceae	g__Zygosaccharomyces
10	otu14859	k__Eukaryota	p__Ascomycota	c__Saccharomycetes	o__Saccharomycetales	f__Saccharomycetaceae	g__Zygosaccharomyces
11	otu16584	k__Eukaryota	p__Ascomycota	c__Saccharomycetes	o__Saccharomycetales	f__Saccharomycetaceae	g__Zygosaccharomyces
12	otu19504	k__Eukaryota	p__Ascomycota	c__Saccharomycetes	o__Saccharomycetales	f__Saccharomycetaceae	g__Zygosaccharomyces
13	otu20134	k__Eukaryota	p__Ascomycota	c__Saccharomycetes	o__Saccharomycetales	f__Saccharomycetaceae	g__Zygosaccharomyces
14	otu20359	k__Eukaryota	p__Ascomycota	c__Saccharomycetes	o__Saccharomycetales	f__Saccharomycetaceae	g__Zygosaccharomyces
15	otu20764	k__Eukaryota	p__Ascomycota	c__Saccharomycetes	o__Saccharomycetales	f__Saccharomycetaceae	g__Zygosaccharomyces
16	otu20826	k__Eukaryota	p__Ascomycota	c__Saccharomycetes	o__Saccharomycetales	f__Saccharomycetaceae	g__Zygosaccharomyces
17	otu24059	k__Eukaryota	p__Ascomycota	c__Saccharomycetes	o__Saccharomycetales	f__Saccharomycetaceae	g__Zygosaccharomyces
18	otu25573	k__Eukaryota	p__Ascomycota	c__Saccharomycetes	o__Saccharomycetales	f__Saccharomycetaceae	g__Zygosaccharomyces
19	otu25645	k__Eukaryota	p__Ascomycota	c__Saccharomycetes	o__Saccharomycetales	f__Saccharomycetaceae	g__Zygosaccharomyces
20	otu26148	k__Eukaryota	p__Ascomycota	c__Saccharomycetes	o__Saccharomycetales	f__Saccharomycetaceae	g__Zygosaccharomyces
21	otu26714	k__Eukaryota	p__Ascomycota	c__Saccharomycetes	o__Saccharomycetales	f__Saccharomycetaceae	g__Zygosaccharomyces
22	otu28975	k__Eukaryota	p__Ascomycota	c__Saccharomycetes	o__Saccharomycetales	f__Saccharomycetaceae	g__Zygosaccharomyces
23	otu30529	k__Eukaryota	p__Ascomycota	c__Saccharomycetes	o__Saccharomycetales	f__Saccharomycetaceae	g__Zygosaccharomyces
24	otu8008	k__Eukaryota	p__Ascomycota	c__Saccharomycetes	o__Saccharomycetales	f__Trichomonascaceae	g__Blastobotrys
25	otu9743	k__Eukaryota	p__Ascomycota	c__Saccharomycetes	o__Saccharomycetales	f__Trichomonascaceae	g__Blastobotrys
26	otu131	k__Eukaryota	p__Ascomycota	c__Saccharomycetes	o__Saccharomycetales	f__Metschnikowiaceae	g__Clavispora
27	otu607	k__Eukaryota	p__Ascomycota	c__Saccharomycetes	o__Saccharomycetales	f__Metschnikowiaceae	g__Clavispora
28	otu1362	k__Eukaryota	p__Ascomycota	c__Saccharomycetes	o__Saccharomycetales	f__Metschnikowiaceae	g__Clavispora
29	otu1740	k__Eukaryota	p__Ascomycota	c__Saccharomycetes	o__Saccharomycetales	f__Metschnikowiaceae	g__Clavispora
30	otu9510	k__Eukaryota	p__Ascomycota	c__Saccharomycetes	o__Saccharomycetales	f__Metschnikowiaceae	g__Clavispora
31	otu11152	k__Eukaryota	p__Ascomycota	c__Saccharomycetes	o__Saccharomycetales	f__Metschnikowiaceae	g__Clavispora
32	otu15440	k__Eukaryota	p__Ascomycota	c__Saccharomycetes	o__Saccharomycetales	f__Metschnikowiaceae	g__Clavispora
33	otu15831	k__Eukaryota	p__Ascomycota	c__Saccharomycetes	o__Saccharomycetales	f__Metschnikowiaceae	g__Clavispora
34	otu18105	k__Eukaryota	p__Ascomycota	c__Saccharomycetes	o__Saccharomycetales	f__Metschnikowiaceae	g__Clavispora
35	otu19083	k__Eukaryota	p__Ascomycota	c__Saccharomycetes	o__Saccharomycetales	f__Metschnikowiaceae	g__Clavispora
36	otu24918	k__Eukaryota	p__Ascomycota	c__Saccharomycetes	o__Saccharomycetales	f__Metschnikowiaceae	g__Clavispora
37	otu27449	k__Eukaryota	p__Ascomycota	c__Saccharomycetes	o__Saccharomycetales	f__Metschnikowiaceae	g__Clavispora
38	otu299	k__Eukaryota	p__Ascomycota	c__Saccharomycetes	o__Saccharomycetales	f__unidentified	g__Candida
39	otu827	k__Eukaryota	p__Ascomycota	c__Saccharomycetes	o__Saccharomycetales	f__unidentified	g__Candida
40	otu7192	k__Eukaryota	p__Ascomycota	c__Saccharomycetes	o__Saccharomycetales	f__unidentified	g__Candida
41	otu7834	k__Eukaryota	p__Ascomycota	c__Saccharomycetes	o__Saccharomycetales	f__unidentified	g__Candida
42	otu8135	k__Eukaryota	p__Ascomycota	c__Saccharomycetes	o__Saccharomycetales	f__unidentified	g__Candida
43	otu10326	k__Eukaryota	p__Ascomycota	c__Saccharomycetes	o__Saccharomycetales	f__unidentified	g__Candida
44	otu11428	k__Eukaryota	p__Ascomycota	c__Saccharomycetes	o__Saccharomycetales	f__unidentified	g__Candida
45	otu12407	k__Eukaryota	p__Ascomycota	c__Saccharomycetes	o__Saccharomycetales	f__unidentified	g__Candida
46	otu14794	k__Eukaryota	p__Ascomycota	c__Saccharomycetes	o__Saccharomycetales	f__unidentified	g__Candida
47	otu22392	k__Eukaryota	p__Ascomycota	c__Saccharomycetes	o__Saccharomycetales	f__Debaryomycetaceae	g__Candida
48	otu23638	k__Eukaryota	p__Ascomycota	c__Saccharomycetes	o__Saccharomycetales	f__unidentified	g__Candida
49	otu28448	k__Eukaryota	p__Ascomycota	c__Saccharomycetes	o__Saccharomycetales	f__unidentified	g__Candida
50	otu29673	k__Eukaryota	p__Ascomycota	c__Saccharomycetes	o__Saccharomycetales	f__unidentified	g__Candida
51	otu31045	k__Eukaryota	p__Ascomycota	c__Saccharomycetes	o__Saccharomycetales	f__unidentified	g__Candida
52	otu31265	k__Eukaryota	p__Ascomycota	c__Saccharomycetes	o__Saccharomycetales	f__unidentified	g__Candida
53	otu595	k__Eukaryota	p__Ascomycota	c__Saccharomycetes	o__Saccharomycetales	f__Pichiaceae	g__Pichia
54	otu5822	k__Eukaryota	p__Ascomycota	c__Saccharomycetes	o__Saccharomycetales	f__Pichiaceae	g__Pichia
55	otu10288	k__Eukaryota	p__Ascomycota	c__Saccharomycetes	o__Saccharomycetales	f__Pichiaceae	g__Pichia
56	otu12056	k__Eukaryota	p__Ascomycota	c__Saccharomycetes	o__Saccharomycetales	f__Pichiaceae	g__Pichia
57	otu13167	k__Eukaryota	p__Ascomycota	c__Saccharomycetes	o__Saccharomycetales	f__Pichiaceae	g__Pichia
58	otu15421	k__Eukaryota	p__Ascomycota	c__Saccharomycetes	o__Saccharomycetales	f__Pichiaceae	g__Pichia
59	otu17273	k__Eukaryota	p__Ascomycota	c__Saccharomycetes	o__Saccharomycetales	f__Pichiaceae	g__Pichia
60	otu18244	k__Eukaryota	p__Ascomycota	c__Saccharomycetes	o__Saccharomycetales	f__Pichiaceae	g__Pichia
61	otu18406	k__Eukaryota	p__Ascomycota	c__Saccharomycetes	o__Saccharomycetales	f__Pichiaceae	g__Pichia
62	otu18693	k__Eukaryota	p__Ascomycota	c__Saccharomycetes	o__Saccharomycetales	f__Pichiaceae	g__Pichia
63	otu20810	k__Eukaryota	p__Ascomycota	c__Saccharomycetes	o__Saccharomycetales	f__Pichiaceae	g__Pichia
64	otu21077	k__Eukaryota	p__Ascomycota	c__Saccharomycetes	o__Saccharomycetales	f__Pichiaceae	g__Pichia
65	otu22972	k__Eukaryota	p__Ascomycota	c__Saccharomycetes	o__Saccharomycetales	f__Pichiaceae	g__Pichia
66	otu25269	k__Eukaryota	p__Ascomycota	c__Saccharomycetes	o__Saccharomycetales	f__Pichiaceae	g__Pichia
67	otu25364	k__Eukaryota	p__Ascomycota	c__Saccharomycetes	o__Saccharomycetales	f__Pichiaceae	g__Pichia
68	otu27145	k__Eukaryota	p__Ascomycota	c__Saccharomycetes	o__Saccharomycetales	f__Pichiaceae	g__Pichia
69	otu27512	k__Eukaryota	p__Ascomycota	c__Saccharomycetes	o__Saccharomycetales	f__Pichiaceae	g__Pichia
70	otu28264	k__Eukaryota	p__Ascomycota	c__Saccharomycetes	o__Saccharomycetales	f__Pichiaceae	g__Pichia
71	otu30672	k__Eukaryota	p__Ascomycota	c__Saccharomycetes	o__Saccharomycetales	f__Pichiaceae	g__Pichia
72	otu30935	k__Eukaryota	p__Ascomycota	c__Saccharomycetes	o__Saccharomycetales	f__Pichiaceae	g__Pichia
73	otu30970	k__Eukaryota	p__Ascomycota	c__Saccharomycetes	o__Saccharomycetales	f__Pichiaceae	g__Pichia
74	otu13020	k__Eukaryota	p__Ascomycota	c__Schizosaccharomycetes	o__Schizosaccharomycetales	f__Schizosaccharomycetaceae	g__Schizosaccharomyces
75	otu21813	k__Eukaryota	p__Ascomycota	c__Schizosaccharomycetes	o__Schizosaccharomycetales	f__Schizosaccharomycetaceae	g__Schizosaccharomyces
76	otu9283	k__Eukaryota	p__Ascomycota	c__Saccharomycetes	o__Saccharomycetales	f__Pichiaceae	g__Saturnispora
77	otu10019	k__Eukaryota	p__Ascomycota	c__Saccharomycetes	o__Saccharomycetales	f__Pichiaceae	g__Saturnispora
78	otu14608	k__Eukaryota	p__Ascomycota	c__Saccharomycetes	o__Saccharomycetales	f__Pichiaceae	g__Saturnispora
79	otu2509	k__Eukaryota	p__Ascomycota	c__Dothideomycetes	o__Dothideales	f__unidentified	g__Aureobasidium
80	otu8913	k__Eukaryota	p__Ascomycota	c__Dothideomycetes	o__Dothideales	f__unidentified	g__Aureobasidium
81	otu9527	k__Eukaryota	p__Ascomycota	c__Dothideomycetes	o__Dothideales	f__unidentified	g__Aureobasidium
82	otu17461	k__Eukaryota	p__Ascomycota	c__Dothideomycetes	o__Dothideales	f__unidentified	g__Aureobasidium
83	otu18993	k__Eukaryota	p__Ascomycota	c__Dothideomycetes	o__Dothideales	f__unidentified	g__Aureobasidium
84	otu21013	k__Eukaryota	p__Ascomycota	c__Dothideomycetes	o__Dothideales	f__unidentified	g__Aureobasidium
85	otu22876	k__Eukaryota	p__Ascomycota	c__Dothideomycetes	o__Dothideales	f__unidentified	g__Aureobasidium
86	otu23693	k__Eukaryota	p__Ascomycota	c__Dothideomycetes	o__Dothideales	f__unidentified	g__Aureobasidium
87	otu24170	k__Eukaryota	p__Ascomycota	c__Dothideomycetes	o__Dothideales	f__unidentified	g__Aureobasidium
88	otu27362	k__Eukaryota	p__Ascomycota	c__Dothideomycetes	o__Dothideales	f__unidentified	g__Aureobasidium
89	otu31195	k__Eukaryota	p__Ascomycota	c__Dothideomycetes	o__Dothideales	f__unidentified	g__Aureobasidium
90	otu2106	k__Eukaryota	p__Ascomycota	c__Saccharomycetes	o__Saccharomycetales	f__Metschnikowiaceae	g__Metschnikowia
91	otu3036	k__Eukaryota	p__Ascomycota	c__Saccharomycetes	o__Saccharomycetales	f__Metschnikowiaceae	g__Metschnikowia
92	otu9275	k__Eukaryota	p__Ascomycota	c__Saccharomycetes	o__Saccharomycetales	f__Metschnikowiaceae	g__Metschnikowia
93	otu14303	k__Eukaryota	p__Ascomycota	c__Saccharomycetes	o__Saccharomycetales	f__Metschnikowiaceae	g__Metschnikowia
94	otu21337	k__Eukaryota	p__Ascomycota	c__Saccharomycetes	o__Saccharomycetales	f__Metschnikowiaceae	g__Metschnikowia
95	otu236	k__Eukaryota	p__Ascomycota	c__Saccharomycetes	o__Saccharomycetales	f__Saccharomycetaceae	g__Cyniclomyces
96	otu8893	k__Eukaryota	p__Ascomycota	c__Saccharomycetes	o__Saccharomycetales	f__Saccharomycetaceae	g__Cyniclomyces
97	otu12061	k__Eukaryota	p__Ascomycota	c__Saccharomycetes	o__Saccharomycetales	f__Saccharomycetaceae	g__Cyniclomyces
98	otu12184	k__Eukaryota	p__Ascomycota	c__Saccharomycetes	o__Saccharomycetales	f__Saccharomycetaceae	g__Cyniclomyces
99	otu13099	k__Eukaryota	p__Ascomycota	c__Saccharomycetes	o__Saccharomycetales	f__Saccharomycetaceae	g__Cyniclomyces
100	otu18192	k__Eukaryota	p__Ascomycota	c__Saccharomycetes	o__Saccharomycetales	f__Saccharomycetaceae	g__Cyniclomyces
101	otu22621	k__Eukaryota	p__Ascomycota	c__Saccharomycetes	o__Saccharomycetales	f__Saccharomycetaceae	g__Cyniclomyces
102	otu23687	k__Eukaryota	p__Ascomycota	c__Saccharomycetes	o__Saccharomycetales	f__Saccharomycetaceae	g__Cyniclomyces
103	otu25909	k__Eukaryota	p__Ascomycota	c__Saccharomycetes	o__Saccharomycetales	f__Saccharomycetaceae	g__Cyniclomyces
104	otu27462	k__Eukaryota	p__Ascomycota	c__Saccharomycetes	o__Saccharomycetales	f__Saccharomycetaceae	g__Cyniclomyces
105	otu29761	k__Eukaryota	p__Ascomycota	c__Saccharomycetes	o__Saccharomycetales	f__Saccharomycetaceae	g__Cyniclomyces
106	otu1742	k__Eukaryota	p__Ascomycota	c__Saccharomycetes	o__Saccharomycetales	f__Trigonopsidaceae	g__Trigonopsis
107	otu7695	k__Eukaryota	p__Ascomycota	c__Saccharomycetes	o__Saccharomycetales	f__Trigonopsidaceae	g__Trigonopsis
108	otu13834	k__Eukaryota	p__Ascomycota	c__Saccharomycetes	o__Saccharomycetales	f__Trigonopsidaceae	g__Trigonopsis
109	otu16222	k__Eukaryota	p__Ascomycota	c__Saccharomycetes	o__Saccharomycetales	f__Trigonopsidaceae	g__Trigonopsis
110	otu17012	k__Eukaryota	p__Ascomycota	c__Saccharomycetes	o__Saccharomycetales	f__Trigonopsidaceae	g__Trigonopsis
111	otu19196	k__Eukaryota	p__Ascomycota	c__Saccharomycetes	o__Saccharomycetales	f__Trigonopsidaceae	g__Trigonopsis
112	otu19997	k__Eukaryota	p__Ascomycota	c__Saccharomycetes	o__Saccharomycetales	f__Trigonopsidaceae	g__Trigonopsis
113	otu23308	k__Eukaryota	p__Ascomycota	c__Saccharomycetes	o__Saccharomycetales	f__Trigonopsidaceae	g__Trigonopsis
114	otu23657	k__Eukaryota	p__Ascomycota	c__Saccharomycetes	o__Saccharomycetales	f__Trigonopsidaceae	g__Trigonopsis
115	otu27187	k__Eukaryota	p__Ascomycota	c__Saccharomycetes	o__Saccharomycetales	f__Trigonopsidaceae	g__Trigonopsis
116	otu30241	k__Eukaryota	p__Ascomycota	c__Saccharomycetes	o__Saccharomycetales	f__Trigonopsidaceae	g__Trigonopsis
117	otu28440	k__Eukaryota	p__Ascomycota	c__Saccharomycetes	o__Saccharomycetales	f__Debaryomycetaceae	g__Hyphopichia
118	otu30401	k__Eukaryota	p__Ascomycota	c__Saccharomycetes	o__Saccharomycetales	f__Trigonopsidaceae	g__Trigonopsis
119	otu30590	k__Eukaryota	p__Ascomycota	c__Saccharomycetes	o__Saccharomycetales	f__Debaryomycetaceae	g__Hyphopichia
120	otu1342	k__Eukaryota	p__Ascomycota	c__Saccharomycetes	o__Saccharomycetales	f__Debaryomycetaceae	g__Meyerozyma
121	otu14461	k__Eukaryota	p__Ascomycota	c__Saccharomycetes	o__Saccharomycetales	f__Debaryomycetaceae	g__Meyerozyma
122	otu16941	k__Eukaryota	p__Ascomycota	c__Saccharomycetes	o__Saccharomycetales	f__Debaryomycetaceae	g__Meyerozyma
123	otu16987	k__Eukaryota	p__Ascomycota	c__Saccharomycetes	o__Saccharomycetales	f__Debaryomycetaceae	g__Meyerozyma
124	otu30832	k__Eukaryota	p__Ascomycota	c__Saccharomycetes	o__Saccharomycetales	f__Debaryomycetaceae	g__Meyerozyma
125	otu12497	k__Eukaryota	p__Ascomycota	c__Saccharomycetes	o__Saccharomycetales	f__Saccharomycetaceae	g__Issatchenkia
126	otu17972	k__Eukaryota	p__Ascomycota	c__Saccharomycetes	o__Saccharomycetales	f__Metschnikowiaceae	g__Danielozyma
127	otu23502	k__Eukaryota	p__Ascomycota	c__Saccharomycetes	o__Saccharomycetales	f__Metschnikowiaceae	g__Danielozyma
128	otu19321	k__Eukaryota	p__Ascomycota	c__Saccharomycetes	o__Saccharomycetales	f__Saccharomycetaceae	g__Tetrapisispora
129	otu16022	k__Eukaryota	p__Ascomycota	c__Saccharomycetes	o__Saccharomycetales	f__Dipodascaceae	g__Geotrichum
130	otu20700	k__Eukaryota	p__Ascomycota	c__Saccharomycetes	o__Saccharomycetales	f__Dipodascaceae	g__Geotrichum
131	otu24282	k__Eukaryota	p__Ascomycota	c__Saccharomycetes	o__Saccharomycetales	f__Dipodascaceae	g__Geotrichum
132	otu31150	k__Eukaryota	p__Ascomycota	c__Saccharomycetes	o__Saccharomycetales	f__Dipodascaceae	g__Geotrichum
133	otu2749	k__Eukaryota	p__Ascomycota	c__Leotiomycetes	o__unidentified	f__unidentified	g__Collophora
134	otu7366	k__Eukaryota	p__Ascomycota	c__Leotiomycetes	o__unidentified	f__unidentified	g__Collophora
135	otu9996	k__Eukaryota	p__Ascomycota	c__Leotiomycetes	o__unidentified	f__unidentified	g__Collophora
136	otu10956	k__Eukaryota	p__Ascomycota	c__Leotiomycetes	o__unidentified	f__unidentified	g__Collophora
137	otu16513	k__Eukaryota	p__Ascomycota	c__Leotiomycetes	o__unidentified	f__unidentified	g__Collophora
138	otu2314	k__Eukaryota	p__Ascomycota	c__Saccharomycetes	o__Saccharomycetales	f__Dipodascaceae	g__Galactomyces
139	otu25572	k__Eukaryota	p__Ascomycota	c__Saccharomycetes	o__Saccharomycetales	f__Dipodascaceae	g__Galactomyces
140	otu28475	k__Eukaryota	p__Ascomycota	c__Saccharomycetes	o__Saccharomycetales	f__Dipodascaceae	g__Galactomyces
141	otu10915	k__Eukaryota	p__Ascomycota	c__Saccharomycetes	o__Saccharomycetales	f__Saccharomycetaceae	g__Kazachstania
142	otu11101	k__Eukaryota	p__Ascomycota	c__Saccharomycetes	o__Saccharomycetales	f__Saccharomycetaceae	g__Kazachstania
143	otu6824	k__Eukaryota	p__Ascomycota	c__Saccharomycetes	o__Saccharomycetales	f__Debaryomycetaceae	g__Millerozyma
144	otu8317	k__Eukaryota	p__Ascomycota	c__Saccharomycetes	o__Saccharomycetales	f__Saccharomycetaceae	g__Kluyveromyces
145	otu8680	k__Eukaryota	p__Ascomycota	c__Saccharomycetes	o__Saccharomycetales	f__Debaryomycetaceae	g__Yamadazyma
146	otu10044	k__Eukaryota	p__Ascomycota	c__Saccharomycetes	o__Saccharomycetales	f__Debaryomycetaceae	g__Yamadazyma
147	otu12507	k__Eukaryota	p__Ascomycota	c__Saccharomycetes	o__Saccharomycetales	f__Debaryomycetaceae	g__Yamadazyma
148	otu30592	k__Eukaryota	p__Ascomycota	c__Saccharomycetes	o__Saccharomycetales	f__Debaryomycetaceae	g__Yamadazyma
149	otu15275	k__Eukaryota	p__Ascomycota	c__Saccharomycetes	o__Saccharomycetales	f__Saccharomycodaceae	g__Saccharomycodes
150	otu11769	k__Eukaryota	p__Ascomycota	c__Saccharomycetes	o__Saccharomycetales	f__Debaryomycetaceae	g__Schwanniomyces
151	otu26283	k__Eukaryota	p__Ascomycota	c__Saccharomycetes	o__Saccharomycetales	f__Dipodascaceae	g__Magnusiomyces
152	otu16609	k__Eukaryota	p__Ascomycota	c__Saccharomycetes	o__Saccharomycetales	f__Saccharomycetaceae	g__Vanderwaltozyma
153	otu1273	k__Eukaryota	p__Basidiomycota	c__Tremellomycetes	o__Tremellales	f__unidentified	g__Vishniacozyma
154	otu14768	k__Eukaryota	p__Basidiomycota	c__Tremellomycetes	o__Tremellales	f__unidentified	g__Vishniacozyma
155	otu23688	k__Eukaryota	p__Basidiomycota	c__Tremellomycetes	o__Tremellales	f__unidentified	g__Vishniacozyma
156	otu24829	k__Eukaryota	p__Basidiomycota	c__Tremellomycetes	o__Tremellales	f__unidentified	g__Vishniacozyma
157	otu28813	k__Eukaryota	p__Basidiomycota	c__Tremellomycetes	o__Tremellales	f__unidentified	g__Vishniacozyma
158	otu29280	k__Eukaryota	p__Basidiomycota	c__Tremellomycetes	o__Tremellales	f__unidentified	g__Vishniacozyma
159	otu1789	k__Eukaryota	p__Basidiomycota	c__Tremellomycetes	o__Filobasidiales	f__Filobasidiaceae	g__Filobasidium
160	otu6892	k__Eukaryota	p__Basidiomycota	c__Tremellomycetes	o__Filobasidiales	f__Filobasidiaceae	g__Filobasidium
161	otu7751	k__Eukaryota	p__Basidiomycota	c__Tremellomycetes	o__Filobasidiales	f__Filobasidiaceae	g__Filobasidium
162	otu7900	k__Eukaryota	p__Basidiomycota	c__Tremellomycetes	o__Filobasidiales	f__Filobasidiaceae	g__Filobasidium
163	otu8811	k__Eukaryota	p__Basidiomycota	c__Tremellomycetes	o__Filobasidiales	f__Filobasidiaceae	g__Filobasidium
164	otu10009	k__Eukaryota	p__Basidiomycota	c__Tremellomycetes	o__Filobasidiales	f__Filobasidiaceae	g__Filobasidium
165	otu11580	k__Eukaryota	p__Basidiomycota	c__Tremellomycetes	o__Filobasidiales	f__Filobasidiaceae	g__Filobasidium
166	otu12402	k__Eukaryota	p__Basidiomycota	c__Tremellomycetes	o__Filobasidiales	f__Filobasidiaceae	g__Filobasidium
167	otu12872	k__Eukaryota	p__Basidiomycota	c__Tremellomycetes	o__Filobasidiales	f__Filobasidiaceae	g__Filobasidium
168	otu13187	k__Eukaryota	p__Basidiomycota	c__Tremellomycetes	o__Filobasidiales	f__Filobasidiaceae	g__Filobasidium
169	otu13806	k__Eukaryota	p__Basidiomycota	c__Tremellomycetes	o__Filobasidiales	f__Filobasidiaceae	g__Filobasidium
170	otu16196	k__Eukaryota	p__Basidiomycota	c__Tremellomycetes	o__Filobasidiales	f__Filobasidiaceae	g__Filobasidium
171	otu16681	k__Eukaryota	p__Basidiomycota	c__Tremellomycetes	o__Filobasidiales	f__Filobasidiaceae	g__Filobasidium
172	otu16708	k__Eukaryota	p__Basidiomycota	c__Tremellomycetes	o__Filobasidiales	f__Filobasidiaceae	g__Filobasidium
173	otu17523	k__Eukaryota	p__Basidiomycota	c__Tremellomycetes	o__Filobasidiales	f__Filobasidiaceae	g__Filobasidium
174	otu17874	k__Eukaryota	p__Basidiomycota	c__Tremellomycetes	o__Filobasidiales	f__Filobasidiaceae	g__Filobasidium
175	otu18284	k__Eukaryota	p__Basidiomycota	c__Tremellomycetes	o__Filobasidiales	f__Filobasidiaceae	g__Filobasidium
176	otu18961	k__Eukaryota	p__Basidiomycota	c__Tremellomycetes	o__Filobasidiales	f__Filobasidiaceae	g__Filobasidium
177	otu20437	k__Eukaryota	p__Basidiomycota	c__Tremellomycetes	o__Filobasidiales	f__Filobasidiaceae	g__Filobasidium
178	otu20565	k__Eukaryota	p__Basidiomycota	c__Tremellomycetes	o__Filobasidiales	f__Filobasidiaceae	g__Filobasidium
179	otu23040	k__Eukaryota	p__Basidiomycota	c__Tremellomycetes	o__Filobasidiales	f__Filobasidiaceae	g__Filobasidium
180	otu23500	k__Eukaryota	p__Basidiomycota	c__Tremellomycetes	o__Filobasidiales	f__Filobasidiaceae	g__Filobasidium
181	otu25074	k__Eukaryota	p__Basidiomycota	c__Tremellomycetes	o__Filobasidiales	f__Filobasidiaceae	g__Filobasidium
182	otu28692	k__Eukaryota	p__Basidiomycota	c__Tremellomycetes	o__Filobasidiales	f__Filobasidiaceae	g__Filobasidium
183	otu30109	k__Eukaryota	p__Basidiomycota	c__Tremellomycetes	o__Filobasidiales	f__Filobasidiaceae	g__Filobasidium
184	otu7025	k__Eukaryota	p__Basidiomycota	c__Tremellomycetes	o__unidentified	f__unidentified	g__Trichosporon
185	otu7067	k__Eukaryota	p__Basidiomycota	c__Tremellomycetes	o__unidentified	f__unidentified	g__Trichosporon
186	otu10113	k__Eukaryota	p__Basidiomycota	c__Tremellomycetes	o__unidentified	f__unidentified	g__Trichosporon
187	otu13874	k__Eukaryota	p__Basidiomycota	c__Tremellomycetes	o__unidentified	f__unidentified	g__Trichosporon
188	otu15622	k__Eukaryota	p__Basidiomycota	c__Tremellomycetes	o__unidentified	f__unidentified	g__Trichosporon
189	otu26761	k__Eukaryota	p__Basidiomycota	c__Tremellomycetes	o__unidentified	f__unidentified	g__Trichosporon
190	otu10264	k__Eukaryota	p__Basidiomycota	c__Tremellomycetes	o__Filobasidiales	f__Filobasidiaceae	g__Goffeauzyma
191	otu12259	k__Eukaryota	p__Basidiomycota	c__Tremellomycetes	o__Filobasidiales	f__Filobasidiaceae	g__Goffeauzyma
192	otu13367	k__Eukaryota	p__Basidiomycota	c__Tremellomycetes	o__Filobasidiales	f__Filobasidiaceae	g__Goffeauzyma
193	otu17545	k__Eukaryota	p__Basidiomycota	c__Tremellomycetes	o__Filobasidiales	f__Filobasidiaceae	g__Goffeauzyma
194	otu18425	k__Eukaryota	p__Basidiomycota	c__Tremellomycetes	o__Filobasidiales	f__Filobasidiaceae	g__Goffeauzyma
195	otu18518	k__Eukaryota	p__Basidiomycota	c__Tremellomycetes	o__Filobasidiales	f__Filobasidiaceae	g__Goffeauzyma
196	otu19452	k__Eukaryota	p__Basidiomycota	c__Tremellomycetes	o__Filobasidiales	f__Filobasidiaceae	g__Goffeauzyma
197	otu19688	k__Eukaryota	p__Basidiomycota	c__Tremellomycetes	o__Filobasidiales	f__Filobasidiaceae	g__Goffeauzyma
198	otu21714	k__Eukaryota	p__Basidiomycota	c__Tremellomycetes	o__Filobasidiales	f__Filobasidiaceae	g__Goffeauzyma
199	otu21808	k__Eukaryota	p__Basidiomycota	c__Tremellomycetes	o__Filobasidiales	f__Filobasidiaceae	g__Goffeauzyma
200	otu22765	k__Eukaryota	p__Basidiomycota	c__Tremellomycetes	o__Filobasidiales	f__Filobasidiaceae	g__Goffeauzyma
201	otu144	k__Eukaryota	p__Basidiomycota	c__Tremellomycetes	o__Cystofilobasidiales	f__unidentified	g__Udeniomyces
202	otu1231	k__Eukaryota	p__Basidiomycota	c__Tremellomycetes	o__Cystofilobasidiales	f__unidentified	g__Udeniomyces
203	otu2187	k__Eukaryota	p__Basidiomycota	c__Tremellomycetes	o__Cystofilobasidiales	f__unidentified	g__Udeniomyces
204	otu5606	k__Eukaryota	p__Basidiomycota	c__Tremellomycetes	o__Cystofilobasidiales	f__unidentified	g__Udeniomyces
205	otu6749	k__Eukaryota	p__Basidiomycota	c__Tremellomycetes	o__Cystofilobasidiales	f__unidentified	g__Udeniomyces
206	otu6771	k__Eukaryota	p__Basidiomycota	c__Tremellomycetes	o__Cystofilobasidiales	f__unidentified	g__Udeniomyces
207	otu9196	k__Eukaryota	p__Basidiomycota	c__Tremellomycetes	o__Cystofilobasidiales	f__unidentified	g__Udeniomyces
208	otu9308	k__Eukaryota	p__Basidiomycota	c__Tremellomycetes	o__Cystofilobasidiales	f__unidentified	g__Udeniomyces
209	otu9926	k__Eukaryota	p__Basidiomycota	c__Tremellomycetes	o__Cystofilobasidiales	f__unidentified	g__Udeniomyces
210	otu10882	k__Eukaryota	p__Basidiomycota	c__Tremellomycetes	o__Cystofilobasidiales	f__unidentified	g__Udeniomyces
211	otu11630	k__Eukaryota	p__Basidiomycota	c__Tremellomycetes	o__Cystofilobasidiales	f__unidentified	g__Udeniomyces
212	otu12284	k__Eukaryota	p__Basidiomycota	c__Tremellomycetes	o__Cystofilobasidiales	f__unidentified	g__Udeniomyces
213	otu14291	k__Eukaryota	p__Basidiomycota	c__Tremellomycetes	o__Cystofilobasidiales	f__unidentified	g__Udeniomyces
214	otu16879	k__Eukaryota	p__Basidiomycota	c__Tremellomycetes	o__Cystofilobasidiales	f__unidentified	g__Udeniomyces
215	otu19598	k__Eukaryota	p__Basidiomycota	c__Tremellomycetes	o__Cystofilobasidiales	f__unidentified	g__Udeniomyces
216	otu20254	k__Eukaryota	p__Basidiomycota	c__Tremellomycetes	o__Cystofilobasidiales	f__unidentified	g__Udeniomyces
217	otu24468	k__Eukaryota	p__Basidiomycota	c__Tremellomycetes	o__Cystofilobasidiales	f__unidentified	g__Udeniomyces
218	otu25652	k__Eukaryota	p__Basidiomycota	c__Tremellomycetes	o__Cystofilobasidiales	f__unidentified	g__Udeniomyces
219	otu27041	k__Eukaryota	p__Basidiomycota	c__Tremellomycetes	o__Cystofilobasidiales	f__unidentified	g__Udeniomyces
220	otu29767	k__Eukaryota	p__Basidiomycota	c__Tremellomycetes	o__Cystofilobasidiales	f__unidentified	g__Udeniomyces
221	otu31180	k__Eukaryota	p__Basidiomycota	c__Tremellomycetes	o__Cystofilobasidiales	f__unidentified	g__Udeniomyces
222	otu19089	k__Eukaryota	p__Basidiomycota	c__Cystobasidiomycetes	o__Erythrobasidiales	f__Erythrobasidiaceae	g__Erythrobasidium
223	otu5952	k__Eukaryota	p__Basidiomycota	c__Tremellomycetes	o__Tremellales	f__unidentified	g__Kwoniella
224	otu17245	k__Eukaryota	p__Basidiomycota	c__Tremellomycetes	o__Tremellales	f__unidentified	g__Kwoniella
225	otu28744	k__Eukaryota	p__Basidiomycota	c__Tremellomycetes	o__Tremellales	f__unidentified	g__Kwoniella
226	otu6251	k__Eukaryota	p__Basidiomycota	c__Tremellomycetes	o__Filobasidiales	f__Filobasidiaceae	g__Naganishia
227	otu9964	k__Eukaryota	p__Basidiomycota	c__Tremellomycetes	o__Filobasidiales	f__Filobasidiaceae	g__Naganishia
228	otu11246	k__Eukaryota	p__Basidiomycota	c__Tremellomycetes	o__Filobasidiales	f__Filobasidiaceae	g__Naganishia
229	otu11996	k__Eukaryota	p__Basidiomycota	c__Tremellomycetes	o__Filobasidiales	f__Filobasidiaceae	g__Naganishia
230	otu13527	k__Eukaryota	p__Basidiomycota	c__Tremellomycetes	o__Filobasidiales	f__Filobasidiaceae	g__Naganishia
231	otu14850	k__Eukaryota	p__Basidiomycota	c__Tremellomycetes	o__Filobasidiales	f__Filobasidiaceae	g__Naganishia
232	otu20750	k__Eukaryota	p__Basidiomycota	c__Tremellomycetes	o__Filobasidiales	f__Filobasidiaceae	g__Naganishia
233	otu27365	k__Eukaryota	p__Basidiomycota	c__Tremellomycetes	o__Filobasidiales	f__Filobasidiaceae	g__Naganishia
234	otu27414	k__Eukaryota	p__Basidiomycota	c__Tremellomycetes	o__Filobasidiales	f__Filobasidiaceae	g__Naganishia
235	otu29141	k__Eukaryota	p__Basidiomycota	c__Tremellomycetes	o__Filobasidiales	f__Filobasidiaceae	g__Naganishia
236	otu170	k__Eukaryota	p__Basidiomycota	c__Tremellomycetes	o__unidentified	f__unidentified	g__Cryptococcus
237	otu2385	k__Eukaryota	p__Basidiomycota	c__Tremellomycetes	o__unidentified	f__unidentified	g__Cryptococcus
238	otu2620	k__Eukaryota	p__Basidiomycota	c__Tremellomycetes	o__unidentified	f__unidentified	g__Cryptococcus
239	otu2901	k__Eukaryota	p__Basidiomycota	c__Tremellomycetes	o__unidentified	f__unidentified	g__Cryptococcus
240	otu6457	k__Eukaryota	p__Basidiomycota	c__Tremellomycetes	o__unidentified	f__unidentified	g__Cryptococcus
241	otu6515	k__Eukaryota	p__Basidiomycota	c__Tremellomycetes	o__Filobasidiales	f__Filobasidiaceae	g__Cryptococcus
242	otu7549	k__Eukaryota	p__Basidiomycota	c__Tremellomycetes	o__unidentified	f__unidentified	g__Cryptococcus
243	otu7557	k__Eukaryota	p__Basidiomycota	c__Tremellomycetes	o__Filobasidiales	f__Filobasidiaceae	g__Cryptococcus
244	otu7887	k__Eukaryota	p__Basidiomycota	c__Tremellomycetes	o__Filobasidiales	f__Filobasidiaceae	g__Cryptococcus
245	otu8785	k__Eukaryota	p__Basidiomycota	c__Tremellomycetes	o__unidentified	f__unidentified	g__Cryptococcus
246	otu9794	k__Eukaryota	p__Basidiomycota	c__Tremellomycetes	o__unidentified	f__unidentified	g__Cryptococcus
247	otu10236	k__Eukaryota	p__Basidiomycota	c__Tremellomycetes	o__Filobasidiales	f__Filobasidiaceae	g__Cryptococcus
248	otu12001	k__Eukaryota	p__Basidiomycota	c__Tremellomycetes	o__Filobasidiales	f__Filobasidiaceae	g__Cryptococcus
249	otu12085	k__Eukaryota	p__Basidiomycota	c__Tremellomycetes	o__unidentified	f__unidentified	g__Cryptococcus
250	otu12843	k__Eukaryota	p__Basidiomycota	c__Tremellomycetes	o__Filobasidiales	f__Filobasidiaceae	g__Cryptococcus
251	otu12942	k__Eukaryota	p__Basidiomycota	c__Tremellomycetes	o__Filobasidiales	f__Filobasidiaceae	g__Cryptococcus
252	otu14510	k__Eukaryota	p__Basidiomycota	c__Tremellomycetes	o__Filobasidiales	f__Filobasidiaceae	g__Cryptococcus
253	otu14523	k__Eukaryota	p__Basidiomycota	c__Tremellomycetes	o__unidentified	f__unidentified	g__Cryptococcus
254	otu14855	k__Eukaryota	p__Basidiomycota	c__Tremellomycetes	o__unidentified	f__unidentified	g__Cryptococcus
255	otu15535	k__Eukaryota	p__Basidiomycota	c__Tremellomycetes	o__Filobasidiales	f__Filobasidiaceae	g__Cryptococcus
256	otu15945	k__Eukaryota	p__Basidiomycota	c__Tremellomycetes	o__Filobasidiales	f__Filobasidiaceae	g__Cryptococcus
257	otu16367	k__Eukaryota	p__Basidiomycota	c__Tremellomycetes	o__unidentified	f__unidentified	g__Cryptococcus
258	otu16693	k__Eukaryota	p__Basidiomycota	c__Tremellomycetes	o__unidentified	f__unidentified	g__Cryptococcus
259	otu17228	k__Eukaryota	p__Basidiomycota	c__Tremellomycetes	o__unidentified	f__unidentified	g__Cryptococcus
260	otu19026	k__Eukaryota	p__Basidiomycota	c__Tremellomycetes	o__unidentified	f__unidentified	g__Cryptococcus
261	otu19276	k__Eukaryota	p__Basidiomycota	c__Tremellomycetes	o__unidentified	f__unidentified	g__Cryptococcus
262	otu22692	k__Eukaryota	p__Basidiomycota	c__Tremellomycetes	o__unidentified	f__unidentified	g__Cryptococcus
263	otu23248	k__Eukaryota	p__Basidiomycota	c__Tremellomycetes	o__Filobasidiales	f__Filobasidiaceae	g__Cryptococcus
264	otu23465	k__Eukaryota	p__Basidiomycota	c__Tremellomycetes	o__unidentified	f__unidentified	g__Cryptococcus
265	otu23918	k__Eukaryota	p__Basidiomycota	c__Tremellomycetes	o__Filobasidiales	f__Filobasidiaceae	g__Cryptococcus
266	otu24091	k__Eukaryota	p__Basidiomycota	c__Tremellomycetes	o__unidentified	f__unidentified	g__Cryptococcus
267	otu25243	k__Eukaryota	p__Basidiomycota	c__Tremellomycetes	o__Filobasidiales	f__Filobasidiaceae	g__Cryptococcus
268	otu25544	k__Eukaryota	p__Basidiomycota	c__Tremellomycetes	o__Filobasidiales	f__Filobasidiaceae	g__Cryptococcus
269	otu25690	k__Eukaryota	p__Basidiomycota	c__Tremellomycetes	o__unidentified	f__unidentified	g__Cryptococcus
270	otu25868	k__Eukaryota	p__Basidiomycota	c__Tremellomycetes	o__unidentified	f__unidentified	g__Cryptococcus
271	otu26365	k__Eukaryota	p__Basidiomycota	c__Tremellomycetes	o__unidentified	f__unidentified	g__Cryptococcus
272	otu26558	k__Eukaryota	p__Basidiomycota	c__Tremellomycetes	o__unidentified	f__unidentified	g__Cryptococcus
273	otu27296	k__Eukaryota	p__Basidiomycota	c__Tremellomycetes	o__unidentified	f__unidentified	g__Cryptococcus
274	otu29062	k__Eukaryota	p__Basidiomycota	c__Tremellomycetes	o__Tremellales	f__unidentified	g__Cryptococcus
275	otu29178	k__Eukaryota	p__Basidiomycota	c__Tremellomycetes	o__unidentified	f__unidentified	g__Cryptococcus
276	otu29454	k__Eukaryota	p__Basidiomycota	c__Tremellomycetes	o__Filobasidiales	f__Filobasidiaceae	g__Cryptococcus
277	otu29703	k__Eukaryota	p__Basidiomycota	c__Tremellomycetes	o__unidentified	f__unidentified	g__Cryptococcus
278	otu30237	k__Eukaryota	p__Basidiomycota	c__Tremellomycetes	o__unidentified	f__unidentified	g__Cryptococcus
279	otu30670	k__Eukaryota	p__Basidiomycota	c__Tremellomycetes	o__Filobasidiales	f__Filobasidiaceae	g__Cryptococcus
280	otu31133	k__Eukaryota	p__Basidiomycota	c__Tremellomycetes	o__Filobasidiales	f__Filobasidiaceae	g__Cryptococcus
281	otu9229	k__Eukaryota	p__Basidiomycota	c__Tremellomycetes	o__Cystofilobasidiales	f__Cystofilobasidiaceae	g__Cystofilobasidium
282	otu17390	k__Eukaryota	p__Basidiomycota	c__Tremellomycetes	o__Cystofilobasidiales	f__Cystofilobasidiaceae	g__Cystofilobasidium
283	otu19394	k__Eukaryota	p__Basidiomycota	c__Tremellomycetes	o__Cystofilobasidiales	f__Cystofilobasidiaceae	g__Cystofilobasidium
284	otu88	k__Eukaryota	p__Basidiomycota	c__Tremellomycetes	o__Cystofilobasidiales	f__unidentified	g__Mrakia
285	otu2386	k__Eukaryota	p__Basidiomycota	c__Tremellomycetes	o__Cystofilobasidiales	f__unidentified	g__Mrakia
286	otu15427	k__Eukaryota	p__Basidiomycota	c__Tremellomycetes	o__Cystofilobasidiales	f__unidentified	g__Mrakia
287	otu16810	k__Eukaryota	p__Basidiomycota	c__Tremellomycetes	o__Cystofilobasidiales	f__unidentified	g__Mrakia
288	otu23855	k__Eukaryota	p__Basidiomycota	c__Tremellomycetes	o__Cystofilobasidiales	f__unidentified	g__Mrakia
289	otu3089	k__Eukaryota	p__Basidiomycota	c__Tremellomycetes	o__Cystofilobasidiales	f__unidentified	g__Tausonia
290	otu16120	k__Eukaryota	p__Basidiomycota	c__Tremellomycetes	o__Cystofilobasidiales	f__unidentified	g__Tausonia
291	otu19412	k__Eukaryota	p__Basidiomycota	c__Tremellomycetes	o__Cystofilobasidiales	f__unidentified	g__Tausonia
292	otu24477	k__Eukaryota	p__Basidiomycota	c__Tremellomycetes	o__Cystofilobasidiales	f__unidentified	g__Tausonia
293	otu11189	k__Eukaryota	p__Basidiomycota	c__Tremellomycetes	o__Tremellales	f__unidentified	g__Carlosrosaea
294	otu16285	k__Eukaryota	p__Basidiomycota	c__Agaricostilbomycetes	o__Agaricostilbales	f__Chionosphaeraceae	g__Kurtzmanomyces
295	otu28126	k__Eukaryota	p__Basidiomycota	c__Agaricostilbomycetes	o__Agaricostilbales	f__Chionosphaeraceae	g__Kurtzmanomyces
296	otu2176	k__Eukaryota	p__Basidiomycota	c__Tremellomycetes	o__Tremellales	f__unidentified	g__Derxomyces
297	otu25965	k__Eukaryota	p__Basidiomycota	c__Tremellomycetes	o__Tremellales	f__unidentified	g__Derxomyces
298	otu281	k__Eukaryota	p__Basidiomycota	c__Tremellomycetes	o__Filobasidiales	f__unidentified	g__Solicoccozyma
299	otu1050	k__Eukaryota	p__Basidiomycota	c__Tremellomycetes	o__Filobasidiales	f__unidentified	g__Solicoccozyma
300	otu2191	k__Eukaryota	p__Basidiomycota	c__Tremellomycetes	o__Filobasidiales	f__unidentified	g__Solicoccozyma
301	otu5377	k__Eukaryota	p__Basidiomycota	c__Tremellomycetes	o__Filobasidiales	f__unidentified	g__Solicoccozyma
302	otu6042	k__Eukaryota	p__Basidiomycota	c__Tremellomycetes	o__Filobasidiales	f__unidentified	g__Solicoccozyma
303	otu6704	k__Eukaryota	p__Basidiomycota	c__Tremellomycetes	o__Filobasidiales	f__unidentified	g__Solicoccozyma
304	otu7162	k__Eukaryota	p__Basidiomycota	c__Tremellomycetes	o__Filobasidiales	f__unidentified	g__Solicoccozyma
305	otu9410	k__Eukaryota	p__Basidiomycota	c__Tremellomycetes	o__Filobasidiales	f__unidentified	g__Solicoccozyma
306	otu11424	k__Eukaryota	p__Basidiomycota	c__Tremellomycetes	o__Filobasidiales	f__unidentified	g__Solicoccozyma
307	otu13113	k__Eukaryota	p__Basidiomycota	c__Tremellomycetes	o__Filobasidiales	f__unidentified	g__Solicoccozyma
308	otu14215	k__Eukaryota	p__Basidiomycota	c__Tremellomycetes	o__Filobasidiales	f__unidentified	g__Solicoccozyma
309	otu15444	k__Eukaryota	p__Basidiomycota	c__Tremellomycetes	o__Filobasidiales	f__unidentified	g__Solicoccozyma
310	otu16044	k__Eukaryota	p__Basidiomycota	c__Tremellomycetes	o__Filobasidiales	f__unidentified	g__Solicoccozyma
311	otu18485	k__Eukaryota	p__Basidiomycota	c__Tremellomycetes	o__Filobasidiales	f__unidentified	g__Solicoccozyma
312	otu18919	k__Eukaryota	p__Basidiomycota	c__Tremellomycetes	o__Filobasidiales	f__unidentified	g__Solicoccozyma
313	otu19212	k__Eukaryota	p__Basidiomycota	c__Tremellomycetes	o__Filobasidiales	f__unidentified	g__Solicoccozyma
314	otu22124	k__Eukaryota	p__Basidiomycota	c__Tremellomycetes	o__Filobasidiales	f__unidentified	g__Solicoccozyma
315	otu22344	k__Eukaryota	p__Basidiomycota	c__Tremellomycetes	o__Filobasidiales	f__unidentified	g__Solicoccozyma
316	otu22705	k__Eukaryota	p__Basidiomycota	c__Tremellomycetes	o__Filobasidiales	f__unidentified	g__Solicoccozyma
317	otu23009	k__Eukaryota	p__Basidiomycota	c__Tremellomycetes	o__Filobasidiales	f__unidentified	g__Solicoccozyma
318	otu23400	k__Eukaryota	p__Basidiomycota	c__Tremellomycetes	o__Filobasidiales	f__unidentified	g__Solicoccozyma
319	otu23885	k__Eukaryota	p__Basidiomycota	c__Tremellomycetes	o__Filobasidiales	f__unidentified	g__Solicoccozyma
320	otu25745	k__Eukaryota	p__Basidiomycota	c__Tremellomycetes	o__Filobasidiales	f__unidentified	g__Solicoccozyma
321	otu26577	k__Eukaryota	p__Basidiomycota	c__Tremellomycetes	o__Filobasidiales	f__unidentified	g__Solicoccozyma
322	otu26882	k__Eukaryota	p__Basidiomycota	c__Tremellomycetes	o__Filobasidiales	f__unidentified	g__Solicoccozyma
323	otu27350	k__Eukaryota	p__Basidiomycota	c__Tremellomycetes	o__Filobasidiales	f__unidentified	g__Solicoccozyma
324	otu27453	k__Eukaryota	p__Basidiomycota	c__Tremellomycetes	o__Filobasidiales	f__unidentified	g__Solicoccozyma
325	otu27725	k__Eukaryota	p__Basidiomycota	c__Tremellomycetes	o__Filobasidiales	f__unidentified	g__Solicoccozyma
326	otu15204	k__Eukaryota	p__Basidiomycota	c__Tremellomycetes	o__unidentified	f__unidentified	g__Cutaneotrichosporon
327	otu13628	k__Eukaryota	p__Basidiomycota	c__Tremellomycetes	o__Filobasidiales	f__Filobasidiaceae	g__Heterocephalacria
328	otu28897	k__Eukaryota	p__Basidiomycota	c__Tremellomycetes	o__Filobasidiales	f__Filobasidiaceae	g__Heterocephalacria
329	otu5421	k__Eukaryota	p__Basidiomycota	c__Microbotryomycetes	o__Sporidiobolales	f__unidentified	g__Rhodotorula
330	otu10336	k__Eukaryota	p__Basidiomycota	c__Microbotryomycetes	o__Sporidiobolales	f__unidentified	g__Rhodotorula
331	otu18023	k__Eukaryota	p__Basidiomycota	c__Microbotryomycetes	o__Sporidiobolales	f__unidentified	g__Rhodotorula
332	otu19446	k__Eukaryota	p__Basidiomycota	c__Microbotryomycetes	o__Sporidiobolales	f__unidentified	g__Rhodotorula
333	otu2164	k__Eukaryota	p__Basidiomycota	c__Tremellomycetes	o__Tremellales	f__Rhynchogastremataceae	g__Papiliotrema
334	otu8385	k__Eukaryota	p__Basidiomycota	c__Tremellomycetes	o__Tremellales	f__Rhynchogastremataceae	g__Papiliotrema
335	otu20283	k__Eukaryota	p__Basidiomycota	c__Tremellomycetes	o__Tremellales	f__Rhynchogastremataceae	g__Papiliotrema
336	otu27331	k__Eukaryota	p__Basidiomycota	c__Tremellomycetes	o__Tremellales	f__Rhynchogastremataceae	g__Papiliotrema
337	otu690	k__Eukaryota	p__Basidiomycota	c__Agaricostilbomycetes	o__Agaricostilbales	f__Agaricostilbaceae	g__Sterigmatomyces
338	otu28090	k__Eukaryota	p__Basidiomycota	c__Cystobasidiomycetes	o__unidentified	f__unidentified	g__Cystobasidiomycetes
339	otu16214	k__Eukaryota	p__Basidiomycota	c__Tremellomycetes	o__Tremellales	f__unidentified	g__Saitozyma
340	otu19088	k__Eukaryota	p__Basidiomycota	c__Tremellomycetes	o__Tremellales	f__unidentified	g__Saitozyma
341	otu23195	k__Eukaryota	p__Basidiomycota	c__Cystobasidiomycetes	o__Cystobasidiales	f__Cystobasidiaceae	g__Cystobasidium
342	otu25309	k__Eukaryota	p__Basidiomycota	c__Tremellomycetes	o__Filobasidiales	f__unidentified	g__Piskurozyma
343	otu29888	k__Eukaryota	p__Basidiomycota	c__Tremellomycetes	o__Tremellales	f__unidentified	g__Dioszegia
344	otu1060	k__Eukaryota	p__Basidiomycota	c__Tremellomycetes	o__unidentified	f__unidentified	g__Apiotrichum
345	otu12619	k__Eukaryota	p__Basidiomycota	c__Tremellomycetes	o__unidentified	f__unidentified	g__Apiotrichum
346	otu16875	k__Eukaryota	p__Basidiomycota	c__Tremellomycetes	o__unidentified	f__unidentified	g__Apiotrichum
347	otu18950	k__Eukaryota	p__Basidiomycota	c__Tremellomycetes	o__unidentified	f__unidentified	g__Apiotrichum
348	otu21322	k__Eukaryota	p__Basidiomycota	c__Tremellomycetes	o__unidentified	f__unidentified	g__Apiotrichum
349	otu5378	k__Eukaryota	p__Basidiomycota	c__Tremellomycetes	o__Tremellales	f__unidentified	g__Bullera
350	otu24925	k__Eukaryota	p__Basidiomycota	c__Tremellomycetes	o__Tremellales	f__unidentified	g__Bullera
351	otu7469	k__Eukaryota	p__Basidiomycota	c__Exobasidiomycetes	o__Microstromatales	f__unidentified	g__Sympodiomycopsis
352	otu23089	k__Eukaryota	p__Basidiomycota	c__Microbotryomycetes	o__unidentified	f__unidentified	g__Curvibasidium
353	otu16226	k__Eukaryota	p__Basidiomycota	c__Tremellomycetes	o__unidentified	f__unidentified	g__Vanrija
354	otu6328	k__Eukaryota	p__Basidiomycota	c__Tremellomycetes	o__Cystofilobasidiales	f__unidentified	g__Xanthophyllomyces
355	otu8043	k__Eukaryota	p__Basidiomycota	c__Tremellomycetes	o__Cystofilobasidiales	f__unidentified	g__Xanthophyllomyces
356	otu16877	k__Eukaryota	p__Basidiomycota	c__Tremellomycetes	o__Cystofilobasidiales	f__unidentified	g__Xanthophyllomyces
357	otu21719	k__Eukaryota	p__Basidiomycota	c__Tremellomycetes	o__Cystofilobasidiales	f__unidentified	g__Xanthophyllomyces
358	otu24866	k__Eukaryota	p__Basidiomycota	c__Malasseziomycetes	o__Malasseziales	f__Malasseziaceae	g__Malassezia
359	otu25705	k__Eukaryota	p__Basidiomycota	c__Malasseziomycetes	o__Malasseziales	f__Malasseziaceae	g__Malassezia
360	otu15205	k__Eukaryota	p__Basidiomycota	c__Exobasidiomycetes	o__Exobasidiales	f__Cryptobasidiaceae	g__Acaromyces
361	otu25098	k__Eukaryota	p__Basidiomycota	c__Tremellomycetes	o__Tremellales	f__unidentified	g__Hannaella
