# Supplementary material for: Effects of temporal and spatial scales on soil yeast communities in the peach orchard
Source: Front Microbiol. 2023 Sep 19;14:1226142. doi: 10.3389/fmicb.2023.1226142 (PMC10546340; doi:10.3389/fmicb.2023.1226142)
Supplement: Supplementary file 1 [file Data_Sheet_1.ZIP › Table S11.xlsx]

## Sheet: network.edge_list
Table S11: network.edge_list
Sample group: Non-rhizosphere
id	source	target	weight	correlation	cor
1	otu79	otu9669	1	1	1
2	otu79	otu20359	1	1	1
3	otu79	otu24059	1	1	1
4	otu79	otu26714	1	1	1
5	otu79	otu15831	1	1	1
6	otu79	otu23638	0.992157	0.992157	1
7	otu79	otu29673	1	1	1
8	otu79	otu595	1	1	1
9	otu79	otu12056	1	1	1
10	otu79	otu25364	1	1	1
11	otu79	otu30970	1	1	1
12	otu79	otu236	1	1	1
13	otu79	otu12061	1	1	1
14	otu79	otu13099	1	1	1
15	otu79	otu29761	1	1	1
16	otu79	otu19321	1	1	1
17	otu79	otu20437	1	1	1
18	otu79	otu12843	1	1	1
19	otu79	otu23089	1	1	1
20	otu5253	otu21077	1	1	1
21	otu5253	otu29767	1	1	1
22	otu5253	otu16285	1	1	1
23	otu5407	otu16584	0.98	0.98	1
24	otu5407	otu20826	0.98	0.98	1
25	otu5407	otu25909	1	1	1
26	otu6981	otu10525	1	1	1
27	otu6981	otu19504	1	1	1
28	otu6981	otu30529	0.992157	0.992157	1
29	otu6981	otu1740	1	1	1
30	otu6981	otu27187	1	1	1
31	otu6981	otu7366	0.992157	0.992157	1
32	otu6981	otu6749	1	1	1
33	otu6981	otu27041	1	1	1
34	otu6981	otu23465	1	1	1
35	otu7812	otu14859	0.981981	0.981981	1
36	otu7812	otu25573	0.981981	0.981981	1
37	otu7812	otu20565	1	1	1
38	otu8204	otu10172	0.982143	0.982143	1
39	otu9669	otu20359	1	1	1
40	otu9669	otu24059	1	1	1
41	otu9669	otu26714	1	1	1
42	otu9669	otu15831	1	1	1
43	otu9669	otu23638	0.992157	0.992157	1
44	otu9669	otu29673	1	1	1
45	otu9669	otu595	1	1	1
46	otu9669	otu12056	1	1	1
47	otu9669	otu25364	1	1	1
48	otu9669	otu30970	1	1	1
49	otu9669	otu236	1	1	1
50	otu9669	otu12061	1	1	1
51	otu9669	otu13099	1	1	1
52	otu9669	otu29761	1	1	1
53	otu9669	otu19321	1	1	1
54	otu9669	otu20437	1	1	1
55	otu9669	otu12843	1	1	1
56	otu9669	otu23089	1	1	1
57	otu10525	otu19504	1	1	1
58	otu10525	otu30529	0.992157	0.992157	1
59	otu10525	otu1740	1	1	1
60	otu10525	otu27187	1	1	1
61	otu10525	otu7366	0.992157	0.992157	1
62	otu10525	otu6749	1	1	1
63	otu10525	otu27041	1	1	1
64	otu10525	otu23465	1	1	1
65	otu14859	otu25573	1	1	1
66	otu14859	otu20565	0.981981	0.981981	1
67	otu16584	otu20826	1	1	1
68	otu16584	otu25909	0.98	0.98	1
69	otu19504	otu30529	0.992157	0.992157	1
70	otu19504	otu1740	1	1	1
71	otu19504	otu27187	1	1	1
72	otu19504	otu7366	0.992157	0.992157	1
73	otu19504	otu6749	1	1	1
74	otu19504	otu27041	1	1	1
75	otu19504	otu23465	1	1	1
76	otu20134	otu8913	0.989949	0.989949	1
77	otu20359	otu24059	1	1	1
78	otu20359	otu26714	1	1	1
79	otu20359	otu15831	1	1	1
80	otu20359	otu23638	0.992157	0.992157	1
81	otu20359	otu29673	1	1	1
82	otu20359	otu595	1	1	1
83	otu20359	otu12056	1	1	1
84	otu20359	otu25364	1	1	1
85	otu20359	otu30970	1	1	1
86	otu20359	otu236	1	1	1
87	otu20359	otu12061	1	1	1
88	otu20359	otu13099	1	1	1
89	otu20359	otu29761	1	1	1
90	otu20359	otu19321	1	1	1
91	otu20359	otu20437	1	1	1
92	otu20359	otu12843	1	1	1
93	otu20359	otu23089	1	1	1
94	otu20764	otu30529	0.992157	0.992157	1
95	otu20764	otu7366	0.992157	0.992157	1
96	otu20826	otu25909	0.98	0.98	1
97	otu24059	otu26714	1	1	1
98	otu24059	otu15831	1	1	1
99	otu24059	otu23638	0.992157	0.992157	1
100	otu24059	otu29673	1	1	1
101	otu24059	otu595	1	1	1
102	otu24059	otu12056	1	1	1
103	otu24059	otu25364	1	1	1
104	otu24059	otu30970	1	1	1
105	otu24059	otu236	1	1	1
106	otu24059	otu12061	1	1	1
107	otu24059	otu13099	1	1	1
108	otu24059	otu29761	1	1	1
109	otu24059	otu19321	1	1	1
110	otu24059	otu20437	1	1	1
111	otu24059	otu12843	1	1	1
112	otu24059	otu23089	1	1	1
113	otu25573	otu20565	0.981981	0.981981	1
114	otu25645	otu28975	1	1	1
115	otu25645	otu7834	1	1	1
116	otu25645	otu23638	0.992157	0.992157	1
117	otu25645	otu13020	1	1	1
118	otu25645	otu8893	1	1	1
119	otu25645	otu12184	1	1	1
120	otu25645	otu18192	1	1	1
121	otu25645	otu22621	1	1	1
122	otu25645	otu23687	1	1	1
123	otu25645	otu7695	1	1	1
124	otu25645	otu11101	1	1	1
125	otu25645	otu23040	1	1	1
126	otu25645	otu18518	1	1	1
127	otu25645	otu15444	1	1	1
128	otu26148	otu13187	1	1	1
129	otu26148	otu16879	1	1	1
130	otu26148	otu16693	0.981981	0.981981	1
131	otu26714	otu15831	1	1	1
132	otu26714	otu23638	0.992157	0.992157	1
133	otu26714	otu29673	1	1	1
134	otu26714	otu595	1	1	1
135	otu26714	otu12056	1	1	1
136	otu26714	otu25364	1	1	1
137	otu26714	otu30970	1	1	1
138	otu26714	otu236	1	1	1
139	otu26714	otu12061	1	1	1
140	otu26714	otu13099	1	1	1
141	otu26714	otu29761	1	1	1
142	otu26714	otu19321	1	1	1
143	otu26714	otu20437	1	1	1
144	otu26714	otu12843	1	1	1
145	otu26714	otu23089	1	1	1
146	otu28975	otu7834	1	1	1
147	otu28975	otu23638	0.992157	0.992157	1
148	otu28975	otu13020	1	1	1
149	otu28975	otu8893	1	1	1
150	otu28975	otu12184	1	1	1
151	otu28975	otu18192	1	1	1
152	otu28975	otu22621	1	1	1
153	otu28975	otu23687	1	1	1
154	otu28975	otu7695	1	1	1
155	otu28975	otu11101	1	1	1
156	otu28975	otu23040	1	1	1
157	otu28975	otu18518	1	1	1
158	otu28975	otu15444	1	1	1
159	otu30529	otu1740	0.992157	0.992157	1
160	otu30529	otu27187	0.992157	0.992157	1
161	otu30529	otu7366	1	1	1
162	otu30529	otu6749	0.992157	0.992157	1
163	otu30529	otu27041	0.992157	0.992157	1
164	otu30529	otu23465	0.992157	0.992157	1
165	otu8008	otu25652	0.984732	0.984732	1
166	otu8008	otu20283	0.984848	0.984848	1
167	otu9743	otu1742	1	1	1
168	otu9743	otu23688	0.992157	0.992157	1
169	otu131	otu12284	0.981981	0.981981	1
170	otu131	otu16877	0.9941	0.9941	1
171	otu607	otu13113	0.981981	0.981981	1
172	otu1362	otu9964	0.9941	0.9941	1
173	otu1740	otu27187	1	1	1
174	otu1740	otu7366	0.992157	0.992157	1
175	otu1740	otu6749	1	1	1
176	otu1740	otu27041	1	1	1
177	otu1740	otu23465	1	1	1
178	otu9510	otu31195	1	1	1
179	otu9510	otu27350	0.981981	0.981981	1
180	otu11152	otu28264	0.982143	0.982143	1
181	otu11152	otu21714	0.981981	0.981981	1
182	otu11152	otu12619	0.9941	0.9941	1
183	otu15440	otu5606	0.981981	0.981981	1
184	otu15440	otu14523	0.981981	0.981981	1
185	otu15440	otu31133	0.981981	0.981981	1
186	otu15440	otu18950	0.982143	0.982143	1
187	otu15831	otu23638	0.992157	0.992157	1
188	otu15831	otu29673	1	1	1
189	otu15831	otu595	1	1	1
190	otu15831	otu12056	1	1	1
191	otu15831	otu25364	1	1	1
192	otu15831	otu30970	1	1	1
193	otu15831	otu236	1	1	1
194	otu15831	otu12061	1	1	1
195	otu15831	otu13099	1	1	1
196	otu15831	otu29761	1	1	1
197	otu15831	otu19321	1	1	1
198	otu15831	otu20437	1	1	1
199	otu15831	otu12843	1	1	1
200	otu15831	otu23089	1	1	1
201	otu18105	otu29280	0.9941	0.9941	1
202	otu18105	otu9229	0.982143	0.982143	1
203	otu19083	otu18284	0.9941	0.9941	1
204	otu24918	otu29454	0.990867	0.990867	1
205	otu27449	otu24170	0.992157	0.992157	1
206	otu27449	otu22765	1	1	1
207	otu27449	otu14850	1	1	1
208	otu27449	otu24091	1	1	1
209	otu27449	otu29062	1	1	1
210	otu27449	otu23009	1	1	1
211	otu27449	otu23885	1	1	1
212	otu27449	otu16875	1	1	1
213	otu27449	otu21322	0.992157	0.992157	1
214	otu299	otu11428	1	1	1
215	otu299	otu14461	1	1	1
216	otu299	otu20700	1	1	1
217	otu299	otu18961	0.992157	0.992157	1
218	otu299	otu25690	1	1	1
219	otu827	otu21337	0.992157	0.992157	1
220	otu827	otu13834	1	1	1
221	otu827	otu28813	0.992157	0.992157	1
222	otu827	otu7557	1	1	1
223	otu827	otu14855	1	1	1
224	otu827	otu16810	1	1	1
225	otu7192	otu17245	1	1	1
226	otu7192	otu22705	1	1	1
227	otu7192	otu25745	0.992157	0.992157	1
228	otu7192	otu28897	1	1	1
229	otu7192	otu7469	1	1	1
230	otu7834	otu23638	0.992157	0.992157	1
231	otu7834	otu13020	1	1	1
232	otu7834	otu8893	1	1	1
233	otu7834	otu12184	1	1	1
234	otu7834	otu18192	1	1	1
235	otu7834	otu22621	1	1	1
236	otu7834	otu23687	1	1	1
237	otu7834	otu7695	1	1	1
238	otu7834	otu11101	1	1	1
239	otu7834	otu23040	1	1	1
240	otu7834	otu18518	1	1	1
241	otu7834	otu15444	1	1	1
242	otu8135	otu12507	0.992157	0.992157	1
243	otu8135	otu6771	1	1	1
244	otu8135	otu10882	1	1	1
245	otu8135	otu19394	1	1	1
246	otu8135	otu9410	0.992157	0.992157	1
247	otu10326	otu30109	1	1	1
248	otu11428	otu14461	1	1	1
249	otu11428	otu20700	1	1	1
250	otu11428	otu18961	0.992157	0.992157	1
251	otu11428	otu25690	1	1	1
252	otu12407	otu11189	0.982143	0.982143	1
253	otu14794	otu24170	0.992157	0.992157	1
254	otu14794	otu6251	1	1	1
255	otu14794	otu26882	1	1	1
256	otu14794	otu21322	0.992157	0.992157	1
257	otu22392	otu16941	0.992157	0.992157	1
258	otu23638	otu29673	0.992157	0.992157	1
259	otu23638	otu595	0.992157	0.992157	1
260	otu23638	otu12056	0.992157	0.992157	1
261	otu23638	otu25364	0.992157	0.992157	1
262	otu23638	otu30970	0.992157	0.992157	1
263	otu23638	otu13020	0.992157	0.992157	1
264	otu23638	otu236	0.992157	0.992157	1
265	otu23638	otu8893	0.992157	0.992157	1
266	otu23638	otu12061	0.992157	0.992157	1
267	otu23638	otu12184	0.992157	0.992157	1
268	otu23638	otu13099	0.992157	0.992157	1
269	otu23638	otu18192	0.992157	0.992157	1
270	otu23638	otu22621	0.992157	0.992157	1
271	otu23638	otu23687	0.992157	0.992157	1
272	otu23638	otu29761	0.992157	0.992157	1
273	otu23638	otu7695	0.992157	0.992157	1
274	otu23638	otu19321	0.992157	0.992157	1
275	otu23638	otu11101	0.992157	0.992157	1
276	otu23638	otu20437	0.992157	0.992157	1
277	otu23638	otu23040	0.992157	0.992157	1
278	otu23638	otu18518	0.992157	0.992157	1
279	otu23638	otu12843	0.992157	0.992157	1
280	otu23638	otu15444	0.992157	0.992157	1
281	otu23638	otu23089	0.992157	0.992157	1
282	otu28448	otu11769	0.9941	0.9941	1
283	otu29673	otu595	1	1	1
284	otu29673	otu12056	1	1	1
285	otu29673	otu25364	1	1	1
286	otu29673	otu30970	1	1	1
287	otu29673	otu236	1	1	1
288	otu29673	otu12061	1	1	1
289	otu29673	otu13099	1	1	1
290	otu29673	otu29761	1	1	1
291	otu29673	otu19321	1	1	1
292	otu29673	otu20437	1	1	1
293	otu29673	otu12843	1	1	1
294	otu29673	otu23089	1	1	1
295	otu31045	otu31265	1	1	1
296	otu31045	otu19089	1	1	1
297	otu31265	otu19089	1	1	1
298	otu595	otu12056	1	1	1
299	otu595	otu25364	1	1	1
300	otu595	otu30970	1	1	1
301	otu595	otu236	1	1	1
302	otu595	otu12061	1	1	1
303	otu595	otu13099	1	1	1
304	otu595	otu29761	1	1	1
305	otu595	otu19321	1	1	1
306	otu595	otu20437	1	1	1
307	otu595	otu12843	1	1	1
308	otu595	otu23089	1	1	1
309	otu5822	otu8317	1	1	1
310	otu5822	otu15275	1	1	1
311	otu5822	otu20254	1	1	1
312	otu10288	otu30672	1	1	1
313	otu10288	otu30935	1	1	1
314	otu10288	otu21813	1	1	1
315	otu10288	otu14608	1	1	1
316	otu10288	otu14303	1	1	1
317	otu12056	otu25364	1	1	1
318	otu12056	otu30970	1	1	1
319	otu12056	otu236	1	1	1
320	otu12056	otu12061	1	1	1
321	otu12056	otu13099	1	1	1
322	otu12056	otu29761	1	1	1
323	otu12056	otu19321	1	1	1
324	otu12056	otu20437	1	1	1
325	otu12056	otu12843	1	1	1
326	otu12056	otu23089	1	1	1
327	otu13167	otu27512	0.992157	0.992157	1
328	otu13167	otu3036	0.992157	0.992157	1
329	otu13167	otu10956	0.992157	0.992157	1
330	otu13167	otu19688	1	1	1
331	otu13167	otu11246	0.992157	0.992157	1
332	otu13167	otu2191	0.992157	0.992157	1
333	otu15421	otu28440	1	1	1
334	otu15421	otu1789	0.9941	0.9941	1
335	otu17273	otu19598	0.982143	0.982143	1
336	otu18244	otu6892	0.9941	0.9941	1
337	otu18406	otu9527	0.992157	0.992157	1
338	otu18406	otu9996	0.992157	0.992157	1
339	otu18406	otu14768	0.992157	0.992157	1
340	otu18406	otu19452	0.992157	0.992157	1
341	otu18406	otu15945	0.992157	0.992157	1
342	otu18406	otu19026	0.992157	0.992157	1
343	otu18406	otu30670	0.992157	0.992157	1
344	otu18693	otu30237	1	1	1
345	otu18693	otu24925	1	1	1
346	otu20810	otu9275	1	1	1
347	otu20810	otu7751	1	1	1
348	otu21077	otu29767	1	1	1
349	otu21077	otu16285	1	1	1
350	otu22972	otu13806	0.981981	0.981981	1
351	otu25269	otu9283	1	1	1
352	otu25269	otu18961	0.992157	0.992157	1
353	otu25269	otu7067	1	1	1
354	otu25269	otu18425	1	1	1
355	otu25269	otu25544	1	1	1
356	otu25269	otu16120	1	1	1
357	otu25269	otu22124	1	1	1
358	otu25364	otu30970	1	1	1
359	otu25364	otu236	1	1	1
360	otu25364	otu12061	1	1	1
361	otu25364	otu13099	1	1	1
362	otu25364	otu29761	1	1	1
363	otu25364	otu19321	1	1	1
364	otu25364	otu20437	1	1	1
365	otu25364	otu12843	1	1	1
366	otu25364	otu23089	1	1	1
367	otu27145	otu16941	0.992157	0.992157	1
368	otu27145	otu1231	1	1	1
369	otu27145	otu2164	1	1	1
370	otu27512	otu10956	1	1	1
371	otu27512	otu19688	0.992157	0.992157	1
372	otu28264	otu21714	0.981981	0.981981	1
373	otu30672	otu30935	1	1	1
374	otu30672	otu21813	1	1	1
375	otu30672	otu14608	1	1	1
376	otu30672	otu14303	1	1	1
377	otu30935	otu21813	1	1	1
378	otu30935	otu14608	1	1	1
379	otu30935	otu14303	1	1	1
380	otu30970	otu236	1	1	1
381	otu30970	otu12061	1	1	1
382	otu30970	otu13099	1	1	1
383	otu30970	otu29761	1	1	1
384	otu30970	otu19321	1	1	1
385	otu30970	otu20437	1	1	1
386	otu30970	otu12843	1	1	1
387	otu30970	otu23089	1	1	1
388	otu13020	otu8893	1	1	1
389	otu13020	otu12184	1	1	1
390	otu13020	otu18192	1	1	1
391	otu13020	otu22621	1	1	1
392	otu13020	otu23687	1	1	1
393	otu13020	otu7695	1	1	1
394	otu13020	otu11101	1	1	1
395	otu13020	otu23040	1	1	1
396	otu13020	otu18518	1	1	1
397	otu13020	otu15444	1	1	1
398	otu21813	otu14608	1	1	1
399	otu21813	otu14303	1	1	1
400	otu9283	otu18961	0.992157	0.992157	1
401	otu9283	otu7067	1	1	1
402	otu9283	otu18425	1	1	1
403	otu9283	otu25544	1	1	1
404	otu9283	otu16120	1	1	1
405	otu9283	otu22124	1	1	1
406	otu10019	otu17874	1	1	1
407	otu10019	otu28090	0.981981	0.981981	1
408	otu14608	otu14303	1	1	1
409	otu2509	otu690	1	1	1
410	otu9527	otu9996	1	1	1
411	otu9527	otu14768	1	1	1
412	otu9527	otu19452	1	1	1
413	otu9527	otu15945	1	1	1
414	otu9527	otu19026	1	1	1
415	otu17461	otu30590	0.981981	0.981981	1
416	otu18993	otu17228	1	1	1
417	otu21013	otu6704	0.981818	0.981818	1
418	otu22876	otu30401	0.992157	0.992157	1
419	otu22876	otu12872	0.992157	0.992157	1
420	otu22876	otu15622	0.992157	0.992157	1
421	otu22876	otu12942	0.992157	0.992157	1
422	otu23693	otu27362	1	1	1
423	otu23693	otu2106	0.9941	0.9941	1
424	otu23693	otu12402	0.982143	0.982143	1
425	otu24170	otu22765	0.992157	0.992157	1
426	otu24170	otu6251	0.992157	0.992157	1
427	otu24170	otu14850	0.992157	0.992157	1
428	otu24170	otu24091	0.992157	0.992157	1
429	otu24170	otu29062	0.992157	0.992157	1
430	otu24170	otu23009	0.992157	0.992157	1
431	otu24170	otu23885	0.992157	0.992157	1
432	otu24170	otu26882	0.992157	0.992157	1
433	otu24170	otu16875	0.992157	0.992157	1
434	otu24170	otu21322	1	1	1
435	otu27362	otu2106	0.9941	0.9941	1
436	otu27362	otu12402	0.982143	0.982143	1
437	otu31195	otu27350	0.981981	0.981981	1
438	otu3036	otu19688	0.992157	0.992157	1
439	otu3036	otu11246	1	1	1
440	otu3036	otu2191	1	1	1
441	otu9275	otu7751	1	1	1
442	otu21337	otu13834	0.992157	0.992157	1
443	otu21337	otu28813	1	1	1
444	otu21337	otu144	0.992157	0.992157	1
445	otu21337	otu9308	0.992157	0.992157	1
446	otu21337	otu7557	0.992157	0.992157	1
447	otu21337	otu14855	0.992157	0.992157	1
448	otu21337	otu23248	0.992157	0.992157	1
449	otu21337	otu2386	0.992157	0.992157	1
450	otu21337	otu16810	0.992157	0.992157	1
451	otu236	otu12061	1	1	1
452	otu236	otu13099	1	1	1
453	otu236	otu29761	1	1	1
454	otu236	otu19321	1	1	1
455	otu236	otu20437	1	1	1
456	otu236	otu12843	1	1	1
457	otu236	otu23089	1	1	1
458	otu8893	otu12184	1	1	1
459	otu8893	otu18192	1	1	1
460	otu8893	otu22621	1	1	1
461	otu8893	otu23687	1	1	1
462	otu8893	otu7695	1	1	1
463	otu8893	otu11101	1	1	1
464	otu8893	otu23040	1	1	1
465	otu8893	otu18518	1	1	1
466	otu8893	otu15444	1	1	1
467	otu12061	otu13099	1	1	1
468	otu12061	otu29761	1	1	1
469	otu12061	otu19321	1	1	1
470	otu12061	otu20437	1	1	1
471	otu12061	otu12843	1	1	1
472	otu12061	otu23089	1	1	1
473	otu12184	otu18192	1	1	1
474	otu12184	otu22621	1	1	1
475	otu12184	otu23687	1	1	1
476	otu12184	otu7695	1	1	1
477	otu12184	otu11101	1	1	1
478	otu12184	otu23040	1	1	1
479	otu12184	otu18518	1	1	1
480	otu12184	otu15444	1	1	1
481	otu13099	otu29761	1	1	1
482	otu13099	otu19321	1	1	1
483	otu13099	otu20437	1	1	1
484	otu13099	otu12843	1	1	1
485	otu13099	otu23089	1	1	1
486	otu18192	otu22621	1	1	1
487	otu18192	otu23687	1	1	1
488	otu18192	otu7695	1	1	1
489	otu18192	otu11101	1	1	1
490	otu18192	otu23040	1	1	1
491	otu18192	otu18518	1	1	1
492	otu18192	otu15444	1	1	1
493	otu22621	otu23687	1	1	1
494	otu22621	otu7695	1	1	1
495	otu22621	otu11101	1	1	1
496	otu22621	otu23040	1	1	1
497	otu22621	otu18518	1	1	1
498	otu22621	otu15444	1	1	1
499	otu23687	otu7695	1	1	1
500	otu23687	otu11101	1	1	1
501	otu23687	otu23040	1	1	1
502	otu23687	otu18518	1	1	1
503	otu23687	otu15444	1	1	1
504	otu27462	otu30241	1	1	1
505	otu27462	otu9196	1	1	1
506	otu27462	otu25705	1	1	1
507	otu29761	otu19321	1	1	1
508	otu29761	otu20437	1	1	1
509	otu29761	otu12843	1	1	1
510	otu29761	otu23089	1	1	1
511	otu1742	otu23688	0.992157	0.992157	1
512	otu7695	otu11101	1	1	1
513	otu7695	otu23040	1	1	1
514	otu7695	otu18518	1	1	1
515	otu7695	otu15444	1	1	1
516	otu13834	otu28813	0.992157	0.992157	1
517	otu13834	otu7557	1	1	1
518	otu13834	otu14855	1	1	1
519	otu13834	otu16810	1	1	1
520	otu16222	otu26283	1	1	1
521	otu16222	otu23500	1	1	1
522	otu17012	otu8385	1	1	1
523	otu19196	otu16513	1	1	1
524	otu19196	otu13527	1	1	1
525	otu19196	otu2385	0.992157	0.992157	1
526	otu19196	otu18485	1	1	1
527	otu19997	otu16609	0.994937	0.994937	1
528	otu23308	otu29178	0.981981	0.981981	1
529	otu23657	otu12497	0.984732	0.984732	1
530	otu27187	otu7366	0.992157	0.992157	1
531	otu27187	otu6749	1	1	1
532	otu27187	otu27041	1	1	1
533	otu27187	otu23465	1	1	1
534	otu30241	otu9196	1	1	1
535	otu30241	otu25705	1	1	1
536	otu28440	otu1789	0.9941	0.9941	1
537	otu30401	otu12872	1	1	1
538	otu30401	otu15622	1	1	1
539	otu1342	otu16226	0.981981	0.981981	1
540	otu14461	otu20700	1	1	1
541	otu14461	otu18961	0.992157	0.992157	1
542	otu14461	otu25690	1	1	1
543	otu16941	otu1231	0.992157	0.992157	1
544	otu16941	otu2164	0.992157	0.992157	1
545	otu16987	otu7900	1	1	1
546	otu16987	otu1060	1	1	1
547	otu16987	otu6328	1	1	1
548	otu16987	otu15205	0.992157	0.992157	1
549	otu30832	otu6824	0.981981	0.981981	1
550	otu30832	otu30592	0.981981	0.981981	1
551	otu12497	otu14510	0.984732	0.984732	1
552	otu17972	otu16708	1	1	1
553	otu23502	otu9926	1	1	1
554	otu23502	otu5378	1	1	1
555	otu19321	otu20437	1	1	1
556	otu19321	otu12843	1	1	1
557	otu19321	otu23089	1	1	1
558	otu16022	otu26761	1	1	1
559	otu16022	otu6457	1	1	1
560	otu20700	otu18961	0.992157	0.992157	1
561	otu20700	otu25690	1	1	1
562	otu24282	otu9794	1	1	1
563	otu24282	otu16367	0.9941	0.9941	1
564	otu24282	otu27453	0.9941	0.9941	1
565	otu31150	otu25868	1	1	1
566	otu2749	otu25745	0.992157	0.992157	1
567	otu7366	otu6749	0.992157	0.992157	1
568	otu7366	otu27041	0.992157	0.992157	1
569	otu7366	otu23465	0.992157	0.992157	1
570	otu9996	otu14768	1	1	1
571	otu9996	otu19452	1	1	1
572	otu9996	otu15945	1	1	1
573	otu9996	otu19026	1	1	1
574	otu10956	otu19688	0.992157	0.992157	1
575	otu16513	otu13527	1	1	1
576	otu16513	otu2385	0.992157	0.992157	1
577	otu16513	otu18485	1	1	1
578	otu2314	otu25572	0.982143	0.982143	1
579	otu2314	otu28475	0.982143	0.982143	1
580	otu2314	otu29703	0.9941	0.9941	1
581	otu25572	otu28475	1	1	1
582	otu10915	otu23855	0.9941	0.9941	1
583	otu10915	otu23195	0.9941	0.9941	1
584	otu11101	otu23040	1	1	1
585	otu11101	otu18518	1	1	1
586	otu11101	otu15444	1	1	1
587	otu6824	otu30592	1	1	1
588	otu8317	otu15275	1	1	1
589	otu8317	otu20254	1	1	1
590	otu8680	otu12507	0.992157	0.992157	1
591	otu8680	otu17523	1	1	1
592	otu8680	otu10264	1	1	1
593	otu8680	otu19276	1	1	1
594	otu8680	otu9410	0.992157	0.992157	1
595	otu8680	otu18919	1	1	1
596	otu10044	otu27414	0.979796	0.979796	1
597	otu10044	otu5421	0.994987	0.994987	1
598	otu12507	otu17523	0.992157	0.992157	1
599	otu12507	otu10264	0.992157	0.992157	1
600	otu12507	otu6771	0.992157	0.992157	1
601	otu12507	otu10882	0.992157	0.992157	1
602	otu12507	otu19276	0.992157	0.992157	1
603	otu12507	otu19394	0.992157	0.992157	1
604	otu12507	otu9410	1	1	1
605	otu12507	otu18919	0.992157	0.992157	1
606	otu15275	otu20254	1	1	1
607	otu26283	otu23500	1	1	1
608	otu1273	otu10236	1	1	1
609	otu14768	otu19452	1	1	1
610	otu14768	otu15945	1	1	1
611	otu14768	otu19026	1	1	1
612	otu23688	otu16044	0.992157	0.992157	1
613	otu24829	otu12259	1	1	1
614	otu24829	otu2176	0.981981	0.981981	1
615	otu24829	otu10336	0.982143	0.982143	1
616	otu28813	otu144	0.992157	0.992157	1
617	otu28813	otu9308	0.992157	0.992157	1
618	otu28813	otu7557	0.992157	0.992157	1
619	otu28813	otu14855	0.992157	0.992157	1
620	otu28813	otu23248	0.992157	0.992157	1
621	otu28813	otu2386	0.992157	0.992157	1
622	otu28813	otu16810	0.992157	0.992157	1
623	otu29280	otu9229	0.9941	0.9941	1
624	otu1789	otu13806	0.981981	0.981981	1
625	otu7900	otu1060	1	1	1
626	otu7900	otu6328	1	1	1
627	otu7900	otu15205	0.992157	0.992157	1
628	otu8811	otu11580	1	1	1
629	otu10009	otu16196	0.981818	0.981818	1
630	otu12872	otu15622	1	1	1
631	otu13187	otu16879	1	1	1
632	otu13187	otu16693	0.981981	0.981981	1
633	otu16681	otu27365	0.992157	0.992157	1
634	otu17523	otu10264	1	1	1
635	otu17523	otu19276	1	1	1
636	otu17523	otu9410	0.992157	0.992157	1
637	otu17523	otu18919	1	1	1
638	otu17874	otu28090	0.981981	0.981981	1
639	otu18961	otu7067	0.992157	0.992157	1
640	otu18961	otu18425	0.992157	0.992157	1
641	otu18961	otu25544	0.992157	0.992157	1
642	otu18961	otu25690	0.992157	0.992157	1
643	otu18961	otu16120	0.992157	0.992157	1
644	otu18961	otu22124	0.992157	0.992157	1
645	otu20437	otu12843	1	1	1
646	otu20437	otu23089	1	1	1
647	otu23040	otu18518	1	1	1
648	otu23040	otu15444	1	1	1
649	otu25074	otu10336	0.9941	0.9941	1
650	otu28692	otu7025	1	1	1
651	otu28692	otu17545	1	1	1
652	otu28692	otu11996	1	1	1
653	otu28692	otu14215	1	1	1
654	otu28692	otu19446	1	1	1
655	otu28692	otu25309	1	1	1
656	otu28692	otu15205	0.992157	0.992157	1
657	otu7025	otu17545	1	1	1
658	otu7025	otu11996	1	1	1
659	otu7025	otu14215	1	1	1
660	otu7025	otu19446	1	1	1
661	otu7025	otu25309	1	1	1
662	otu7025	otu15205	0.992157	0.992157	1
663	otu7067	otu18425	1	1	1
664	otu7067	otu25544	1	1	1
665	otu7067	otu16120	1	1	1
666	otu7067	otu22124	1	1	1
667	otu10113	otu21808	1	1	1
668	otu13874	otu3089	0.990826	0.990826	1
669	otu26761	otu6457	1	1	1
670	otu10264	otu19276	1	1	1
671	otu10264	otu9410	0.992157	0.992157	1
672	otu10264	otu18919	1	1	1
673	otu12259	otu2176	0.981981	0.981981	1
674	otu12259	otu10336	0.982143	0.982143	1
675	otu13367	otu13628	1	1	1
676	otu17545	otu11996	1	1	1
677	otu17545	otu14215	1	1	1
678	otu17545	otu19446	1	1	1
679	otu17545	otu25309	1	1	1
680	otu17545	otu15205	0.992157	0.992157	1
681	otu18425	otu25544	1	1	1
682	otu18425	otu16120	1	1	1
683	otu18425	otu22124	1	1	1
684	otu18518	otu15444	1	1	1
685	otu19452	otu15945	1	1	1
686	otu19452	otu19026	1	1	1
687	otu19688	otu11246	0.992157	0.992157	1
688	otu19688	otu2191	0.992157	0.992157	1
689	otu22765	otu14850	1	1	1
690	otu22765	otu24091	1	1	1
691	otu22765	otu29062	1	1	1
692	otu22765	otu23009	1	1	1
693	otu22765	otu23885	1	1	1
694	otu22765	otu16875	1	1	1
695	otu22765	otu21322	0.992157	0.992157	1
696	otu144	otu9308	1	1	1
697	otu144	otu23248	1	1	1
698	otu144	otu2386	1	1	1
699	otu1231	otu2164	1	1	1
700	otu2187	otu17390	1	1	1
701	otu5606	otu14523	1	1	1
702	otu5606	otu31133	1	1	1
703	otu5606	otu18950	0.981981	0.981981	1
704	otu6749	otu27041	1	1	1
705	otu6749	otu23465	1	1	1
706	otu6771	otu10882	1	1	1
707	otu6771	otu19394	1	1	1
708	otu6771	otu9410	0.992157	0.992157	1
709	otu9196	otu25705	1	1	1
710	otu9308	otu23248	1	1	1
711	otu9308	otu2386	1	1	1
712	otu9926	otu5378	1	1	1
713	otu10882	otu19394	1	1	1
714	otu10882	otu9410	0.992157	0.992157	1
715	otu11630	otu8785	1	1	1
716	otu14291	otu26365	0.989949	0.989949	1
717	otu16879	otu16693	0.981981	0.981981	1
718	otu24468	otu12085	0.990826	0.990826	1
719	otu25652	otu20283	0.984732	0.984732	1
720	otu27041	otu23465	1	1	1
721	otu29767	otu16285	1	1	1
722	otu31180	otu25965	1	1	1
723	otu5952	otu22344	1	1	1
724	otu5952	otu26577	1	1	1
725	otu17245	otu22705	1	1	1
726	otu17245	otu25745	0.992157	0.992157	1
727	otu17245	otu28897	1	1	1
728	otu17245	otu7469	1	1	1
729	otu28744	otu27331	1	1	1
730	otu6251	otu26882	1	1	1
731	otu6251	otu21322	0.992157	0.992157	1
732	otu11246	otu2191	1	1	1
733	otu11996	otu14215	1	1	1
734	otu11996	otu19446	1	1	1
735	otu11996	otu25309	1	1	1
736	otu11996	otu15205	0.992157	0.992157	1
737	otu13527	otu2385	0.992157	0.992157	1
738	otu13527	otu18485	1	1	1
739	otu14850	otu24091	1	1	1
740	otu14850	otu29062	1	1	1
741	otu14850	otu23009	1	1	1
742	otu14850	otu23885	1	1	1
743	otu14850	otu16875	1	1	1
744	otu14850	otu21322	0.992157	0.992157	1
745	otu20750	otu170	1	1	1
746	otu20750	otu12085	0.986239	0.986239	1
747	otu27414	otu5421	0.984732	0.984732	1
748	otu29141	otu8043	1	1	1
749	otu170	otu12085	0.986239	0.986239	1
750	otu2385	otu7162	0.992157	0.992157	1
751	otu2385	otu18485	0.992157	0.992157	1
752	otu2385	otu27725	0.992157	0.992157	1
753	otu2385	otu25098	0.992157	0.992157	1
754	otu2620	otu1050	0.9941	0.9941	1
755	otu2901	otu12001	0.981981	0.981981	1
756	otu2901	otu26558	0.981981	0.981981	1
757	otu2901	otu88	0.981981	0.981981	1
758	otu2901	otu28126	0.981981	0.981981	1
759	otu2901	otu21719	0.981981	0.981981	1
760	otu6515	otu281	0.981981	0.981981	1
761	otu7549	otu15535	0.981981	0.981981	1
762	otu7557	otu14855	1	1	1
763	otu7557	otu16810	1	1	1
764	otu7887	otu18023	1	1	1
765	otu9794	otu16367	0.9941	0.9941	1
766	otu9794	otu27453	0.9941	0.9941	1
767	otu12001	otu88	1	1	1
768	otu12001	otu28126	1	1	1
769	otu12843	otu23089	1	1	1
770	otu14523	otu31133	1	1	1
771	otu14523	otu18950	0.981981	0.981981	1
772	otu14855	otu16810	1	1	1
773	otu15945	otu19026	1	1	1
774	otu16367	otu27453	1	1	1
775	otu16693	otu22692	0.9941	0.9941	1
776	otu19276	otu9410	0.992157	0.992157	1
777	otu19276	otu18919	1	1	1
778	otu23248	otu2386	1	1	1
779	otu23918	otu15204	1	1	1
780	otu24091	otu29062	1	1	1
781	otu24091	otu23009	1	1	1
782	otu24091	otu23885	1	1	1
783	otu24091	otu16875	1	1	1
784	otu24091	otu21322	0.992157	0.992157	1
785	otu25243	otu2176	0.981981	0.981981	1
786	otu25544	otu16120	1	1	1
787	otu25544	otu22124	1	1	1
788	otu26558	otu21719	1	1	1
789	otu27296	otu24866	0.981981	0.981981	1
790	otu29062	otu23009	1	1	1
791	otu29062	otu23885	1	1	1
792	otu29062	otu16875	1	1	1
793	otu29062	otu21322	0.992157	0.992157	1
794	otu30237	otu24925	1	1	1
795	otu31133	otu18950	0.981981	0.981981	1
796	otu19394	otu9410	0.992157	0.992157	1
797	otu88	otu28126	1	1	1
798	otu15427	otu5377	0.9941	0.9941	1
799	otu15427	otu11424	1	1	1
800	otu15427	otu19088	1	1	1
801	otu16120	otu22124	1	1	1
802	otu19412	otu1050	0.981981	0.981981	1
803	otu24477	otu29888	0.992157	0.992157	1
804	otu2176	otu10336	0.981981	0.981981	1
805	otu5377	otu11424	0.9941	0.9941	1
806	otu5377	otu19088	0.9941	0.9941	1
807	otu6042	otu16214	0.979798	0.979798	1
808	otu7162	otu27725	1	1	1
809	otu7162	otu25098	1	1	1
810	otu9410	otu18919	0.992157	0.992157	1
811	otu11424	otu19088	1	1	1
812	otu14215	otu19446	1	1	1
813	otu14215	otu25309	1	1	1
814	otu14215	otu15205	0.992157	0.992157	1
815	otu19212	otu23400	0.981981	0.981981	1
816	otu22344	otu26577	1	1	1
817	otu22705	otu25745	0.992157	0.992157	1
818	otu22705	otu28897	1	1	1
819	otu22705	otu7469	1	1	1
820	otu23009	otu23885	1	1	1
821	otu23009	otu16875	1	1	1
822	otu23009	otu21322	0.992157	0.992157	1
823	otu23885	otu16875	1	1	1
824	otu23885	otu21322	0.992157	0.992157	1
825	otu25745	otu28897	0.992157	0.992157	1
826	otu25745	otu7469	0.992157	0.992157	1
827	otu26882	otu21322	0.992157	0.992157	1
828	otu27725	otu25098	1	1	1
829	otu28897	otu7469	1	1	1
830	otu19446	otu25309	1	1	1
831	otu19446	otu15205	0.992157	0.992157	1
832	otu25309	otu15205	0.992157	0.992157	1
833	otu1060	otu6328	1	1	1
834	otu1060	otu15205	0.992157	0.992157	1
835	otu16875	otu21322	0.992157	0.992157	1
836	otu6328	otu15205	0.992157	0.992157	1
