# Supplementary material for: Effects of temporal and spatial scales on soil yeast communities in the peach orchard
Source: Front Microbiol. 2023 Sep 19;14:1226142. doi: 10.3389/fmicb.2023.1226142 (PMC10546340; doi:10.3389/fmicb.2023.1226142)
Supplement: Supplementary file 1 [file Data_Sheet_1.ZIP › Table S13.xlsx]

## Sheet: network.edge_list
Table S13: network.edge_list
Sample group: Rhizosphere
id	source	target	weight	correlation	cor
1	otu2649	otu17956	0.9941	0.9941	1
2	otu2649	otu20826	0.9941	0.9941	1
3	otu2649	otu28363	0.9941	0.9941	1
4	otu2649	otu23693	0.9941	0.9941	1
5	otu2649	otu21487	0.9941	0.9941	1
6	otu5407	otu16584	1	1	1
7	otu5407	otu1740	0.9941	0.9941	1
8	otu5407	otu24539	0.9941	0.9941	1
9	otu5407	otu20149	1	1	1
10	otu5407	otu20175	0.9941	0.9941	1
11	otu5407	otu25250	0.9941	0.9941	1
12	otu5407	otu30400	0.9941	0.9941	1
13	otu5407	otu9926	0.9941	0.9941	1
14	otu5407	otu23465	0.9941	0.9941	1
15	otu5407	otu29178	0.9941	0.9941	1
16	otu5407	otu8909	0.9941	0.9941	1
17	otu6978	otu10821	0.992157	0.992157	1
18	otu6978	otu30529	0.992157	0.992157	1
19	otu6978	otu11825	0.992157	0.992157	1
20	otu6978	otu898	0.992157	0.992157	1
21	otu6978	otu18284	0.992157	0.992157	1
22	otu6978	otu13259	0.992157	0.992157	1
23	otu6978	otu15165	0.992157	0.992157	1
24	otu6978	otu19743	0.992157	0.992157	1
25	otu6978	otu16285	0.992157	0.992157	1
26	otu6978	otu28450	0.992157	0.992157	1
27	otu10172	otu10525	0.9941	0.9941	1
28	otu10172	otu20134	0.9941	0.9941	1
29	otu10172	otu22517	0.981981	0.981981	1
30	otu10172	otu19866	1	1	1
31	otu10172	otu28363	0.982143	0.982143	1
32	otu10172	otu10019	0.981981	0.981981	1
33	otu10172	otu8610	0.9941	0.9941	1
34	otu10172	otu7366	0.9941	0.9941	1
35	otu10172	otu10733	0.981981	0.981981	1
36	otu10172	otu22930	1	1	1
37	otu10172	otu23089	0.9941	0.9941	1
38	otu10525	otu19866	0.9941	0.9941	1
39	otu10525	otu28363	0.9941	0.9941	1
40	otu10525	otu8610	1	1	1
41	otu10525	otu7366	1	1	1
42	otu10525	otu22930	0.9941	0.9941	1
43	otu10821	otu30529	1	1	1
44	otu10821	otu15165	1	1	1
45	otu10821	otu19743	1	1	1
46	otu10821	otu16285	1	1	1
47	otu10821	otu28450	1	1	1
48	otu10977	otu19504	0.992157	0.992157	1
49	otu10977	otu19607	0.992157	0.992157	1
50	otu10977	otu30256	0.992157	0.992157	1
51	otu10977	otu8192	0.992157	0.992157	1
52	otu10977	otu23502	0.992157	0.992157	1
53	otu10977	otu16022	0.992157	0.992157	1
54	otu10977	otu2443	0.992157	0.992157	1
55	otu10977	otu9996	0.992157	0.992157	1
56	otu10977	otu29194	0.992157	0.992157	1
57	otu10977	otu19301	0.992157	0.992157	1
58	otu16584	otu1740	0.9941	0.9941	1
59	otu16584	otu24539	0.9941	0.9941	1
60	otu16584	otu20149	1	1	1
61	otu16584	otu20175	0.9941	0.9941	1
62	otu16584	otu25250	0.9941	0.9941	1
63	otu16584	otu30400	0.9941	0.9941	1
64	otu16584	otu9926	0.9941	0.9941	1
65	otu16584	otu23465	0.9941	0.9941	1
66	otu16584	otu29178	0.9941	0.9941	1
67	otu16584	otu8909	0.9941	0.9941	1
68	otu17649	otu28975	1	1	1
69	otu17649	otu30935	1	1	1
70	otu17649	otu14303	1	1	1
71	otu17649	otu15834	1	1	1
72	otu17649	otu10309	1	1	1
73	otu17649	otu12004	0.992157	0.992157	1
74	otu17649	otu19745	0.992157	0.992157	1
75	otu17649	otu13310	1	1	1
76	otu17956	otu20826	1	1	1
77	otu17956	otu22517	0.981981	0.981981	1
78	otu17956	otu28363	0.982143	0.982143	1
79	otu17956	otu10019	0.981981	0.981981	1
80	otu17956	otu23693	1	1	1
81	otu17956	otu25250	0.982143	0.982143	1
82	otu17956	otu10733	0.981981	0.981981	1
83	otu17956	otu21487	1	1	1
84	otu17956	otu29443	0.9941	0.9941	1
85	otu19504	otu19607	1	1	1
86	otu19504	otu23502	1	1	1
87	otu19504	otu2443	1	1	1
88	otu19504	otu9996	1	1	1
89	otu19504	otu29194	1	1	1
90	otu19607	otu23502	1	1	1
91	otu19607	otu2443	1	1	1
92	otu19607	otu9996	1	1	1
93	otu19607	otu29194	1	1	1
94	otu20134	otu19866	0.9941	0.9941	1
95	otu20134	otu22930	0.9941	0.9941	1
96	otu20134	otu23089	1	1	1
97	otu20826	otu22517	0.981981	0.981981	1
98	otu20826	otu28363	0.982143	0.982143	1
99	otu20826	otu10019	0.981981	0.981981	1
100	otu20826	otu23693	1	1	1
101	otu20826	otu25250	0.982143	0.982143	1
102	otu20826	otu10733	0.981981	0.981981	1
103	otu20826	otu21487	1	1	1
104	otu20826	otu29443	0.9941	0.9941	1
105	otu22517	otu1740	0.981981	0.981981	1
106	otu22517	otu19866	0.981981	0.981981	1
107	otu22517	otu28363	0.981981	0.981981	1
108	otu22517	otu10019	1	1	1
109	otu22517	otu23693	0.981981	0.981981	1
110	otu22517	otu24539	0.981981	0.981981	1
111	otu22517	otu20175	0.981981	0.981981	1
112	otu22517	otu25250	0.981981	0.981981	1
113	otu22517	otu30400	0.981981	0.981981	1
114	otu22517	otu9926	0.981981	0.981981	1
115	otu22517	otu10733	1	1	1
116	otu22517	otu23465	0.981981	0.981981	1
117	otu22517	otu29178	0.981981	0.981981	1
118	otu22517	otu21487	0.981981	0.981981	1
119	otu22517	otu22930	0.981981	0.981981	1
120	otu22517	otu8909	0.981981	0.981981	1
121	otu23877	otu19395	1	1	1
122	otu23877	otu2359	1	1	1
123	otu23877	otu24738	1	1	1
124	otu23877	otu28599	1	1	1
125	otu28975	otu30935	1	1	1
126	otu28975	otu14303	1	1	1
127	otu28975	otu15834	1	1	1
128	otu28975	otu10309	1	1	1
129	otu28975	otu12004	0.992157	0.992157	1
130	otu28975	otu19745	0.992157	0.992157	1
131	otu28975	otu13310	1	1	1
132	otu30256	otu8192	1	1	1
133	otu30256	otu16022	1	1	1
134	otu30256	otu19301	1	1	1
135	otu30529	otu15165	1	1	1
136	otu30529	otu19743	1	1	1
137	otu30529	otu16285	1	1	1
138	otu30529	otu28450	1	1	1
139	otu11896	otu13313	1	1	1
140	otu20857	otu23335	0.992157	0.992157	1
141	otu20857	otu29821	1	1	1
142	otu20857	otu17266	1	1	1
143	otu20857	otu12507	0.992157	0.992157	1
144	otu20857	otu9301	0.992157	0.992157	1
145	otu20857	otu13187	1	1	1
146	otu20857	otu10451	1	1	1
147	otu20857	otu15654	1	1	1
148	otu20857	otu26938	1	1	1
149	otu20857	otu27648	1	1	1
150	otu20857	otu29158	1	1	1
151	otu20857	otu14785	1	1	1
152	otu20857	otu7855	1	1	1
153	otu20857	otu27023	1	1	1
154	otu20857	otu26138	1	1	1
155	otu20857	otu8682	1	1	1
156	otu20857	otu30953	1	1	1
157	otu20857	otu11421	1	1	1
158	otu20857	otu11806	1	1	1
159	otu607	otu734	0.9941	0.9941	1
160	otu607	otu24472	0.9941	0.9941	1
161	otu1362	otu15094	1	1	1
162	otu1362	otu7840	1	1	1
163	otu1362	otu9356	1	1	1
164	otu1362	otu16196	1	1	1
165	otu1362	otu12004	0.992157	0.992157	1
166	otu1362	otu19745	0.992157	0.992157	1
167	otu1740	otu10019	0.981981	0.981981	1
168	otu1740	otu24539	1	1	1
169	otu1740	otu20149	0.9941	0.9941	1
170	otu1740	otu20175	1	1	1
171	otu1740	otu25250	0.982143	0.982143	1
172	otu1740	otu30400	1	1	1
173	otu1740	otu9926	1	1	1
174	otu1740	otu10733	0.981981	0.981981	1
175	otu1740	otu23465	1	1	1
176	otu1740	otu29178	1	1	1
177	otu1740	otu8909	1	1	1
178	otu6855	otu10173	0.992157	0.992157	1
179	otu6855	otu30374	1	1	1
180	otu6855	otu8592	1	1	1
181	otu6855	otu16693	1	1	1
182	otu6855	otu12627	1	1	1
183	otu8560	otu14291	0.981981	0.981981	1
184	otu14188	otu9665	1	1	1
185	otu14188	otu18980	1	1	1
186	otu24918	otu6042	0.982609	0.982609	1
187	otu2455	otu10188	0.984732	0.984732	1
188	otu2455	otu14523	0.984732	0.984732	1
189	otu16317	otu14060	1	1	1
190	otu16317	otu18385	1	1	1
191	otu16317	otu31078	1	1	1
192	otu16317	otu23338	1	1	1
193	otu18144	otu15561	1	1	1
194	otu18144	otu18444	1	1	1
195	otu23335	otu29821	0.992157	0.992157	1
196	otu23335	otu9029	0.992157	0.992157	1
197	otu23335	otu14894	0.992157	0.992157	1
198	otu23335	otu21437	0.992157	0.992157	1
199	otu23335	otu10956	0.992157	0.992157	1
200	otu23335	otu17148	0.992157	0.992157	1
201	otu23335	otu17266	0.992157	0.992157	1
202	otu23335	otu12507	1	1	1
203	otu23335	otu9301	1	1	1
204	otu23335	otu13187	0.992157	0.992157	1
205	otu23335	otu10451	0.992157	0.992157	1
206	otu23335	otu15654	0.992157	0.992157	1
207	otu23335	otu26938	0.992157	0.992157	1
208	otu23335	otu27648	0.992157	0.992157	1
209	otu23335	otu29158	0.992157	0.992157	1
210	otu23335	otu8825	0.992157	0.992157	1
211	otu23335	otu14785	0.992157	0.992157	1
212	otu23335	otu7855	0.992157	0.992157	1
213	otu23335	otu27023	0.992157	0.992157	1
214	otu23335	otu13053	0.992157	0.992157	1
215	otu23335	otu13722	0.992157	0.992157	1
216	otu23335	otu17136	0.992157	0.992157	1
217	otu23335	otu26138	0.992157	0.992157	1
218	otu23335	otu26362	0.992157	0.992157	1
219	otu23335	otu22415	0.992157	0.992157	1
220	otu23335	otu8682	0.992157	0.992157	1
221	otu23335	otu30953	0.992157	0.992157	1
222	otu23335	otu17600	0.992157	0.992157	1
223	otu23335	otu29436	0.992157	0.992157	1
224	otu23335	otu11421	0.992157	0.992157	1
225	otu23335	otu11806	0.992157	0.992157	1
226	otu26756	otu25587	1	1	1
227	otu26856	otu12558	1	1	1
228	otu26856	otu10441	1	1	1
229	otu26856	otu11895	1	1	1
230	otu26856	otu20450	1	1	1
231	otu27097	otu9347	1	1	1
232	otu28693	otu27783	0.981981	0.981981	1
233	otu28816	otu27675	1	1	1
234	otu28816	otu18180	1	1	1
235	otu28816	otu20774	1	1	1
236	otu28816	otu23009	1	1	1
237	otu29673	otu18990	1	1	1
238	otu29673	otu15287	1	1	1
239	otu29821	otu17266	1	1	1
240	otu29821	otu12507	0.992157	0.992157	1
241	otu29821	otu9301	0.992157	0.992157	1
242	otu29821	otu13187	1	1	1
243	otu29821	otu10451	1	1	1
244	otu29821	otu15654	1	1	1
245	otu29821	otu26938	1	1	1
246	otu29821	otu27648	1	1	1
247	otu29821	otu29158	1	1	1
248	otu29821	otu14785	1	1	1
249	otu29821	otu7855	1	1	1
250	otu29821	otu27023	1	1	1
251	otu29821	otu26138	1	1	1
252	otu29821	otu8682	1	1	1
253	otu29821	otu30953	1	1	1
254	otu29821	otu11421	1	1	1
255	otu29821	otu11806	1	1	1
256	otu5822	otu732	0.992157	0.992157	1
257	otu6214	otu6045	1	1	1
258	otu8192	otu16022	1	1	1
259	otu8192	otu19301	1	1	1
260	otu9197	otu28846	1	1	1
261	otu9197	otu29000	1	1	1
262	otu9197	otu12195	1	1	1
263	otu9230	otu17027	1	1	1
264	otu10173	otu10550	0.992157	0.992157	1
265	otu10173	otu30374	0.992157	0.992157	1
266	otu10173	otu2261	0.992157	0.992157	1
267	otu10173	otu8592	0.992157	0.992157	1
268	otu10173	otu16693	0.992157	0.992157	1
269	otu10173	otu12627	0.992157	0.992157	1
270	otu13145	otu6311	1	1	1
271	otu13145	otu17163	0.992157	0.992157	1
272	otu13145	otu11127	1	1	1
273	otu13145	otu24879	1	1	1
274	otu13145	otu19412	1	1	1
275	otu13145	otu11317	1	1	1
276	otu15094	otu7840	1	1	1
277	otu15094	otu9356	1	1	1
278	otu15094	otu16196	1	1	1
279	otu15094	otu12004	0.992157	0.992157	1
280	otu15094	otu19745	0.992157	0.992157	1
281	otu19866	otu28363	0.982143	0.982143	1
282	otu19866	otu10019	0.981981	0.981981	1
283	otu19866	otu8610	0.9941	0.9941	1
284	otu19866	otu7366	0.9941	0.9941	1
285	otu19866	otu10733	0.981981	0.981981	1
286	otu19866	otu22930	1	1	1
287	otu19866	otu23089	0.9941	0.9941	1
288	otu20062	otu17245	0.992157	0.992157	1
289	otu20810	otu22055	0.994987	0.994987	1
290	otu22972	otu12399	0.994987	0.994987	1
291	otu25269	otu6251	0.9941	0.9941	1
292	otu27512	otu123	1	1	1
293	otu27512	otu24336	0.992157	0.992157	1
294	otu27512	otu3033	1	1	1
295	otu28264	otu22111	1	1	1
296	otu28264	otu11005	1	1	1
297	otu28363	otu10019	0.981981	0.981981	1
298	otu28363	otu23693	0.982143	0.982143	1
299	otu28363	otu8610	0.9941	0.9941	1
300	otu28363	otu7366	0.9941	0.9941	1
301	otu28363	otu10733	0.981981	0.981981	1
302	otu28363	otu21487	0.982143	0.982143	1
303	otu28363	otu22930	0.982143	0.982143	1
304	otu28846	otu29000	1	1	1
305	otu28846	otu12195	1	1	1
306	otu30935	otu14303	1	1	1
307	otu30935	otu15834	1	1	1
308	otu30935	otu10309	1	1	1
309	otu30935	otu12004	0.992157	0.992157	1
310	otu30935	otu19745	0.992157	0.992157	1
311	otu30935	otu13310	1	1	1
312	otu1465	otu29118	1	1	1
313	otu21813	otu28544	0.9941	0.9941	1
314	otu21813	otu9979	0.981981	0.981981	1
315	otu24251	otu11476	0.981981	0.981981	1
316	otu123	otu24336	0.992157	0.992157	1
317	otu123	otu3033	1	1	1
318	otu10019	otu23693	0.981981	0.981981	1
319	otu10019	otu24539	0.981981	0.981981	1
320	otu10019	otu20175	0.981981	0.981981	1
321	otu10019	otu25250	0.981981	0.981981	1
322	otu10019	otu30400	0.981981	0.981981	1
323	otu10019	otu9926	0.981981	0.981981	1
324	otu10019	otu10733	1	1	1
325	otu10019	otu23465	0.981981	0.981981	1
326	otu10019	otu29178	0.981981	0.981981	1
327	otu10019	otu21487	0.981981	0.981981	1
328	otu10019	otu22930	0.981981	0.981981	1
329	otu10019	otu8909	0.981981	0.981981	1
330	otu14300	otu21643	0.979796	0.979796	1
331	otu2509	otu20432	0.984732	0.984732	1
332	otu6311	otu17163	0.992157	0.992157	1
333	otu6311	otu11127	1	1	1
334	otu6311	otu24879	1	1	1
335	otu6311	otu19412	1	1	1
336	otu6311	otu11317	1	1	1
337	otu10372	otu2314	0.9941	0.9941	1
338	otu10372	otu16820	0.9941	0.9941	1
339	otu16602	otu12714	1	1	1
340	otu21013	otu15329	0.978622	-0.978622	-1
341	otu23307	otu10002	0.978803	0.978803	1
342	otu23693	otu25250	0.982143	0.982143	1
343	otu23693	otu10733	0.981981	0.981981	1
344	otu23693	otu21487	1	1	1
345	otu23693	otu29443	0.9941	0.9941	1
346	otu25063	otu7887	0.994937	0.994937	1
347	otu27856	otu30732	0.981981	0.981981	1
348	otu9029	otu14894	1	1	1
349	otu9029	otu21437	1	1	1
350	otu9029	otu10956	1	1	1
351	otu9029	otu17148	1	1	1
352	otu9029	otu12507	0.992157	0.992157	1
353	otu9029	otu9301	0.992157	0.992157	1
354	otu9029	otu8825	1	1	1
355	otu9029	otu13053	1	1	1
356	otu9029	otu13722	1	1	1
357	otu9029	otu17136	1	1	1
358	otu9029	otu26362	1	1	1
359	otu9029	otu22415	1	1	1
360	otu9029	otu17600	1	1	1
361	otu9029	otu29436	1	1	1
362	otu9275	otu7025	1	1	1
363	otu9275	otu13801	1	1	1
364	otu10760	otu26981	1	1	1
365	otu14303	otu15834	1	1	1
366	otu14303	otu10309	1	1	1
367	otu14303	otu12004	0.992157	0.992157	1
368	otu14303	otu19745	0.992157	0.992157	1
369	otu14303	otu13310	1	1	1
370	otu21761	otu18518	1	1	1
371	otu29112	otu1945	1	1	1
372	otu12295	otu22787	0.981981	0.981981	1
373	otu7695	otu29526	0.981981	0.981981	1
374	otu11825	otu898	1	1	1
375	otu11825	otu18284	1	1	1
376	otu11825	otu13259	1	1	1
377	otu17163	otu20707	0.992157	0.992157	1
378	otu17163	otu11127	0.992157	0.992157	1
379	otu17163	otu26962	0.992157	0.992157	1
380	otu17163	otu15470	0.992157	0.992157	1
381	otu17163	otu24879	0.992157	0.992157	1
382	otu17163	otu19412	0.992157	0.992157	1
383	otu17163	otu11317	0.992157	0.992157	1
384	otu20707	otu26962	1	1	1
385	otu20707	otu15470	1	1	1
386	otu22147	otu18331	1	1	1
387	otu22147	otu27184	1	1	1
388	otu28798	otu734	0.9941	0.9941	1
389	otu28798	otu17038	1	1	1
390	otu22786	otu30832	0.9941	0.9941	1
391	otu22786	otu1049	0.981981	0.981981	1
392	otu24539	otu20149	0.9941	0.9941	1
393	otu24539	otu20175	1	1	1
394	otu24539	otu25250	0.982143	0.982143	1
395	otu24539	otu30400	1	1	1
396	otu24539	otu9926	1	1	1
397	otu24539	otu10733	0.981981	0.981981	1
398	otu24539	otu23465	1	1	1
399	otu24539	otu29178	1	1	1
400	otu24539	otu8909	1	1	1
401	otu14802	otu24336	0.992157	0.992157	1
402	otu14802	otu30934	1	1	1
403	otu14802	otu16312	1	1	1
404	otu14802	otu22183	1	1	1
405	otu14894	otu21437	1	1	1
406	otu14894	otu10956	1	1	1
407	otu14894	otu17148	1	1	1
408	otu14894	otu12507	0.992157	0.992157	1
409	otu14894	otu9301	0.992157	0.992157	1
410	otu14894	otu8825	1	1	1
411	otu14894	otu13053	1	1	1
412	otu14894	otu13722	1	1	1
413	otu14894	otu17136	1	1	1
414	otu14894	otu26362	1	1	1
415	otu14894	otu22415	1	1	1
416	otu14894	otu17600	1	1	1
417	otu14894	otu29436	1	1	1
418	otu21069	otu19306	0.981981	0.981981	1
419	otu21437	otu10956	1	1	1
420	otu21437	otu17148	1	1	1
421	otu21437	otu12507	0.992157	0.992157	1
422	otu21437	otu9301	0.992157	0.992157	1
423	otu21437	otu8825	1	1	1
424	otu21437	otu13053	1	1	1
425	otu21437	otu13722	1	1	1
426	otu21437	otu17136	1	1	1
427	otu21437	otu26362	1	1	1
428	otu21437	otu22415	1	1	1
429	otu21437	otu17600	1	1	1
430	otu21437	otu29436	1	1	1
431	otu24336	otu30934	0.992157	0.992157	1
432	otu24336	otu3033	0.992157	0.992157	1
433	otu24336	otu16312	0.992157	0.992157	1
434	otu24336	otu22183	0.992157	0.992157	1
435	otu29524	otu10256	0.981981	0.981981	1
436	otu29524	otu6515	0.982143	0.982143	1
437	otu29524	otu189	0.982143	0.982143	1
438	otu17972	otu30732	0.981981	0.981981	1
439	otu23502	otu2443	1	1	1
440	otu23502	otu9996	1	1	1
441	otu23502	otu29194	1	1	1
442	otu27783	otu23897	0.981981	0.981981	1
443	otu8610	otu7366	1	1	1
444	otu8610	otu22930	0.9941	0.9941	1
445	otu734	otu24472	0.982143	0.982143	1
446	otu734	otu17038	0.9941	0.9941	1
447	otu6370	otu8250	0.981981	0.981981	1
448	otu6370	otu12970	0.981981	0.981981	1
449	otu6370	otu11378	1	1	1
450	otu16022	otu19301	1	1	1
451	otu24472	otu5606	0.9941	0.9941	1
452	otu24581	otu16492	0.992157	0.992157	1
453	otu24581	otu25028	0.992157	0.992157	1
454	otu24581	otu15427	0.992157	0.992157	1
455	otu24581	otu2154	0.992157	0.992157	1
456	otu2443	otu9996	1	1	1
457	otu2443	otu29194	1	1	1
458	otu7366	otu22930	0.9941	0.9941	1
459	otu9996	otu29194	1	1	1
460	otu10956	otu17148	1	1	1
461	otu10956	otu12507	0.992157	0.992157	1
462	otu10956	otu9301	0.992157	0.992157	1
463	otu10956	otu8825	1	1	1
464	otu10956	otu13053	1	1	1
465	otu10956	otu13722	1	1	1
466	otu10956	otu17136	1	1	1
467	otu10956	otu26362	1	1	1
468	otu10956	otu22415	1	1	1
469	otu10956	otu17600	1	1	1
470	otu10956	otu29436	1	1	1
471	otu17148	otu12507	0.992157	0.992157	1
472	otu17148	otu9301	0.992157	0.992157	1
473	otu17148	otu8825	1	1	1
474	otu17148	otu13053	1	1	1
475	otu17148	otu13722	1	1	1
476	otu17148	otu17136	1	1	1
477	otu17148	otu26362	1	1	1
478	otu17148	otu22415	1	1	1
479	otu17148	otu17600	1	1	1
480	otu17148	otu29436	1	1	1
481	otu27278	otu2620	1	1	1
482	otu27278	otu26890	1	1	1
483	otu898	otu18284	1	1	1
484	otu898	otu13259	1	1	1
485	otu2314	otu16820	1	1	1
486	otu7840	otu9356	1	1	1
487	otu7840	otu16196	1	1	1
488	otu7840	otu12004	0.992157	0.992157	1
489	otu7840	otu19745	0.992157	0.992157	1
490	otu14531	otu28112	1	1	1
491	otu7830	otu29062	0.979796	0.979796	1
492	otu10550	otu2261	1	1	1
493	otu18990	otu15287	1	1	1
494	otu25137	otu30042	0.9941	0.9941	1
495	otu25137	otu13282	1	1	1
496	otu25137	otu25965	0.9941	0.9941	1
497	otu6824	otu27344	0.981981	0.981981	1
498	otu6824	otu25501	0.981981	0.981981	1
499	otu6824	otu27453	1	1	1
500	otu6824	otu20283	0.981981	0.981981	1
501	otu17266	otu12507	0.992157	0.992157	1
502	otu17266	otu9301	0.992157	0.992157	1
503	otu17266	otu13187	1	1	1
504	otu17266	otu10451	1	1	1
505	otu17266	otu15654	1	1	1
506	otu17266	otu26938	1	1	1
507	otu17266	otu27648	1	1	1
508	otu17266	otu29158	1	1	1
509	otu17266	otu14785	1	1	1
510	otu17266	otu7855	1	1	1
511	otu17266	otu27023	1	1	1
512	otu17266	otu26138	1	1	1
513	otu17266	otu8682	1	1	1
514	otu17266	otu30953	1	1	1
515	otu17266	otu11421	1	1	1
516	otu17266	otu11806	1	1	1
517	otu11315	otu28676	0.9941	0.9941	1
518	otu11315	otu30670	0.982143	0.982143	1
519	otu12507	otu9301	1	1	1
520	otu12507	otu13187	0.992157	0.992157	1
521	otu12507	otu10451	0.992157	0.992157	1
522	otu12507	otu15654	0.992157	0.992157	1
523	otu12507	otu26938	0.992157	0.992157	1
524	otu12507	otu27648	0.992157	0.992157	1
525	otu12507	otu29158	0.992157	0.992157	1
526	otu12507	otu8825	0.992157	0.992157	1
527	otu12507	otu14785	0.992157	0.992157	1
528	otu12507	otu7855	0.992157	0.992157	1
529	otu12507	otu27023	0.992157	0.992157	1
530	otu12507	otu13053	0.992157	0.992157	1
531	otu12507	otu13722	0.992157	0.992157	1
532	otu12507	otu17136	0.992157	0.992157	1
533	otu12507	otu26138	0.992157	0.992157	1
534	otu12507	otu26362	0.992157	0.992157	1
535	otu12507	otu22415	0.992157	0.992157	1
536	otu12507	otu8682	0.992157	0.992157	1
537	otu12507	otu30953	0.992157	0.992157	1
538	otu12507	otu17600	0.992157	0.992157	1
539	otu12507	otu29436	0.992157	0.992157	1
540	otu12507	otu11421	0.992157	0.992157	1
541	otu12507	otu11806	0.992157	0.992157	1
542	otu16492	otu25028	1	1	1
543	otu30121	otu25501	0.9941	0.9941	1
544	otu30042	otu13282	0.9941	0.9941	1
545	otu6269	otu9549	1	1	1
546	otu9301	otu13187	0.992157	0.992157	1
547	otu9301	otu10451	0.992157	0.992157	1
548	otu9301	otu15654	0.992157	0.992157	1
549	otu9301	otu26938	0.992157	0.992157	1
550	otu9301	otu27648	0.992157	0.992157	1
551	otu9301	otu29158	0.992157	0.992157	1
552	otu9301	otu8825	0.992157	0.992157	1
553	otu9301	otu14785	0.992157	0.992157	1
554	otu9301	otu7855	0.992157	0.992157	1
555	otu9301	otu27023	0.992157	0.992157	1
556	otu9301	otu13053	0.992157	0.992157	1
557	otu9301	otu13722	0.992157	0.992157	1
558	otu9301	otu17136	0.992157	0.992157	1
559	otu9301	otu26138	0.992157	0.992157	1
560	otu9301	otu26362	0.992157	0.992157	1
561	otu9301	otu22415	0.992157	0.992157	1
562	otu9301	otu8682	0.992157	0.992157	1
563	otu9301	otu30953	0.992157	0.992157	1
564	otu9301	otu17600	0.992157	0.992157	1
565	otu9301	otu29436	0.992157	0.992157	1
566	otu9301	otu11421	0.992157	0.992157	1
567	otu9301	otu11806	0.992157	0.992157	1
568	otu29280	otu5346	0.9941	0.9941	1
569	otu29280	otu8238	0.981981	0.981981	1
570	otu732	otu22582	0.992157	0.992157	1
571	otu732	otu27777	0.992157	0.992157	1
572	otu732	otu15535	0.992157	0.992157	1
573	otu8250	otu12970	1	1	1
574	otu8250	otu11378	0.981981	0.981981	1
575	otu9356	otu16196	1	1	1
576	otu9356	otu12004	0.992157	0.992157	1
577	otu9356	otu19745	0.992157	0.992157	1
578	otu10009	otu6457	0.9941	0.9941	1
579	otu13187	otu10451	1	1	1
580	otu13187	otu15654	1	1	1
581	otu13187	otu26938	1	1	1
582	otu13187	otu27648	1	1	1
583	otu13187	otu29158	1	1	1
584	otu13187	otu14785	1	1	1
585	otu13187	otu7855	1	1	1
586	otu13187	otu27023	1	1	1
587	otu13187	otu26138	1	1	1
588	otu13187	otu8682	1	1	1
589	otu13187	otu30953	1	1	1
590	otu13187	otu11421	1	1	1
591	otu13187	otu11806	1	1	1
592	otu15834	otu10309	1	1	1
593	otu15834	otu12004	0.992157	0.992157	1
594	otu15834	otu19745	0.992157	0.992157	1
595	otu15834	otu13310	1	1	1
596	otu16196	otu12004	0.992157	0.992157	1
597	otu16196	otu19745	0.992157	0.992157	1
598	otu18284	otu13259	1	1	1
599	otu20149	otu20175	0.9941	0.9941	1
600	otu20149	otu25250	0.9941	0.9941	1
601	otu20149	otu30400	0.9941	0.9941	1
602	otu20149	otu9926	0.9941	0.9941	1
603	otu20149	otu23465	0.9941	0.9941	1
604	otu20149	otu29178	0.9941	0.9941	1
605	otu20149	otu8909	0.9941	0.9941	1
606	otu20175	otu25250	0.982143	0.982143	1
607	otu20175	otu30400	1	1	1
608	otu20175	otu9926	1	1	1
609	otu20175	otu10733	0.981981	0.981981	1
610	otu20175	otu23465	1	1	1
611	otu20175	otu29178	1	1	1
612	otu20175	otu8909	1	1	1
613	otu20437	otu23870	1	1	1
614	otu20437	otu2345	1	1	1
615	otu25250	otu30400	0.982143	0.982143	1
616	otu25250	otu9926	0.982143	0.982143	1
617	otu25250	otu10733	0.981981	0.981981	1
618	otu25250	otu23465	0.982143	0.982143	1
619	otu25250	otu29178	0.982143	0.982143	1
620	otu25250	otu21487	0.982143	0.982143	1
621	otu25250	otu29443	0.9941	0.9941	1
622	otu25250	otu8909	0.982143	0.982143	1
623	otu30400	otu9926	1	1	1
624	otu30400	otu10733	0.981981	0.981981	1
625	otu30400	otu23465	1	1	1
626	otu30400	otu29178	1	1	1
627	otu30400	otu8909	1	1	1
628	otu6834	otu26395	0.981981	0.981981	1
629	otu7025	otu13801	1	1	1
630	otu20233	otu22787	0.981981	0.981981	1
631	otu20233	otu19822	1	1	1
632	otu30374	otu8592	1	1	1
633	otu30374	otu16693	1	1	1
634	otu30374	otu12627	1	1	1
635	otu10451	otu15654	1	1	1
636	otu10451	otu26938	1	1	1
637	otu10451	otu27648	1	1	1
638	otu10451	otu29158	1	1	1
639	otu10451	otu14785	1	1	1
640	otu10451	otu7855	1	1	1
641	otu10451	otu27023	1	1	1
642	otu10451	otu26138	1	1	1
643	otu10451	otu8682	1	1	1
644	otu10451	otu30953	1	1	1
645	otu10451	otu11421	1	1	1
646	otu10451	otu11806	1	1	1
647	otu11127	otu24879	1	1	1
648	otu11127	otu19412	1	1	1
649	otu11127	otu11317	1	1	1
650	otu13516	otu10882	1	1	1
651	otu15654	otu26938	1	1	1
652	otu15654	otu27648	1	1	1
653	otu15654	otu29158	1	1	1
654	otu15654	otu14785	1	1	1
655	otu15654	otu7855	1	1	1
656	otu15654	otu27023	1	1	1
657	otu15654	otu26138	1	1	1
658	otu15654	otu8682	1	1	1
659	otu15654	otu30953	1	1	1
660	otu15654	otu11421	1	1	1
661	otu15654	otu11806	1	1	1
662	otu17124	otu8385	1	1	1
663	otu17124	otu9359	0.992157	0.992157	1
664	otu18873	otu19217	1	1	1
665	otu18873	otu28126	1	1	1
666	otu18873	otu26489	1	1	1
667	otu22111	otu11005	1	1	1
668	otu22582	otu27777	1	1	1
669	otu22582	otu15535	1	1	1
670	otu24545	otu15204	0.994987	0.994987	1
671	otu26938	otu27648	1	1	1
672	otu26938	otu29158	1	1	1
673	otu26938	otu14785	1	1	1
674	otu26938	otu7855	1	1	1
675	otu26938	otu27023	1	1	1
676	otu26938	otu26138	1	1	1
677	otu26938	otu8682	1	1	1
678	otu26938	otu30953	1	1	1
679	otu26938	otu11421	1	1	1
680	otu26938	otu11806	1	1	1
681	otu27648	otu29158	1	1	1
682	otu27648	otu14785	1	1	1
683	otu27648	otu7855	1	1	1
684	otu27648	otu27023	1	1	1
685	otu27648	otu26138	1	1	1
686	otu27648	otu8682	1	1	1
687	otu27648	otu30953	1	1	1
688	otu27648	otu11421	1	1	1
689	otu27648	otu11806	1	1	1
690	otu27777	otu15535	1	1	1
691	otu29158	otu14785	1	1	1
692	otu29158	otu7855	1	1	1
693	otu29158	otu27023	1	1	1
694	otu29158	otu26138	1	1	1
695	otu29158	otu8682	1	1	1
696	otu29158	otu30953	1	1	1
697	otu29158	otu11421	1	1	1
698	otu29158	otu11806	1	1	1
699	otu31132	otu24098	0.982143	0.982143	1
700	otu31132	otu28486	0.9941	0.9941	1
701	otu1374	otu2977	1	1	1
702	otu8825	otu13053	1	1	1
703	otu8825	otu13722	1	1	1
704	otu8825	otu17136	1	1	1
705	otu8825	otu26362	1	1	1
706	otu8825	otu22415	1	1	1
707	otu8825	otu17600	1	1	1
708	otu8825	otu29436	1	1	1
709	otu9926	otu10733	0.981981	0.981981	1
710	otu9926	otu23465	1	1	1
711	otu9926	otu29178	1	1	1
712	otu9926	otu8909	1	1	1
713	otu12558	otu10441	1	1	1
714	otu12558	otu11895	1	1	1
715	otu12558	otu20450	1	1	1
716	otu12970	otu11378	0.981981	0.981981	1
717	otu14291	otu12001	0.981981	0.981981	1
718	otu14785	otu7855	1	1	1
719	otu14785	otu27023	1	1	1
720	otu14785	otu26138	1	1	1
721	otu14785	otu8682	1	1	1
722	otu14785	otu30953	1	1	1
723	otu14785	otu11421	1	1	1
724	otu14785	otu11806	1	1	1
725	otu14848	otu8315	0.981981	0.981981	1
726	otu15165	otu19743	1	1	1
727	otu15165	otu16285	1	1	1
728	otu15165	otu28450	1	1	1
729	otu16040	otu6447	0.992157	0.992157	1
730	otu16040	otu28003	1	1	1
731	otu16641	otu17245	0.992157	0.992157	1
732	otu16641	otu31088	1	1	1
733	otu19306	otu23349	0.9941	0.9941	1
734	otu19714	otu20495	1	1	1
735	otu19743	otu16285	1	1	1
736	otu19743	otu28450	1	1	1
737	otu23870	otu2345	1	1	1
738	otu27344	otu27453	0.981981	0.981981	1
739	otu27344	otu7387	0.9941	0.9941	1
740	otu27344	otu20283	1	1	1
741	otu27498	otu8315	0.9941	0.9941	1
742	otu27498	otu6490	1	1	1
743	otu30934	otu16312	1	1	1
744	otu30934	otu22183	1	1	1
745	otu5952	otu14399	0.982143	0.982143	1
746	otu5952	otu5377	0.981981	0.981981	1
747	otu7855	otu27023	1	1	1
748	otu7855	otu26138	1	1	1
749	otu7855	otu8682	1	1	1
750	otu7855	otu30953	1	1	1
751	otu7855	otu11421	1	1	1
752	otu7855	otu11806	1	1	1
753	otu17245	otu31088	0.992157	0.992157	1
754	otu10256	otu15446	0.981981	0.981981	1
755	otu10256	otu6515	0.981981	0.981981	1
756	otu10256	otu25772	0.981981	0.981981	1
757	otu10256	otu189	0.981981	0.981981	1
758	otu14399	otu5377	0.981981	0.981981	1
759	otu15446	otu189	0.982143	0.982143	1
760	otu19217	otu28126	1	1	1
761	otu19217	otu26489	1	1	1
762	otu19395	otu2359	1	1	1
763	otu19395	otu24738	1	1	1
764	otu19395	otu28599	1	1	1
765	otu26962	otu15470	1	1	1
766	otu27023	otu26138	1	1	1
767	otu27023	otu8682	1	1	1
768	otu27023	otu30953	1	1	1
769	otu27023	otu11421	1	1	1
770	otu27023	otu11806	1	1	1
771	otu2359	otu24738	1	1	1
772	otu2359	otu28599	1	1	1
773	otu2620	otu26890	1	1	1
774	otu6447	otu28003	0.992157	0.992157	1
775	otu6515	otu25772	0.982143	0.982143	1
776	otu8592	otu16693	1	1	1
777	otu8592	otu12627	1	1	1
778	otu8799	otu19212	0.995272	0.995272	1
779	otu10188	otu14523	1	1	1
780	otu10309	otu12004	0.992157	0.992157	1
781	otu10309	otu19745	0.992157	0.992157	1
782	otu10309	otu13310	1	1	1
783	otu10733	otu23465	0.981981	0.981981	1
784	otu10733	otu29178	0.981981	0.981981	1
785	otu10733	otu21487	0.981981	0.981981	1
786	otu10733	otu22930	0.981981	0.981981	1
787	otu10733	otu8909	0.981981	0.981981	1
788	otu11634	otu18950	1	1	1
789	otu12004	otu19745	1	1	1
790	otu12004	otu13310	0.992157	0.992157	1
791	otu12843	otu28853	0.981981	0.981981	1
792	otu13053	otu13722	1	1	1
793	otu13053	otu17136	1	1	1
794	otu13053	otu26362	1	1	1
795	otu13053	otu22415	1	1	1
796	otu13053	otu17600	1	1	1
797	otu13053	otu29436	1	1	1
798	otu13282	otu25965	0.9941	0.9941	1
799	otu13674	otu15381	0.981981	0.981981	1
800	otu13722	otu17136	1	1	1
801	otu13722	otu26362	1	1	1
802	otu13722	otu22415	1	1	1
803	otu13722	otu17600	1	1	1
804	otu13722	otu29436	1	1	1
805	otu14060	otu18385	1	1	1
806	otu14060	otu31078	1	1	1
807	otu14060	otu23338	1	1	1
808	otu16693	otu12627	1	1	1
809	otu17136	otu26362	1	1	1
810	otu17136	otu22415	1	1	1
811	otu17136	otu17600	1	1	1
812	otu17136	otu29436	1	1	1
813	otu18331	otu27184	1	1	1
814	otu18385	otu31078	1	1	1
815	otu18385	otu23338	1	1	1
816	otu22475	otu31133	1	1	1
817	otu22475	otu16924	1	1	1
818	otu22475	otu2116	1	1	1
819	otu22787	otu19822	0.981981	0.981981	1
820	otu23465	otu29178	1	1	1
821	otu23465	otu8909	1	1	1
822	otu24098	otu28486	0.9941	0.9941	1
823	otu24098	otu27350	0.9941	0.9941	1
824	otu24738	otu28599	1	1	1
825	otu25501	otu27453	0.981981	0.981981	1
826	otu25690	otu7715	1	1	1
827	otu25690	otu19394	1	1	1
828	otu25690	otu6472	1	1	1
829	otu25690	otu6328	1	1	1
830	otu26138	otu8682	1	1	1
831	otu26138	otu30953	1	1	1
832	otu26138	otu11421	1	1	1
833	otu26138	otu11806	1	1	1
834	otu27675	otu18180	1	1	1
835	otu27675	otu20774	1	1	1
836	otu27675	otu23009	1	1	1
837	otu29008	otu15543	1	1	1
838	otu29178	otu8909	1	1	1
839	otu31078	otu23338	1	1	1
840	otu31133	otu16924	1	1	1
841	otu31133	otu2116	1	1	1
842	otu7715	otu19394	1	1	1
843	otu7715	otu6472	1	1	1
844	otu7715	otu6328	1	1	1
845	otu18180	otu20774	1	1	1
846	otu18180	otu23009	1	1	1
847	otu19394	otu6472	1	1	1
848	otu19394	otu6328	1	1	1
849	otu20774	otu23009	1	1	1
850	otu9235	otu15115	1	1	1
851	otu15427	otu2154	1	1	1
852	otu15561	otu18444	1	1	1
853	otu24879	otu19412	1	1	1
854	otu24879	otu11317	1	1	1
855	otu29000	otu12195	1	1	1
856	otu19412	otu11317	1	1	1
857	otu19745	otu13310	0.992157	0.992157	1
858	otu26362	otu22415	1	1	1
859	otu26362	otu17600	1	1	1
860	otu26362	otu29436	1	1	1
861	otu27200	otu20427	1	1	1
862	otu8315	otu6490	0.9941	0.9941	1
863	otu16285	otu28450	1	1	1
864	otu28126	otu26489	1	1	1
865	otu9665	otu18980	1	1	1
866	otu22415	otu17600	1	1	1
867	otu22415	otu29436	1	1	1
868	otu1050	otu28370	1	1	1
869	otu6042	otu11424	0.995643	0.995643	1
870	otu6472	otu6328	1	1	1
871	otu8682	otu30953	1	1	1
872	otu8682	otu11421	1	1	1
873	otu8682	otu11806	1	1	1
874	otu10441	otu11895	1	1	1
875	otu10441	otu20450	1	1	1
876	otu11895	otu20450	1	1	1
877	otu16924	otu2116	1	1	1
878	otu17434	otu10257	1	1	1
879	otu21487	otu29443	0.9941	0.9941	1
880	otu27453	otu20283	0.981981	0.981981	1
881	otu30953	otu11421	1	1	1
882	otu30953	otu11806	1	1	1
883	otu7264	otu19446	0.9941	0.9941	1
884	otu17600	otu29436	1	1	1
885	otu7387	otu20283	0.9941	0.9941	1
886	otu8385	otu9359	0.992157	0.992157	1
887	otu22930	otu23089	0.9941	0.9941	1
888	otu9359	otu6468	0.992157	0.992157	1
889	otu11421	otu11806	1	1	1
890	otu16312	otu22183	1	1	1
