# Supplementary material for: Effects of temporal and spatial scales on soil yeast communities in the peach orchard
Source: Front Microbiol. 2023 Sep 19;14:1226142. doi: 10.3389/fmicb.2023.1226142 (PMC10546340; doi:10.3389/fmicb.2023.1226142)
Supplement: Supplementary file 1 [file Data_Sheet_1.ZIP › Table S14.xlsx]

## Sheet: Sheet1
Sample group：ALL
Genus	Degree	Percentage (%)
Zygosaccharomyces	61	0.398693
Cryptococcus	15	0.0980392
Pichia	14	0.0915033
Udeniomyces	10	0.0653595
Clavispora	9	0.0588235
Trichosporon	5	0.0326797
Collophora	4	0.0261438
Candida	3	0.0196078
Aureobasidium	3	0.0196078
Metschnikowia	3	0.0196078
Trigonopsis	3	0.0196078
Vishniacozyma	3	0.0196078
Cyniclomyces	2	0.0130719
Meyerozyma	2	0.0130719
Tetrapisispora	2	0.0130719
Goffeauzyma	2	0.0130719
Cystofilobasidium	2	0.0130719
Blastobotrys	1	0.00653595
Starmerella	1	0.00653595
Issatchenkia	1	0.00653595
Geotrichum	1	0.00653595
Galactomyces	1	0.00653595
Filobasidium	1	0.00653595
Naganishia	1	0.00653595
Mrakia	1	0.00653595
Tausonia	1	0.00653595
Rhodotorula	1	0.00653595
Hyphopichia	0	0
Cyberlindnera	0	0
Nakaseomyces	0	0
Vanderwaltozyma	0	0
Carlosrosaea	0	0
Kurtzmanomyces	0	0
Derxomyces	0	0
Solicoccozyma	0	0
Papiliotrema	0	0
Sterigmatomyces	0	0
Cystobasidiomycetes	0	0
Bannoa	0	0
Curvibasidium	0	0
Sum	153	1
