# Supplementary material for: Effects of temporal and spatial scales on soil yeast communities in the peach orchard
Source: Front Microbiol. 2023 Sep 19;14:1226142. doi: 10.3389/fmicb.2023.1226142 (PMC10546340; doi:10.3389/fmicb.2023.1226142)
Supplement: Supplementary file 1 [file Data_Sheet_1.ZIP › Table S15.xlsx]

## Sheet: Sheet1
Sample group：S3
Genus	Degree	Percentage (%)
Candida	864	0.126427
Pichia	789	0.115452
Clavispora	463	0.0677495
Cryptococcus	437	0.063945
Aureobasidium	393	0.0575066
Udeniomyces	372	0.0544337
Trigonopsis	276	0.0403863
Meyerozyma	269	0.039362
Filobasidium	253	0.0370208
Goffeauzyma	221	0.0323383
Zygosaccharomyces	207	0.0302897
Metschnikowia	187	0.0273632
Solicoccozyma	163	0.0238513
Collophora	155	0.0226807
Mrakia	137	0.0200468
Vishniacozyma	132	0.0193152
Blastobotrys	124	0.0181446
Cystofilobasidium	118	0.0172666
Trichosporon	96	0.0140474
Hanseniaspora	89	0.0130231
Wickerhamomyces	74	0.0108282
Kwoniella	65	0.00951127
Ogataea	54	0.00790167
Naganishia	53	0.00775534
Geotrichum	52	0.00760901
Magnusiomyces	51	0.00746269
Yamadazyma	48	0.00702371
Saturnispora	48	0.00702371
Trichomonascus	48	0.00702371
Issatchenkia	40	0.00585309
Danielozyma	38	0.00556043
Wickerhamiella	37	0.00541411
Lachancea	35	0.00512145
Lipomyces	35	0.00512145
Kazachstania	33	0.0048288
Millerozyma	33	0.0048288
Spencermartinsiella	31	0.00453614
Vanderwaltozyma	31	0.00453614
Erythrobasidium	29	0.00424349
Kluyveromyces	29	0.00424349
Papiliotrema	26	0.00380451
Rhodotorula	23	0.00336553
Cyniclomyces	22	0.0032192
Tausonia	19	0.00278022
Cyberlindnera	19	0.00278022
Heterocephalacria	16	0.00234124
Derxomyces	14	0.00204858
Apiotrichum	9	0.00131694
Carlosrosaea	8	0.00117062
Sterigmatomyces	7	0.00102429
Saitozyma	6	0.000877963
Sporobolomyces	6	0.000877963
Dioszegia	6	0.000877963
Nakaseomyces	5	0.000731636
Kurtzmaniella	5	0.000731636
Malassezia	4	0.000585309
Schizosaccharomyces	4	0.000585309
Xanthophyllomyces	4	0.000585309
Galactomyces	4	0.000585309
Cystobasidium	4	0.000585309
Bullera	3	0.000438982
Cutaneotrichosporon	3	0.000438982
Starmerella	3	0.000438982
Vanrija	2	0.000292654
Scheffersomyces	2	0.000292654
Tetrapisispora	1	0.000146327
Cystobasidiopsis	0	0
Sympodiomycopsis	0	0
Acaromyces	0	0
Ballistosporomyces	0	0
Fereydounia	0	0
Hannaella	0	0
Kurtzmanomyces	0	0
Microbotryozyma	0	0
Sum	6834	1
