# Supplementary material for: Effects of temporal and spatial scales on soil yeast communities in the peach orchard
Source: Front Microbiol. 2023 Sep 19;14:1226142. doi: 10.3389/fmicb.2023.1226142 (PMC10546340; doi:10.3389/fmicb.2023.1226142)
Supplement: Supplementary file 1 [file Data_Sheet_1.ZIP › Table S16.xlsx]

## Sheet: Sheet1
Sample group：S8
Genus	Degree	Percentage (%)
Pichia	991	0.150265
Zygosaccharomyces	732	0.110993
Candida	659	0.0999242
Trigonopsis	432	0.0655042
Cryptococcus	333	0.0504928
Aureobasidium	325	0.0492798
Saturnispora	316	0.0479151
Filobasidium	311	0.0471569
Udeniomyces	247	0.0374526
Clavispora	232	0.0351782
Metschnikowia	219	0.033207
Goffeauzyma	173	0.026232
Vishniacozyma	152	0.0230478
Cyniclomyces	130	0.0197119
Naganishia	117	0.0177407
Solicoccozyma	104	0.0157695
Schizosaccharomyces	99	0.0150114
Meyerozyma	89	0.0134951
Cystofilobasidium	77	0.0116755
Geotrichum	77	0.0116755
Blastobotrys	61	0.00924943
Mrakia	57	0.00864291
Kwoniella	55	0.00833965
Wickerhamomyces	45	0.00682335
Kluyveromyces	45	0.00682335
Trichosporon	40	0.0060652
Kazachstania	40	0.0060652
Kurtzmaniella	38	0.00576194
Debaryomyces	38	0.00576194
Magnusiomyces	35	0.00530705
Zygotorulaspora	31	0.00470053
Tausonia	30	0.0045489
Spathaspora	30	0.0045489
Papiliotrema	28	0.00424564
Ogataea	21	0.00318423
Erythrobasidium	19	0.00288097
Galactomyces	18	0.00272934
Yamadazyma	17	0.00257771
Collophora	16	0.00242608
Rhodotorula	14	0.00212282
Heterocephalacria	12	0.00181956
Derxomyces	8	0.00121304
Carlosrosaea	8	0.00121304
Saitozyma	7	0.00106141
Kurtzmanomyces	7	0.00106141
Tetrapisispora	7	0.00106141
Starmerella	6	0.00090978
Vanderwaltozyma	6	0.00090978
Danielozyma	5	0.00075815
Issatchenkia	5	0.00075815
Piskurozyma	4	0.00060652
Trichosporonoides	4	0.00060652
Hyphopichia	3	0.00045489
Nakaseomyces	3	0.00045489
Sugiyamaella	3	0.00045489
Apiotrichum	2	0.00030326
Saccharomyces	2	0.00030326
Bannoa	2	0.00030326
Cutaneotrichosporon	2	0.00030326
Xanthophyllomyces	1	0.00015163
Tsuchiyaea	1	0.00015163
Hanseniaspora	1	0.00015163
Nielozyma	1	0.00015163
Schwanniomyces	1	0.00015163
Vanrija	1	0.00015163
Malassezia	0	0
Bullera	0	0
Cystobasidiomycetes	0	0
Cystobasidium	0	0
Sporobolomyces	0	0
Chionosphaera	0	0
Dioszegia	0	0
Middelhovenomyces	0	0
Sterigmatomyces	0	0
Sum	6595	1
