# Supplementary material for: Effects of temporal and spatial scales on soil yeast communities in the peach orchard
Source: Front Microbiol. 2023 Sep 19;14:1226142. doi: 10.3389/fmicb.2023.1226142 (PMC10546340; doi:10.3389/fmicb.2023.1226142)
Supplement: Supplementary file 1 [file Data_Sheet_1.ZIP › Table S17.xlsx]

## Sheet: Sheet1
Sample group：S15
Genus	Degree	Percentage (%)
Candida	1134	0.0970974
Filobasidium	1042	0.08922
Aureobasidium	993	0.0850244
Cryptococcus	854	0.0731227
Pichia	808	0.069184
Udeniomyces	609	0.0521449
Goffeauzyma	598	0.051203
Trigonopsis	404	0.034592
Meyerozyma	359	0.0307389
Clavispora	341	0.0291977
Cystofilobasidium	334	0.0285983
Wickerhamomyces	331	0.0283415
Naganishia	326	0.0279133
Saturnispora	303	0.025944
Metschnikowia	270	0.0231184
Blastobotrys	238	0.0203785
Starmerella	224	0.0191797
Solicoccozyma	204	0.0174672
Geotrichum	203	0.0173816
Mrakia	150	0.0128436
Yamadazyma	135	0.0115592
Trichosporon	128	0.0109598
Collophora	120	0.0102749
Hyphopichia	115	0.00984673
Tausonia	107	0.00916174
Kwoniella	101	0.008648
Sugiyamaella	94	0.00804863
Danielozyma	92	0.00787739
Vishniacozyma	68	0.00582242
Millerozyma	68	0.00582242
Wickerhamiella	64	0.00547992
Galactomyces	62	0.00530867
Zygosaccharomyces	59	0.0050518
Rhodotorula	56	0.00479493
Carlosrosaea	53	0.00453806
Tetrapisispora	53	0.00453806
Vanderwaltozyma	47	0.00402432
Heterocephalacria	45	0.00385307
Derxomyces	45	0.00385307
Hanseniaspora	45	0.00385307
Erythrobasidium	44	0.00376745
Papiliotrema	43	0.00368182
Ogataea	39	0.00333933
Macrorhabdus	38	0.0032537
Kodamaea	37	0.00316808
Schwanniomyces	34	0.00291121
Schizosaccharomyces	20	0.00171248
Nakaseomyces	19	0.00162685
Magnusiomyces	18	0.00154123
Cystobasidium	10	0.000856238
Saitozyma	9	0.000770614
Zygoascus	9	0.000770614
Cutaneotrichosporon	7	0.000599366
Lachancea	6	0.000513743
Sterigmatomyces	6	0.000513743
Apiotrichum	5	0.000428119
Bullera	5	0.000428119
Cystobasidiomycetes	5	0.000428119
Issatchenkia	5	0.000428119
Piskurozyma	4	0.000342495
Barnettozyma	4	0.000342495
Naumovozyma	4	0.000342495
Xanthophyllomyces	3	0.000256871
Dioszegia	3	0.000256871
Kazachstania	3	0.000256871
Middelhovenomyces	3	0.000256871
Torulaspora	3	0.000256871
Kluyveromyces	2	0.000171248
Symmetrospora	2	0.000171248
Malassezia	1	8.56238e-05
Kurtzmanomyces	1	8.56238e-05
Sakaguchia	1	8.56238e-05
Eremothecium	1	8.56238e-05
Saccharomycodes	1	8.56238e-05
Sporobolomyces	1	8.56238e-05
Sympodiomycopsis	1	8.56238e-05
Fereydounia	0	0
Hannaella	0	0
Acaromyces	0	0
Bannoa	0	0
Cystobasidiopsis	0	0
Sterigmatosporidium	0	0
Sum	11679	1
