# Supplementary material for: Effects of temporal and spatial scales on soil yeast communities in the peach orchard
Source: Front Microbiol. 2023 Sep 19;14:1226142. doi: 10.3389/fmicb.2023.1226142 (PMC10546340; doi:10.3389/fmicb.2023.1226142)
Supplement: Supplementary file 1 [file Data_Sheet_1.ZIP › Table S18.xlsx]

## Sheet: Sheet1
Sample group：Non-rhizosphere
Genus	Degree	Percentage (%)
Zygosaccharomyces	164	0.196172
Pichia	90	0.107656
Candida	84	0.100478
Cyniclomyces	60	0.0717703
Cryptococcus	47	0.0562201
Clavispora	45	0.0538278
Filobasidium	33	0.0394737
Aureobasidium	29	0.034689
Udeniomyces	27	0.0322967
Trigonopsis	27	0.0322967
Goffeauzyma	26	0.0311005
Solicoccozyma	24	0.0287081
Naganishia	19	0.0227273
Vishniacozyma	16	0.0191388
Yamadazyma	16	0.0191388
Trichosporon	13	0.0155502
Metschnikowia	13	0.0155502
Collophora	12	0.0143541
Meyerozyma	12	0.0143541
Schizosaccharomyces	12	0.0143541
Saturnispora	9	0.0107656
Geotrichum	8	0.00956938
Kwoniella	7	0.00837321
Kazachstania	5	0.00598086
Mrakia	4	0.00478469
Galactomyces	4	0.00478469
Blastobotrys	4	0.00478469
Apiotrichum	3	0.00358852
Tausonia	3	0.00358852
Danielozyma	3	0.00358852
Tetrapisispora	3	0.00358852
Rhodotorula	2	0.00239234
Kluyveromyces	2	0.00239234
Xanthophyllomyces	1	0.00119617
Cystofilobasidium	1	0.00119617
Derxomyces	1	0.00119617
Heterocephalacria	1	0.00119617
Hyphopichia	1	0.00119617
Issatchenkia	1	0.00119617
Magnusiomyces	1	0.00119617
Millerozyma	1	0.00119617
Piskurozyma	1	0.00119617
Saccharomycodes	1	0.00119617
Papiliotrema	0	0
Bullera	0	0
Kurtzmanomyces	0	0
Malassezia	0	0
Saitozyma	0	0
Acaromyces	0	0
Carlosrosaea	0	0
Curvibasidium	0	0
Cutaneotrichosporon	0	0
Cystobasidiomycetes	0	0
Cystobasidium	0	0
Dioszegia	0	0
Erythrobasidium	0	0
Hannaella	0	0
Schwanniomyces	0	0
Sterigmatomyces	0	0
Sympodiomycopsis	0	0
Vanderwaltozyma	0	0
Vanrija	0	0
Sum	836	1
