# Supplementary material for: Effects of temporal and spatial scales on soil yeast communities in the peach orchard
Source: Front Microbiol. 2023 Sep 19;14:1226142. doi: 10.3389/fmicb.2023.1226142 (PMC10546340; doi:10.3389/fmicb.2023.1226142)
Supplement: Supplementary file 1 [file Data_Sheet_1.ZIP › Table S19.xlsx]

## Sheet: Sheet1
Sample group：rhizosphere
Genus	Degree	Percentage (%)
Zygosaccharomyces	138	0.155056
Cryptococcus	71	0.0797753
Candida	69	0.0775281
Goffeauzyma	66	0.0741573
Filobasidium	58	0.0651685
Pichia	56	0.0629213
Udeniomyces	44	0.0494382
Meyerozyma	37	0.041573
Clavispora	28	0.0314607
Vishniacozyma	25	0.0280899
Metschnikowia	23	0.0258427
Yamadazyma	23	0.0258427
Millerozyma	20	0.0224719
Blastobotrys	20	0.0224719
Aureobasidium	17	0.0191011
Naganishia	17	0.0191011
Trigonopsis	17	0.0191011
Solicoccozyma	15	0.0168539
Collophora	15	0.0168539
Saturnispora	15	0.0168539
Zygoascus	12	0.0134831
Geotrichum	11	0.0123596
Hyphopichia	11	0.0123596
Kwoniella	9	0.0101124
Cystofilobasidium	8	0.00898876
Trichosporon	7	0.00786517
Mrakia	6	0.00674157
Tausonia	6	0.00674157
Wickerhamomyces	6	0.00674157
Schizosaccharomyces	4	0.00449438
Danielozyma	4	0.00449438
Saccharomyces	4	0.00449438
Papiliotrema	3	0.00337079
Derxomyces	3	0.00337079
Kurtzmanomyces	3	0.00337079
Rhodotorula	2	0.00224719
Lachancea	2	0.00224719
Eremothecium	2	0.00224719
Sugiyamaella	2	0.00224719
Tetrapisispora	2	0.00224719
Apiotrichum	1	0.0011236
Malassezia	1	0.0011236
Cyberlindnera	1	0.0011236
Galactomyces	1	0.0011236
Hanseniaspora	1	0.0011236
Kurtzmaniella	1	0.0011236
Naumovozyma	1	0.0011236
Sakaguchia	1	0.0011236
Starmerella	1	0.0011236
Saitozyma	0	0
Heterocephalacria	0	0
Piskurozyma	0	0
Tsuchiyaea	0	0
Bannoa	0	0
Bullera	0	0
Carlosrosaea	0	0
Curvibasidium	0	0
Cutaneotrichosporon	0	0
Cystobasidiomycetes	0	0
Cystobasidiopsis	0	0
Fereydounia	0	0
Hannaella	0	0
Nakaseomyces	0	0
Occultifur	0	0
Sporobolomyces	0	0
Sterigmatomyces	0	0
Vanrija	0	0
Xanthophyllomyces	0	0
Sum	890	1
