# Supplementary material for: Effects of temporal and spatial scales on soil yeast communities in the peach orchard
Source: Front Microbiol. 2023 Sep 19;14:1226142. doi: 10.3389/fmicb.2023.1226142 (PMC10546340; doi:10.3389/fmicb.2023.1226142)
Supplement: Supplementary file 1 [file Data_Sheet_1.ZIP › Table S2.xlsx]

## Sheet: network.node_list
Table S2: network.node_list
Sample group: ALL
id	label	kingdom	phylum	class	order	family	genus
1	otu79	k__Eukaryota	p__Ascomycota	c__Saccharomycetes	o__Saccharomycetales	f__Saccharomycetaceae	g__Zygosaccharomyces
2	otu2649	k__Eukaryota	p__Ascomycota	c__Saccharomycetes	o__Saccharomycetales	f__Saccharomycetaceae	g__Zygosaccharomyces
3	otu5407	k__Eukaryota	p__Ascomycota	c__Saccharomycetes	o__Saccharomycetales	f__Saccharomycetaceae	g__Zygosaccharomyces
4	otu6981	k__Eukaryota	p__Ascomycota	c__Saccharomycetes	o__Saccharomycetales	f__Saccharomycetaceae	g__Zygosaccharomyces
5	otu8204	k__Eukaryota	p__Ascomycota	c__Saccharomycetes	o__Saccharomycetales	f__Saccharomycetaceae	g__Zygosaccharomyces
6	otu10172	k__Eukaryota	p__Ascomycota	c__Saccharomycetes	o__Saccharomycetales	f__Saccharomycetaceae	g__Zygosaccharomyces
7	otu10525	k__Eukaryota	p__Ascomycota	c__Saccharomycetes	o__Saccharomycetales	f__Saccharomycetaceae	g__Zygosaccharomyces
8	otu16584	k__Eukaryota	p__Ascomycota	c__Saccharomycetes	o__Saccharomycetales	f__Saccharomycetaceae	g__Zygosaccharomyces
9	otu19504	k__Eukaryota	p__Ascomycota	c__Saccharomycetes	o__Saccharomycetales	f__Saccharomycetaceae	g__Zygosaccharomyces
10	otu20134	k__Eukaryota	p__Ascomycota	c__Saccharomycetes	o__Saccharomycetales	f__Saccharomycetaceae	g__Zygosaccharomyces
11	otu20764	k__Eukaryota	p__Ascomycota	c__Saccharomycetes	o__Saccharomycetales	f__Saccharomycetaceae	g__Zygosaccharomyces
12	otu20826	k__Eukaryota	p__Ascomycota	c__Saccharomycetes	o__Saccharomycetales	f__Saccharomycetaceae	g__Zygosaccharomyces
13	otu22517	k__Eukaryota	p__Ascomycota	c__Saccharomycetes	o__Saccharomycetales	f__Saccharomycetaceae	g__Zygosaccharomyces
14	otu28975	k__Eukaryota	p__Ascomycota	c__Saccharomycetes	o__Saccharomycetales	f__Saccharomycetaceae	g__Zygosaccharomyces
15	otu30529	k__Eukaryota	p__Ascomycota	c__Saccharomycetes	o__Saccharomycetales	f__Saccharomycetaceae	g__Zygosaccharomyces
16	otu11896	k__Eukaryota	p__Ascomycota	c__Saccharomycetes	o__Saccharomycetales	f__Trichomonascaceae	g__Blastobotrys
17	otu1740	k__Eukaryota	p__Ascomycota	c__Saccharomycetes	o__Saccharomycetales	f__Metschnikowiaceae	g__Clavispora
18	otu3097	k__Eukaryota	p__Ascomycota	c__Saccharomycetes	o__Saccharomycetales	f__Metschnikowiaceae	g__Clavispora
19	otu15095	k__Eukaryota	p__Ascomycota	c__Saccharomycetes	o__Saccharomycetales	f__Metschnikowiaceae	g__Clavispora
20	otu15831	k__Eukaryota	p__Ascomycota	c__Saccharomycetes	o__Saccharomycetales	f__Metschnikowiaceae	g__Clavispora
21	otu27449	k__Eukaryota	p__Ascomycota	c__Saccharomycetes	o__Saccharomycetales	f__Metschnikowiaceae	g__Clavispora
22	otu10024	k__Eukaryota	p__Ascomycota	c__Saccharomycetes	o__Saccharomycetales	f__unidentified	g__Candida
23	otu14794	k__Eukaryota	p__Ascomycota	c__Saccharomycetes	o__Saccharomycetales	f__unidentified	g__Candida
24	otu12056	k__Eukaryota	p__Ascomycota	c__Saccharomycetes	o__Saccharomycetales	f__Pichiaceae	g__Pichia
25	otu15282	k__Eukaryota	p__Ascomycota	c__Saccharomycetes	o__Saccharomycetales	f__Pichiaceae	g__Pichia
26	otu19866	k__Eukaryota	p__Ascomycota	c__Saccharomycetes	o__Saccharomycetales	f__Pichiaceae	g__Pichia
27	otu23127	k__Eukaryota	p__Ascomycota	c__Saccharomycetes	o__Saccharomycetales	f__Pichiaceae	g__Pichia
28	otu25364	k__Eukaryota	p__Ascomycota	c__Saccharomycetes	o__Saccharomycetales	f__Pichiaceae	g__Pichia
29	otu28363	k__Eukaryota	p__Ascomycota	c__Saccharomycetes	o__Saccharomycetales	f__Pichiaceae	g__Pichia
30	otu30639	k__Eukaryota	p__Ascomycota	c__Saccharomycetes	o__Saccharomycetales	f__Pichiaceae	g__Pichia
31	otu30935	k__Eukaryota	p__Ascomycota	c__Saccharomycetes	o__Saccharomycetales	f__Pichiaceae	g__Pichia
32	otu19534	k__Eukaryota	p__Ascomycota	c__Dothideomycetes	o__Dothideales	f__unidentified	g__Aureobasidium
33	otu21013	k__Eukaryota	p__Ascomycota	c__Dothideomycetes	o__Dothideales	f__unidentified	g__Aureobasidium
34	otu9027	k__Eukaryota	p__Ascomycota	c__Saccharomycetes	o__Saccharomycetales	f__Metschnikowiaceae	g__Metschnikowia
35	otu14303	k__Eukaryota	p__Ascomycota	c__Saccharomycetes	o__Saccharomycetales	f__Metschnikowiaceae	g__Metschnikowia
36	otu21761	k__Eukaryota	p__Ascomycota	c__Saccharomycetes	o__Saccharomycetales	f__Metschnikowiaceae	g__Metschnikowia
37	otu29112	k__Eukaryota	p__Ascomycota	c__Saccharomycetes	o__Saccharomycetales	f__unidentified	g__Starmerella
38	otu8893	k__Eukaryota	p__Ascomycota	c__Saccharomycetes	o__Saccharomycetales	f__Saccharomycetaceae	g__Cyniclomyces
39	otu12184	k__Eukaryota	p__Ascomycota	c__Saccharomycetes	o__Saccharomycetales	f__Saccharomycetaceae	g__Cyniclomyces
40	otu13099	k__Eukaryota	p__Ascomycota	c__Saccharomycetes	o__Saccharomycetales	f__Saccharomycetaceae	g__Cyniclomyces
41	otu25909	k__Eukaryota	p__Ascomycota	c__Saccharomycetes	o__Saccharomycetales	f__Saccharomycetaceae	g__Cyniclomyces
42	otu7695	k__Eukaryota	p__Ascomycota	c__Saccharomycetes	o__Saccharomycetales	f__Trigonopsidaceae	g__Trigonopsis
43	otu19997	k__Eukaryota	p__Ascomycota	c__Saccharomycetes	o__Saccharomycetales	f__Trigonopsidaceae	g__Trigonopsis
44	otu23657	k__Eukaryota	p__Ascomycota	c__Saccharomycetes	o__Saccharomycetales	f__Trigonopsidaceae	g__Trigonopsis
45	otu24539	k__Eukaryota	p__Ascomycota	c__Saccharomycetes	o__Saccharomycetales	f__Debaryomycetaceae	g__Hyphopichia
46	otu21437	k__Eukaryota	p__Ascomycota	c__Saccharomycetes	o__Saccharomycetales	f__Debaryomycetaceae	g__Meyerozyma
47	otu12497	k__Eukaryota	p__Ascomycota	c__Saccharomycetes	o__Saccharomycetales	f__Saccharomycetaceae	g__Issatchenkia
48	otu8610	k__Eukaryota	p__Ascomycota	c__Saccharomycetes	o__Saccharomycetales	f__Saccharomycetaceae	g__Tetrapisispora
49	otu24282	k__Eukaryota	p__Ascomycota	c__Saccharomycetes	o__Saccharomycetales	f__Dipodascaceae	g__Geotrichum
50	otu7366	k__Eukaryota	p__Ascomycota	c__Leotiomycetes	o__unidentified	f__unidentified	g__Collophora
51	otu9996	k__Eukaryota	p__Ascomycota	c__Leotiomycetes	o__unidentified	f__unidentified	g__Collophora
52	otu2314	k__Eukaryota	p__Ascomycota	c__Saccharomycetes	o__Saccharomycetales	f__Dipodascaceae	g__Galactomyces
53	otu28475	k__Eukaryota	p__Ascomycota	c__Saccharomycetes	o__Saccharomycetales	f__Dipodascaceae	g__Galactomyces
54	otu13800	k__Eukaryota	p__Ascomycota	c__Saccharomycetes	o__Saccharomycetales	f__Phaffomycetaceae	g__Cyberlindnera
55	otu30043	k__Eukaryota	p__Ascomycota	c__Saccharomycetes	o__Saccharomycetales	f__Saccharomycetaceae	g__Nakaseomyces
56	otu16609	k__Eukaryota	p__Ascomycota	c__Saccharomycetes	o__Saccharomycetales	f__Saccharomycetaceae	g__Vanderwaltozyma
57	otu1273	k__Eukaryota	p__Basidiomycota	c__Tremellomycetes	o__Tremellales	f__unidentified	g__Vishniacozyma
58	otu9301	k__Eukaryota	p__Basidiomycota	c__Tremellomycetes	o__Tremellales	f__unidentified	g__Vishniacozyma
59	otu29280	k__Eukaryota	p__Basidiomycota	c__Tremellomycetes	o__Tremellales	f__unidentified	g__Vishniacozyma
60	otu1789	k__Eukaryota	p__Basidiomycota	c__Tremellomycetes	o__Filobasidiales	f__Filobasidiaceae	g__Filobasidium
61	otu6892	k__Eukaryota	p__Basidiomycota	c__Tremellomycetes	o__Filobasidiales	f__Filobasidiaceae	g__Filobasidium
62	otu9356	k__Eukaryota	p__Basidiomycota	c__Tremellomycetes	o__Filobasidiales	f__Filobasidiaceae	g__Filobasidium
63	otu12402	k__Eukaryota	p__Basidiomycota	c__Tremellomycetes	o__Filobasidiales	f__Filobasidiaceae	g__Filobasidium
64	otu20149	k__Eukaryota	p__Basidiomycota	c__Tremellomycetes	o__Filobasidiales	f__Filobasidiaceae	g__Filobasidium
65	otu7067	k__Eukaryota	p__Basidiomycota	c__Tremellomycetes	o__unidentified	f__unidentified	g__Trichosporon
66	otu13874	k__Eukaryota	p__Basidiomycota	c__Tremellomycetes	o__unidentified	f__unidentified	g__Trichosporon
67	otu29158	k__Eukaryota	p__Basidiomycota	c__Tremellomycetes	o__Filobasidiales	f__Filobasidiaceae	g__Goffeauzyma
68	otu30545	k__Eukaryota	p__Basidiomycota	c__Tremellomycetes	o__Filobasidiales	f__Filobasidiaceae	g__Goffeauzyma
69	otu5774	k__Eukaryota	p__Basidiomycota	c__Tremellomycetes	o__Cystofilobasidiales	f__unidentified	g__Udeniomyces
70	otu8825	k__Eukaryota	p__Basidiomycota	c__Tremellomycetes	o__Cystofilobasidiales	f__unidentified	g__Udeniomyces
71	otu11124	k__Eukaryota	p__Basidiomycota	c__Tremellomycetes	o__Cystofilobasidiales	f__unidentified	g__Udeniomyces
72	otu14848	k__Eukaryota	p__Basidiomycota	c__Tremellomycetes	o__Cystofilobasidiales	f__unidentified	g__Udeniomyces
73	otu19153	k__Eukaryota	p__Basidiomycota	c__Tremellomycetes	o__Cystofilobasidiales	f__unidentified	g__Udeniomyces
74	otu24468	k__Eukaryota	p__Basidiomycota	c__Tremellomycetes	o__Cystofilobasidiales	f__unidentified	g__Udeniomyces
75	otu27498	k__Eukaryota	p__Basidiomycota	c__Tremellomycetes	o__Cystofilobasidiales	f__unidentified	g__Udeniomyces
76	otu28704	k__Eukaryota	p__Basidiomycota	c__Tremellomycetes	o__Cystofilobasidiales	f__unidentified	g__Udeniomyces
77	otu20750	k__Eukaryota	p__Basidiomycota	c__Tremellomycetes	o__Filobasidiales	f__Filobasidiaceae	g__Naganishia
78	otu27023	k__Eukaryota	p__Basidiomycota	c__Tremellomycetes	o__Filobasidiales	f__Filobasidiaceae	g__Naganishia
79	otu170	k__Eukaryota	p__Basidiomycota	c__Tremellomycetes	o__unidentified	f__unidentified	g__Cryptococcus
80	otu5408	k__Eukaryota	p__Basidiomycota	c__Tremellomycetes	o__Filobasidiales	f__Filobasidiaceae	g__Cryptococcus
81	otu8592	k__Eukaryota	p__Basidiomycota	c__Tremellomycetes	o__unidentified	f__unidentified	g__Cryptococcus
82	otu10139	k__Eukaryota	p__Basidiomycota	c__Tremellomycetes	o__unidentified	f__unidentified	g__Cryptococcus
83	otu10236	k__Eukaryota	p__Basidiomycota	c__Tremellomycetes	o__Filobasidiales	f__Filobasidiaceae	g__Cryptococcus
84	otu10733	k__Eukaryota	p__Basidiomycota	c__Tremellomycetes	o__unidentified	f__unidentified	g__Cryptococcus
85	otu12085	k__Eukaryota	p__Basidiomycota	c__Tremellomycetes	o__unidentified	f__unidentified	g__Cryptococcus
86	otu12684	k__Eukaryota	p__Basidiomycota	c__Tremellomycetes	o__Filobasidiales	f__Filobasidiaceae	g__Cryptococcus
87	otu15399	k__Eukaryota	p__Basidiomycota	c__Tremellomycetes	o__unidentified	f__unidentified	g__Cryptococcus
88	otu16367	k__Eukaryota	p__Basidiomycota	c__Tremellomycetes	o__unidentified	f__unidentified	g__Cryptococcus
89	otu16693	k__Eukaryota	p__Basidiomycota	c__Tremellomycetes	o__unidentified	f__unidentified	g__Cryptococcus
90	otu18236	k__Eukaryota	p__Basidiomycota	c__Tremellomycetes	o__unidentified	f__unidentified	g__Cryptococcus
91	otu19026	k__Eukaryota	p__Basidiomycota	c__Tremellomycetes	o__unidentified	f__unidentified	g__Cryptococcus
92	otu19160	k__Eukaryota	p__Basidiomycota	c__Tremellomycetes	o__Filobasidiales	f__Filobasidiaceae	g__Cryptococcus
93	otu19301	k__Eukaryota	p__Basidiomycota	c__Tremellomycetes	o__unidentified	f__unidentified	g__Cryptococcus
94	otu19573	k__Eukaryota	p__Basidiomycota	c__Tremellomycetes	o__Filobasidiales	f__Filobasidiaceae	g__Cryptococcus
95	otu23024	k__Eukaryota	p__Basidiomycota	c__Tremellomycetes	o__unidentified	f__unidentified	g__Cryptococcus
96	otu23465	k__Eukaryota	p__Basidiomycota	c__Tremellomycetes	o__unidentified	f__unidentified	g__Cryptococcus
97	otu24098	k__Eukaryota	p__Basidiomycota	c__Tremellomycetes	o__Filobasidiales	f__Filobasidiaceae	g__Cryptococcus
98	otu28486	k__Eukaryota	p__Basidiomycota	c__Tremellomycetes	o__Filobasidiales	f__Filobasidiaceae	g__Cryptococcus
99	otu29454	k__Eukaryota	p__Basidiomycota	c__Tremellomycetes	o__Filobasidiales	f__Filobasidiaceae	g__Cryptococcus
100	otu7715	k__Eukaryota	p__Basidiomycota	c__Tremellomycetes	o__Cystofilobasidiales	f__Cystofilobasidiaceae	g__Cystofilobasidium
101	otu8231	k__Eukaryota	p__Basidiomycota	c__Tremellomycetes	o__Cystofilobasidiales	f__Cystofilobasidiaceae	g__Cystofilobasidium
102	otu19394	k__Eukaryota	p__Basidiomycota	c__Tremellomycetes	o__Cystofilobasidiales	f__Cystofilobasidiaceae	g__Cystofilobasidium
103	otu30614	k__Eukaryota	p__Basidiomycota	c__Tremellomycetes	o__Cystofilobasidiales	f__Cystofilobasidiaceae	g__Cystofilobasidium
104	otu9235	k__Eukaryota	p__Basidiomycota	c__Tremellomycetes	o__Cystofilobasidiales	f__unidentified	g__Mrakia
105	otu13313	k__Eukaryota	p__Basidiomycota	c__Tremellomycetes	o__Cystofilobasidiales	f__unidentified	g__Mrakia
106	otu1945	k__Eukaryota	p__Basidiomycota	c__Tremellomycetes	o__Cystofilobasidiales	f__unidentified	g__Tausonia
107	otu3089	k__Eukaryota	p__Basidiomycota	c__Tremellomycetes	o__Cystofilobasidiales	f__unidentified	g__Tausonia
108	otu21087	k__Eukaryota	p__Basidiomycota	c__Tremellomycetes	o__Cystofilobasidiales	f__unidentified	g__Tausonia
109	otu26038	k__Eukaryota	p__Basidiomycota	c__Tremellomycetes	o__Cystofilobasidiales	f__unidentified	g__Tausonia
110	otu12166	k__Eukaryota	p__Basidiomycota	c__Tremellomycetes	o__Tremellales	f__unidentified	g__Carlosrosaea
111	otu8315	k__Eukaryota	p__Basidiomycota	c__Agaricostilbomycetes	o__Agaricostilbales	f__Chionosphaeraceae	g__Kurtzmanomyces
112	otu9665	k__Eukaryota	p__Basidiomycota	c__Tremellomycetes	o__Tremellales	f__unidentified	g__Derxomyces
113	otu6704	k__Eukaryota	p__Basidiomycota	c__Tremellomycetes	o__Filobasidiales	f__unidentified	g__Solicoccozyma
114	otu15115	k__Eukaryota	p__Basidiomycota	c__Tremellomycetes	o__Filobasidiales	f__unidentified	g__Solicoccozyma
115	otu15444	k__Eukaryota	p__Basidiomycota	c__Tremellomycetes	o__Filobasidiales	f__unidentified	g__Solicoccozyma
116	otu22124	k__Eukaryota	p__Basidiomycota	c__Tremellomycetes	o__Filobasidiales	f__unidentified	g__Solicoccozyma
117	otu23885	k__Eukaryota	p__Basidiomycota	c__Tremellomycetes	o__Filobasidiales	f__unidentified	g__Solicoccozyma
118	otu27453	k__Eukaryota	p__Basidiomycota	c__Tremellomycetes	o__Filobasidiales	f__unidentified	g__Solicoccozyma
119	otu539	k__Eukaryota	p__Basidiomycota	c__Microbotryomycetes	o__Sporidiobolales	f__unidentified	g__Rhodotorula
120	otu17600	k__Eukaryota	p__Basidiomycota	c__Microbotryomycetes	o__Sporidiobolales	f__unidentified	g__Rhodotorula
121	otu29443	k__Eukaryota	p__Basidiomycota	c__Microbotryomycetes	o__Sporidiobolales	f__unidentified	g__Rhodotorula
122	otu19062	k__Eukaryota	p__Basidiomycota	c__Tremellomycetes	o__Tremellales	f__Rhynchogastremataceae	g__Papiliotrema
123	otu8909	k__Eukaryota	p__Basidiomycota	c__Agaricostilbomycetes	o__Agaricostilbales	f__Agaricostilbaceae	g__Sterigmatomyces
124	otu28090	k__Eukaryota	p__Basidiomycota	c__Cystobasidiomycetes	o__unidentified	f__unidentified	g__Cystobasidiomycetes
125	otu6490	k__Eukaryota	p__Basidiomycota	c__Cystobasidiomycetes	o__Erythrobasidiales	f__Erythrobasidiaceae	g__Bannoa
126	otu23089	k__Eukaryota	p__Basidiomycota	c__Microbotryomycetes	o__unidentified	f__unidentified	g__Curvibasidium
