# Supplementary material for: Effects of temporal and spatial scales on soil yeast communities in the peach orchard
Source: Front Microbiol. 2023 Sep 19;14:1226142. doi: 10.3389/fmicb.2023.1226142 (PMC10546340; doi:10.3389/fmicb.2023.1226142)
Supplement: Supplementary file 1 [file Data_Sheet_1.ZIP › Table S3.xlsx]

## Sheet: network.edge_list
Table S3: network.edge_list
Sample group: ALL
id	source	target	weight	correlation	cor
1	otu79	otu25364	0.998777	0.998777	1
2	otu2649	otu5407	0.929683	0.929683	1
3	otu2649	otu16584	0.924571	0.924571	1
4	otu2649	otu20134	0.883307	0.883307	1
5	otu2649	otu20826	0.964546	0.964546	1
6	otu2649	otu22517	0.898005	0.898005	1
7	otu2649	otu28363	0.894913	0.894913	1
8	otu2649	otu19534	0.926396	0.926396	1
9	otu2649	otu20149	0.877686	0.877686	1
10	otu2649	otu13874	0.876898	-0.876898	-1
11	otu2649	otu8909	0.890252	0.890252	1
12	otu5407	otu16584	0.987953	0.987953	1
13	otu5407	otu20134	0.928381	0.928381	1
14	otu5407	otu20826	0.97055	0.97055	1
15	otu5407	otu22517	0.925554	0.925554	1
16	otu5407	otu28363	0.892906	0.892906	1
17	otu5407	otu19534	0.905706	0.905706	1
18	otu5407	otu25909	0.879873	0.879873	1
19	otu5407	otu29443	0.92886	0.92886	1
20	otu5407	otu8909	0.944333	0.944333	1
21	otu6981	otu20764	0.984089	0.984089	1
22	otu6981	otu30529	0.886764	0.886764	1
23	otu8204	otu12056	0.887851	0.887851	1
24	otu8204	otu13099	0.887851	0.887851	1
25	otu8204	otu10139	0.887851	0.887851	1
26	otu10172	otu20826	0.891678	0.891678	1
27	otu10172	otu28363	0.909933	0.909933	1
28	otu10172	otu30639	0.887807	0.887807	1
29	otu10172	otu23089	0.918067	0.918067	1
30	otu10525	otu19504	0.920561	0.920561	1
31	otu10525	otu1740	0.974317	0.974317	1
32	otu10525	otu19866	0.91457	0.91457	1
33	otu10525	otu7366	0.995858	0.995858	1
34	otu10525	otu10733	0.984962	0.984962	1
35	otu10525	otu23465	0.968415	0.968415	1
36	otu16584	otu20134	0.918449	0.918449	1
37	otu16584	otu20826	0.965241	0.965241	1
38	otu16584	otu22517	0.957805	0.957805	1
39	otu16584	otu28363	0.91377	0.91377	1
40	otu16584	otu19534	0.876824	0.876824	1
41	otu16584	otu29443	0.909521	0.909521	1
42	otu16584	otu8909	0.931013	0.931013	1
43	otu19504	otu7366	0.9189	0.9189	1
44	otu20134	otu20826	0.912433	0.912433	1
45	otu20134	otu22517	0.94039	0.94039	1
46	otu20134	otu28363	0.887701	0.887701	1
47	otu20134	otu29443	0.919574	0.919574	1
48	otu20134	otu8909	0.904222	0.904222	1
49	otu20764	otu30529	0.887851	0.887851	1
50	otu20826	otu22517	0.931013	0.931013	1
51	otu20826	otu28363	0.925802	0.925802	1
52	otu20826	otu30639	0.886368	0.886368	1
53	otu20826	otu19534	0.895886	0.895886	1
54	otu20826	otu8610	0.880973	0.880973	1
55	otu20826	otu29443	0.900808	0.900808	1
56	otu20826	otu8909	0.925655	0.925655	1
57	otu22517	otu28363	0.952447	0.952447	1
58	otu22517	otu29443	0.89456	0.89456	1
59	otu22517	otu8909	0.881879	0.881879	1
60	otu28975	otu7695	0.894148	0.894148	1
61	otu30529	otu23465	0.887607	0.887607	1
62	otu11896	otu7715	0.984089	0.984089	1
63	otu1740	otu19866	0.888884	0.888884	1
64	otu1740	otu7366	0.960265	0.960265	1
65	otu1740	otu10733	0.984146	0.984146	1
66	otu1740	otu23465	0.996683	0.996683	1
67	otu3097	otu26038	0.884305	0.884305	1
68	otu15095	otu1789	0.896375	0.896375	1
69	otu15831	otu8893	0.991433	0.991433	1
70	otu15831	otu12184	0.991433	0.991433	1
71	otu27449	otu9665	0.930644	0.930644	1
72	otu10024	otu28704	0.885904	0.885904	1
73	otu10024	otu6704	0.934723	0.934723	1
74	otu14794	otu23885	0.991433	0.991433	1
75	otu12056	otu13099	1	1	1
76	otu12056	otu10139	0.988971	0.988971	1
77	otu15282	otu13800	0.902173	0.902173	1
78	otu19866	otu24539	0.887732	0.887732	1
79	otu19866	otu7366	0.927057	0.927057	1
80	otu19866	otu10733	0.926159	0.926159	1
81	otu19866	otu23465	0.894968	0.894968	1
82	otu23127	otu19534	0.883236	-0.883236	-1
83	otu28363	otu30639	0.897756	0.897756	1
84	otu28363	otu29443	0.889413	0.889413	1
85	otu28363	otu8909	0.896184	0.896184	1
86	otu30639	otu21013	0.877602	-0.877602	-1
87	otu30639	otu8610	0.914924	0.914924	1
88	otu30935	otu14303	1	1	1
89	otu19534	otu20149	0.929068	0.929068	1
90	otu21013	otu29454	0.910568	0.910568	1
91	otu21013	otu6704	0.883364	0.883364	1
92	otu9027	otu19573	0.904855	0.904855	1
93	otu9027	otu6490	0.892031	0.892031	1
94	otu21761	otu30043	0.984089	0.984089	1
95	otu29112	otu1945	1	1	1
96	otu8893	otu12184	1	1	1
97	otu13099	otu10139	0.988971	0.988971	1
98	otu7695	otu15444	0.890481	0.890481	1
99	otu19997	otu16609	0.999025	0.999025	1
100	otu23657	otu12497	0.876954	0.876954	1
101	otu21437	otu9301	0.991433	0.991433	1
102	otu21437	otu27498	0.877618	0.877618	1
103	otu12497	otu12166	0.909357	0.909357	1
104	otu8610	otu29443	0.882036	0.882036	1
105	otu8610	otu8909	0.900309	0.900309	1
106	otu24282	otu27453	0.887569	0.887569	1
107	otu7366	otu9356	0.888267	0.888267	1
108	otu7366	otu10733	0.984146	0.984146	1
109	otu7366	otu23465	0.959308	0.959308	1
110	otu9996	otu19301	0.898111	0.898111	1
111	otu2314	otu28475	0.898219	0.898219	1
112	otu1273	otu10236	0.879529	0.879529	1
113	otu9301	otu27498	0.888529	0.888529	1
114	otu29280	otu12402	0.94764	0.94764	1
115	otu6892	otu16367	0.988971	0.988971	1
116	otu7067	otu22124	0.99511	0.99511	1
117	otu13874	otu24468	0.912346	0.912346	1
118	otu13874	otu170	0.900886	0.900886	1
119	otu13874	otu12085	0.931568	0.931568	1
120	otu13874	otu29454	0.928688	0.928688	1
121	otu29158	otu27023	0.998777	0.998777	1
122	otu30545	otu19153	0.984314	0.984314	1
123	otu5774	otu8231	0.99511	0.99511	1
124	otu8825	otu17600	0.99511	0.99511	1
125	otu11124	otu170	0.885005	0.885005	1
126	otu14848	otu27498	0.985341	0.985341	1
127	otu14848	otu8315	0.984314	0.984314	1
128	otu24468	otu170	0.907164	0.907164	1
129	otu24468	otu12085	0.890108	0.890108	1
130	otu24468	otu29454	0.928218	0.928218	1
131	otu24468	otu26038	0.882199	0.882199	1
132	otu27498	otu8315	0.997072	0.997072	1
133	otu20750	otu170	0.96724	0.96724	1
134	otu170	otu12085	0.885591	0.885591	1
135	otu170	otu26038	0.893006	0.893006	1
136	otu5408	otu19026	0.910027	0.910027	1
137	otu8592	otu16693	0.926244	0.926244	1
138	otu10733	otu23465	0.987421	0.987421	1
139	otu10733	otu8909	0.886135	0.886135	1
140	otu12085	otu29454	0.925436	0.925436	1
141	otu12085	otu3089	0.892068	0.892068	1
142	otu12684	otu19160	0.876755	0.876755	1
143	otu15399	otu23024	0.9121	0.9121	1
144	otu15399	otu19062	0.918305	0.918305	1
145	otu18236	otu19160	0.899847	0.899847	1
146	otu19573	otu539	0.891714	0.891714	1
147	otu23024	otu19062	0.881715	0.881715	1
148	otu24098	otu28486	0.906311	0.906311	1
149	otu19394	otu13313	0.881972	0.881972	1
150	otu30614	otu28090	0.87673	0.87673	1
151	otu9235	otu15115	0.879529	0.879529	1
152	otu21087	otu26038	0.910258	0.910258	1
153	otu29443	otu8909	0.971122	0.971122	1
