# Supplementary material for: Effects of temporal and spatial scales on soil yeast communities in the peach orchard
Source: Front Microbiol. 2023 Sep 19;14:1226142. doi: 10.3389/fmicb.2023.1226142 (PMC10546340; doi:10.3389/fmicb.2023.1226142)
Supplement: Supplementary file 1 [file Data_Sheet_1.ZIP › Table S4.xlsx]

## Sheet: network.node_list
Table S4: network.node_list
Sample group: S3
id	label	kingdom	phylum	class	order	family	genus
1	otu2649	k__Eukaryota	p__Ascomycota	c__Saccharomycetes	o__Saccharomycetales	f__Saccharomycetaceae	g__Zygosaccharomyces
2	otu7065	k__Eukaryota	p__Ascomycota	c__Saccharomycetes	o__Saccharomycetales	f__Saccharomycetaceae	g__Zygosaccharomyces
3	otu16584	k__Eukaryota	p__Ascomycota	c__Saccharomycetes	o__Saccharomycetales	f__Saccharomycetaceae	g__Zygosaccharomyces
4	otu20134	k__Eukaryota	p__Ascomycota	c__Saccharomycetes	o__Saccharomycetales	f__Saccharomycetaceae	g__Zygosaccharomyces
5	otu20826	k__Eukaryota	p__Ascomycota	c__Saccharomycetes	o__Saccharomycetales	f__Saccharomycetaceae	g__Zygosaccharomyces
6	otu22517	k__Eukaryota	p__Ascomycota	c__Saccharomycetes	o__Saccharomycetales	f__Saccharomycetaceae	g__Zygosaccharomyces
7	otu23877	k__Eukaryota	p__Ascomycota	c__Saccharomycetes	o__Saccharomycetales	f__Saccharomycetaceae	g__Zygosaccharomyces
8	otu26148	k__Eukaryota	p__Ascomycota	c__Saccharomycetes	o__Saccharomycetales	f__Saccharomycetaceae	g__Zygosaccharomyces
9	otu5604	k__Eukaryota	p__Ascomycota	c__Saccharomycetes	o__Saccharomycetales	f__Trichomonascaceae	g__Blastobotrys
10	otu8008	k__Eukaryota	p__Ascomycota	c__Saccharomycetes	o__Saccharomycetales	f__Trichomonascaceae	g__Blastobotrys
11	otu9743	k__Eukaryota	p__Ascomycota	c__Saccharomycetes	o__Saccharomycetales	f__Trichomonascaceae	g__Blastobotrys
12	otu11896	k__Eukaryota	p__Ascomycota	c__Saccharomycetes	o__Saccharomycetales	f__Trichomonascaceae	g__Blastobotrys
13	otu131	k__Eukaryota	p__Ascomycota	c__Saccharomycetes	o__Saccharomycetales	f__Metschnikowiaceae	g__Clavispora
14	otu607	k__Eukaryota	p__Ascomycota	c__Saccharomycetes	o__Saccharomycetales	f__Metschnikowiaceae	g__Clavispora
15	otu1362	k__Eukaryota	p__Ascomycota	c__Saccharomycetes	o__Saccharomycetales	f__Metschnikowiaceae	g__Clavispora
16	otu2330	k__Eukaryota	p__Ascomycota	c__Saccharomycetes	o__Saccharomycetales	f__Metschnikowiaceae	g__Clavispora
17	otu2590	k__Eukaryota	p__Ascomycota	c__Saccharomycetes	o__Saccharomycetales	f__Metschnikowiaceae	g__Clavispora
18	otu5427	k__Eukaryota	p__Ascomycota	c__Saccharomycetes	o__Saccharomycetales	f__Metschnikowiaceae	g__Clavispora
19	otu8350	k__Eukaryota	p__Ascomycota	c__Saccharomycetes	o__Saccharomycetales	f__Metschnikowiaceae	g__Clavispora
20	otu8560	k__Eukaryota	p__Ascomycota	c__Saccharomycetes	o__Saccharomycetales	f__Metschnikowiaceae	g__Clavispora
21	otu9510	k__Eukaryota	p__Ascomycota	c__Saccharomycetes	o__Saccharomycetales	f__Metschnikowiaceae	g__Clavispora
22	otu11152	k__Eukaryota	p__Ascomycota	c__Saccharomycetes	o__Saccharomycetales	f__Metschnikowiaceae	g__Clavispora
23	otu13089	k__Eukaryota	p__Ascomycota	c__Saccharomycetes	o__Saccharomycetales	f__Metschnikowiaceae	g__Clavispora
24	otu13805	k__Eukaryota	p__Ascomycota	c__Saccharomycetes	o__Saccharomycetales	f__Metschnikowiaceae	g__Clavispora
25	otu15440	k__Eukaryota	p__Ascomycota	c__Saccharomycetes	o__Saccharomycetales	f__Metschnikowiaceae	g__Clavispora
26	otu17696	k__Eukaryota	p__Ascomycota	c__Saccharomycetes	o__Saccharomycetales	f__Metschnikowiaceae	g__Clavispora
27	otu21135	k__Eukaryota	p__Ascomycota	c__Saccharomycetes	o__Saccharomycetales	f__Metschnikowiaceae	g__Clavispora
28	otu21459	k__Eukaryota	p__Ascomycota	c__Saccharomycetes	o__Saccharomycetales	f__Metschnikowiaceae	g__Clavispora
29	otu22911	k__Eukaryota	p__Ascomycota	c__Saccharomycetes	o__Saccharomycetales	f__Metschnikowiaceae	g__Clavispora
30	otu26875	k__Eukaryota	p__Ascomycota	c__Saccharomycetes	o__Saccharomycetales	f__Metschnikowiaceae	g__Clavispora
31	otu26902	k__Eukaryota	p__Ascomycota	c__Saccharomycetes	o__Saccharomycetales	f__Metschnikowiaceae	g__Clavispora
32	otu28139	k__Eukaryota	p__Ascomycota	c__Saccharomycetes	o__Saccharomycetales	f__Metschnikowiaceae	g__Clavispora
33	otu30185	k__Eukaryota	p__Ascomycota	c__Saccharomycetes	o__Saccharomycetales	f__Metschnikowiaceae	g__Clavispora
34	otu30366	k__Eukaryota	p__Ascomycota	c__Saccharomycetes	o__Saccharomycetales	f__Metschnikowiaceae	g__Clavispora
35	otu827	k__Eukaryota	p__Ascomycota	c__Saccharomycetes	o__Saccharomycetales	f__unidentified	g__Candida
36	otu5473	k__Eukaryota	p__Ascomycota	c__Saccharomycetes	o__Saccharomycetales	f__unidentified	g__Candida
37	otu5477	k__Eukaryota	p__Ascomycota	c__Saccharomycetes	o__Saccharomycetales	f__unidentified	g__Candida
38	otu7192	k__Eukaryota	p__Ascomycota	c__Saccharomycetes	o__Saccharomycetales	f__unidentified	g__Candida
39	otu8135	k__Eukaryota	p__Ascomycota	c__Saccharomycetes	o__Saccharomycetales	f__unidentified	g__Candida
40	otu9789	k__Eukaryota	p__Ascomycota	c__Saccharomycetes	o__Saccharomycetales	f__unidentified	g__Candida
41	otu10746	k__Eukaryota	p__Ascomycota	c__Saccharomycetes	o__Saccharomycetales	f__Debaryomycetaceae	g__Candida
42	otu12407	k__Eukaryota	p__Ascomycota	c__Saccharomycetes	o__Saccharomycetales	f__unidentified	g__Candida
43	otu12754	k__Eukaryota	p__Ascomycota	c__Saccharomycetes	o__Saccharomycetales	f__unidentified	g__Candida
44	otu14160	k__Eukaryota	p__Ascomycota	c__Saccharomycetes	o__Saccharomycetales	f__unidentified	g__Candida
45	otu14316	k__Eukaryota	p__Ascomycota	c__Saccharomycetes	o__Saccharomycetales	f__unidentified	g__Candida
46	otu14794	k__Eukaryota	p__Ascomycota	c__Saccharomycetes	o__Saccharomycetales	f__unidentified	g__Candida
47	otu14984	k__Eukaryota	p__Ascomycota	c__Saccharomycetes	o__Saccharomycetales	f__unidentified	g__Candida
48	otu16179	k__Eukaryota	p__Ascomycota	c__Saccharomycetes	o__Saccharomycetales	f__unidentified	g__Candida
49	otu16317	k__Eukaryota	p__Ascomycota	c__Saccharomycetes	o__Saccharomycetales	f__unidentified	g__Candida
50	otu16422	k__Eukaryota	p__Ascomycota	c__Saccharomycetes	o__Saccharomycetales	f__unidentified	g__Candida
51	otu16527	k__Eukaryota	p__Ascomycota	c__Saccharomycetes	o__Saccharomycetales	f__unidentified	g__Candida
52	otu18144	k__Eukaryota	p__Ascomycota	c__Saccharomycetes	o__Saccharomycetales	f__unidentified	g__Candida
53	otu18433	k__Eukaryota	p__Ascomycota	c__Saccharomycetes	o__Saccharomycetales	f__unidentified	g__Candida
54	otu18747	k__Eukaryota	p__Ascomycota	c__Saccharomycetes	o__Saccharomycetales	f__unidentified	g__Candida
55	otu20174	k__Eukaryota	p__Ascomycota	c__Saccharomycetes	o__Saccharomycetales	f__unidentified	g__Candida
56	otu22422	k__Eukaryota	p__Ascomycota	c__Saccharomycetes	o__Saccharomycetales	f__unidentified	g__Candida
57	otu24808	k__Eukaryota	p__Ascomycota	c__Saccharomycetes	o__Saccharomycetales	f__Debaryomycetaceae	g__Candida
58	otu25087	k__Eukaryota	p__Ascomycota	c__Saccharomycetes	o__Saccharomycetales	f__unidentified	g__Candida
59	otu25560	k__Eukaryota	p__Ascomycota	c__Saccharomycetes	o__Saccharomycetales	f__unidentified	g__Candida
60	otu25811	k__Eukaryota	p__Ascomycota	c__Saccharomycetes	o__Saccharomycetales	f__unidentified	g__Candida
61	otu26756	k__Eukaryota	p__Ascomycota	c__Saccharomycetes	o__Saccharomycetales	f__unidentified	g__Candida
62	otu26856	k__Eukaryota	p__Ascomycota	c__Saccharomycetes	o__Saccharomycetales	f__unidentified	g__Candida
63	otu27231	k__Eukaryota	p__Ascomycota	c__Saccharomycetes	o__Saccharomycetales	f__unidentified	g__Candida
64	otu27380	k__Eukaryota	p__Ascomycota	c__Saccharomycetes	o__Saccharomycetales	f__unidentified	g__Candida
65	otu28448	k__Eukaryota	p__Ascomycota	c__Saccharomycetes	o__Saccharomycetales	f__unidentified	g__Candida
66	otu28693	k__Eukaryota	p__Ascomycota	c__Saccharomycetes	o__Saccharomycetales	f__unidentified	g__Candida
67	otu30781	k__Eukaryota	p__Ascomycota	c__Saccharomycetes	o__Saccharomycetales	f__unidentified	g__Candida
68	otu31045	k__Eukaryota	p__Ascomycota	c__Saccharomycetes	o__Saccharomycetales	f__unidentified	g__Candida
69	otu31221	k__Eukaryota	p__Ascomycota	c__Saccharomycetes	o__Saccharomycetales	f__unidentified	g__Candida
70	otu31265	k__Eukaryota	p__Ascomycota	c__Saccharomycetes	o__Saccharomycetales	f__unidentified	g__Candida
71	otu1017	k__Eukaryota	p__Ascomycota	c__Saccharomycetes	o__Saccharomycetales	f__Pichiaceae	g__Pichia
72	otu2324	k__Eukaryota	p__Ascomycota	c__Saccharomycetes	o__Saccharomycetales	f__Pichiaceae	g__Pichia
73	otu6122	k__Eukaryota	p__Ascomycota	c__Saccharomycetes	o__Saccharomycetales	f__Pichiaceae	g__Pichia
74	otu6780	k__Eukaryota	p__Ascomycota	c__Saccharomycetes	o__Saccharomycetales	f__Pichiaceae	g__Pichia
75	otu7009	k__Eukaryota	p__Ascomycota	c__Saccharomycetes	o__Saccharomycetales	f__Pichiaceae	g__Pichia
76	otu7261	k__Eukaryota	p__Ascomycota	c__Saccharomycetes	o__Saccharomycetales	f__Pichiaceae	g__Pichia
77	otu8192	k__Eukaryota	p__Ascomycota	c__Saccharomycetes	o__Saccharomycetales	f__Pichiaceae	g__Pichia
78	otu8332	k__Eukaryota	p__Ascomycota	c__Saccharomycetes	o__Saccharomycetales	f__Pichiaceae	g__Pichia
79	otu8394	k__Eukaryota	p__Ascomycota	c__Saccharomycetes	o__Saccharomycetales	f__Pichiaceae	g__Pichia
80	otu10173	k__Eukaryota	p__Ascomycota	c__Saccharomycetes	o__Saccharomycetales	f__Pichiaceae	g__Pichia
81	otu11890	k__Eukaryota	p__Ascomycota	c__Saccharomycetes	o__Saccharomycetales	f__Pichiaceae	g__Pichia
82	otu13144	k__Eukaryota	p__Ascomycota	c__Saccharomycetes	o__Saccharomycetales	f__Pichiaceae	g__Pichia
83	otu13167	k__Eukaryota	p__Ascomycota	c__Saccharomycetes	o__Saccharomycetales	f__Pichiaceae	g__Pichia
84	otu13743	k__Eukaryota	p__Ascomycota	c__Saccharomycetes	o__Saccharomycetales	f__Pichiaceae	g__Pichia
85	otu17121	k__Eukaryota	p__Ascomycota	c__Saccharomycetes	o__Saccharomycetales	f__Pichiaceae	g__Pichia
86	otu17273	k__Eukaryota	p__Ascomycota	c__Saccharomycetes	o__Saccharomycetales	f__Pichiaceae	g__Pichia
87	otu17903	k__Eukaryota	p__Ascomycota	c__Saccharomycetes	o__Saccharomycetales	f__Pichiaceae	g__Pichia
88	otu18244	k__Eukaryota	p__Ascomycota	c__Saccharomycetes	o__Saccharomycetales	f__Pichiaceae	g__Pichia
89	otu18693	k__Eukaryota	p__Ascomycota	c__Saccharomycetes	o__Saccharomycetales	f__Pichiaceae	g__Pichia
90	otu20062	k__Eukaryota	p__Ascomycota	c__Saccharomycetes	o__Saccharomycetales	f__Pichiaceae	g__Pichia
91	otu20085	k__Eukaryota	p__Ascomycota	c__Saccharomycetes	o__Saccharomycetales	f__Pichiaceae	g__Pichia
92	otu20810	k__Eukaryota	p__Ascomycota	c__Saccharomycetes	o__Saccharomycetales	f__Pichiaceae	g__Pichia
93	otu21059	k__Eukaryota	p__Ascomycota	c__Saccharomycetes	o__Saccharomycetales	f__Pichiaceae	g__Pichia
94	otu22819	k__Eukaryota	p__Ascomycota	c__Saccharomycetes	o__Saccharomycetales	f__Pichiaceae	g__Pichia
95	otu23984	k__Eukaryota	p__Ascomycota	c__Saccharomycetes	o__Saccharomycetales	f__Pichiaceae	g__Pichia
96	otu25269	k__Eukaryota	p__Ascomycota	c__Saccharomycetes	o__Saccharomycetales	f__Pichiaceae	g__Pichia
97	otu27118	k__Eukaryota	p__Ascomycota	c__Saccharomycetes	o__Saccharomycetales	f__Pichiaceae	g__Pichia
98	otu27145	k__Eukaryota	p__Ascomycota	c__Saccharomycetes	o__Saccharomycetales	f__Pichiaceae	g__Pichia
99	otu28264	k__Eukaryota	p__Ascomycota	c__Saccharomycetes	o__Saccharomycetales	f__Pichiaceae	g__Pichia
100	otu28363	k__Eukaryota	p__Ascomycota	c__Saccharomycetes	o__Saccharomycetales	f__Pichiaceae	g__Pichia
101	otu28600	k__Eukaryota	p__Ascomycota	c__Saccharomycetes	o__Saccharomycetales	f__Pichiaceae	g__Pichia
102	otu28799	k__Eukaryota	p__Ascomycota	c__Saccharomycetes	o__Saccharomycetales	f__Pichiaceae	g__Pichia
103	otu28846	k__Eukaryota	p__Ascomycota	c__Saccharomycetes	o__Saccharomycetales	f__Pichiaceae	g__Pichia
104	otu29373	k__Eukaryota	p__Ascomycota	c__Saccharomycetes	o__Saccharomycetales	f__Pichiaceae	g__Pichia
105	otu29385	k__Eukaryota	p__Ascomycota	c__Saccharomycetes	o__Saccharomycetales	f__Pichiaceae	g__Pichia
106	otu30137	k__Eukaryota	p__Ascomycota	c__Saccharomycetes	o__Saccharomycetales	f__Pichiaceae	g__Pichia
107	otu1465	k__Eukaryota	p__Ascomycota	c__Schizosaccharomycetes	o__Schizosaccharomycetales	f__Schizosaccharomycetaceae	g__Schizosaccharomyces
108	otu21813	k__Eukaryota	p__Ascomycota	c__Schizosaccharomycetes	o__Schizosaccharomycetales	f__Schizosaccharomycetaceae	g__Schizosaccharomyces
109	otu24251	k__Eukaryota	p__Ascomycota	c__Schizosaccharomycetes	o__Schizosaccharomycetales	f__Schizosaccharomycetaceae	g__Schizosaccharomyces
110	otu5694	k__Eukaryota	p__Ascomycota	c__Saccharomycetes	o__Saccharomycetales	f__Pichiaceae	g__Saturnispora
111	otu9283	k__Eukaryota	p__Ascomycota	c__Saccharomycetes	o__Saccharomycetales	f__Pichiaceae	g__Saturnispora
112	otu13744	k__Eukaryota	p__Ascomycota	c__Saccharomycetes	o__Saccharomycetales	f__Pichiaceae	g__Saturnispora
113	otu2900	k__Eukaryota	p__Ascomycota	c__Dothideomycetes	o__Dothideales	f__unidentified	g__Aureobasidium
114	otu6075	k__Eukaryota	p__Ascomycota	c__Dothideomycetes	o__Dothideales	f__unidentified	g__Aureobasidium
115	otu6311	k__Eukaryota	p__Ascomycota	c__Dothideomycetes	o__Dothideales	f__unidentified	g__Aureobasidium
116	otu6507	k__Eukaryota	p__Ascomycota	c__Dothideomycetes	o__Dothideales	f__unidentified	g__Aureobasidium
117	otu7277	k__Eukaryota	p__Ascomycota	c__Dothideomycetes	o__Dothideales	f__unidentified	g__Aureobasidium
118	otu8492	k__Eukaryota	p__Ascomycota	c__Dothideomycetes	o__Dothideales	f__unidentified	g__Aureobasidium
119	otu8882	k__Eukaryota	p__Ascomycota	c__Dothideomycetes	o__Dothideales	f__unidentified	g__Aureobasidium
120	otu9998	k__Eukaryota	p__Ascomycota	c__Dothideomycetes	o__Dothideales	f__unidentified	g__Aureobasidium
121	otu10341	k__Eukaryota	p__Ascomycota	c__Dothideomycetes	o__Dothideales	f__unidentified	g__Aureobasidium
122	otu10372	k__Eukaryota	p__Ascomycota	c__Dothideomycetes	o__Dothideales	f__unidentified	g__Aureobasidium
123	otu10785	k__Eukaryota	p__Ascomycota	c__Dothideomycetes	o__Dothideales	f__unidentified	g__Aureobasidium
124	otu16602	k__Eukaryota	p__Ascomycota	c__Dothideomycetes	o__Dothideales	f__unidentified	g__Aureobasidium
125	otu17488	k__Eukaryota	p__Ascomycota	c__Dothideomycetes	o__Dothideales	f__unidentified	g__Aureobasidium
126	otu19534	k__Eukaryota	p__Ascomycota	c__Dothideomycetes	o__Dothideales	f__unidentified	g__Aureobasidium
127	otu20003	k__Eukaryota	p__Ascomycota	c__Dothideomycetes	o__Dothideales	f__unidentified	g__Aureobasidium
128	otu22876	k__Eukaryota	p__Ascomycota	c__Dothideomycetes	o__Dothideales	f__unidentified	g__Aureobasidium
129	otu23378	k__Eukaryota	p__Ascomycota	c__Dothideomycetes	o__Dothideales	f__unidentified	g__Aureobasidium
130	otu24130	k__Eukaryota	p__Ascomycota	c__Dothideomycetes	o__Dothideales	f__unidentified	g__Aureobasidium
131	otu24170	k__Eukaryota	p__Ascomycota	c__Dothideomycetes	o__Dothideales	f__unidentified	g__Aureobasidium
132	otu25063	k__Eukaryota	p__Ascomycota	c__Dothideomycetes	o__Dothideales	f__unidentified	g__Aureobasidium
133	otu31195	k__Eukaryota	p__Ascomycota	c__Dothideomycetes	o__Dothideales	f__unidentified	g__Aureobasidium
134	otu3036	k__Eukaryota	p__Ascomycota	c__Saccharomycetes	o__Saccharomycetales	f__Metschnikowiaceae	g__Metschnikowia
135	otu9191	k__Eukaryota	p__Ascomycota	c__Saccharomycetes	o__Saccharomycetales	f__Metschnikowiaceae	g__Metschnikowia
136	otu10561	k__Eukaryota	p__Ascomycota	c__Saccharomycetes	o__Saccharomycetales	f__Metschnikowiaceae	g__Metschnikowia
137	otu10760	k__Eukaryota	p__Ascomycota	c__Saccharomycetes	o__Saccharomycetales	f__Metschnikowiaceae	g__Metschnikowia
138	otu17966	k__Eukaryota	p__Ascomycota	c__Saccharomycetes	o__Saccharomycetales	f__Metschnikowiaceae	g__Metschnikowia
139	otu21337	k__Eukaryota	p__Ascomycota	c__Saccharomycetes	o__Saccharomycetales	f__Metschnikowiaceae	g__Metschnikowia
140	otu21761	k__Eukaryota	p__Ascomycota	c__Saccharomycetes	o__Saccharomycetales	f__Metschnikowiaceae	g__Metschnikowia
141	otu26507	k__Eukaryota	p__Ascomycota	c__Saccharomycetes	o__Saccharomycetales	f__Metschnikowiaceae	g__Metschnikowia
142	otu30247	k__Eukaryota	p__Ascomycota	c__Saccharomycetes	o__Saccharomycetales	f__Trichomonascaceae	g__Wickerhamiella
143	otu29112	k__Eukaryota	p__Ascomycota	c__Saccharomycetes	o__Saccharomycetales	f__unidentified	g__Starmerella
144	otu12295	k__Eukaryota	p__Ascomycota	c__Saccharomycetes	o__Saccharomycetales	f__Debaryomycetaceae	g__Kurtzmaniella
145	otu10022	k__Eukaryota	p__Ascomycota	c__Saccharomycetes	o__Saccharomycetales	f__Saccharomycetaceae	g__Cyniclomyces
146	otu25909	k__Eukaryota	p__Ascomycota	c__Saccharomycetes	o__Saccharomycetales	f__Saccharomycetaceae	g__Cyniclomyces
147	otu1742	k__Eukaryota	p__Ascomycota	c__Saccharomycetes	o__Saccharomycetales	f__Trigonopsidaceae	g__Trigonopsis
148	otu7509	k__Eukaryota	p__Ascomycota	c__Saccharomycetes	o__Saccharomycetales	f__Trigonopsidaceae	g__Trigonopsis
149	otu13086	k__Eukaryota	p__Ascomycota	c__Saccharomycetes	o__Saccharomycetales	f__Trigonopsidaceae	g__Trigonopsis
150	otu15120	k__Eukaryota	p__Ascomycota	c__Saccharomycetes	o__Saccharomycetales	f__Trigonopsidaceae	g__Trigonopsis
151	otu16222	k__Eukaryota	p__Ascomycota	c__Saccharomycetes	o__Saccharomycetales	f__Trigonopsidaceae	g__Trigonopsis
152	otu17012	k__Eukaryota	p__Ascomycota	c__Saccharomycetes	o__Saccharomycetales	f__Trigonopsidaceae	g__Trigonopsis
153	otu18035	k__Eukaryota	p__Ascomycota	c__Saccharomycetes	o__Saccharomycetales	f__Trigonopsidaceae	g__Trigonopsis
154	otu19196	k__Eukaryota	p__Ascomycota	c__Saccharomycetes	o__Saccharomycetales	f__Trigonopsidaceae	g__Trigonopsis
155	otu19997	k__Eukaryota	p__Ascomycota	c__Saccharomycetes	o__Saccharomycetales	f__Trigonopsidaceae	g__Trigonopsis
156	otu20442	k__Eukaryota	p__Ascomycota	c__Saccharomycetes	o__Saccharomycetales	f__Trigonopsidaceae	g__Trigonopsis
157	otu20707	k__Eukaryota	p__Ascomycota	c__Saccharomycetes	o__Saccharomycetales	f__Trigonopsidaceae	g__Trigonopsis
158	otu23308	k__Eukaryota	p__Ascomycota	c__Saccharomycetes	o__Saccharomycetales	f__Trigonopsidaceae	g__Trigonopsis
159	otu23657	k__Eukaryota	p__Ascomycota	c__Saccharomycetes	o__Saccharomycetales	f__Trigonopsidaceae	g__Trigonopsis
160	otu28798	k__Eukaryota	p__Ascomycota	c__Saccharomycetes	o__Saccharomycetales	f__Trigonopsidaceae	g__Trigonopsis
161	otu28920	k__Eukaryota	p__Ascomycota	c__Saccharomycetes	o__Saccharomycetales	f__Trigonopsidaceae	g__Trigonopsis
162	otu30401	k__Eukaryota	p__Ascomycota	c__Saccharomycetes	o__Saccharomycetales	f__Trigonopsidaceae	g__Trigonopsis
163	otu1342	k__Eukaryota	p__Ascomycota	c__Saccharomycetes	o__Saccharomycetales	f__Debaryomycetaceae	g__Meyerozyma
164	otu9394	k__Eukaryota	p__Ascomycota	c__Saccharomycetes	o__Saccharomycetales	f__Debaryomycetaceae	g__Meyerozyma
165	otu16987	k__Eukaryota	p__Ascomycota	c__Saccharomycetes	o__Saccharomycetales	f__Debaryomycetaceae	g__Meyerozyma
166	otu18591	k__Eukaryota	p__Ascomycota	c__Saccharomycetes	o__Saccharomycetales	f__Debaryomycetaceae	g__Meyerozyma
167	otu18923	k__Eukaryota	p__Ascomycota	c__Saccharomycetes	o__Saccharomycetales	f__Debaryomycetaceae	g__Meyerozyma
168	otu19728	k__Eukaryota	p__Ascomycota	c__Saccharomycetes	o__Saccharomycetales	f__Debaryomycetaceae	g__Meyerozyma
169	otu20792	k__Eukaryota	p__Ascomycota	c__Saccharomycetes	o__Saccharomycetales	f__Debaryomycetaceae	g__Meyerozyma
170	otu21437	k__Eukaryota	p__Ascomycota	c__Saccharomycetes	o__Saccharomycetales	f__Debaryomycetaceae	g__Meyerozyma
171	otu22303	k__Eukaryota	p__Ascomycota	c__Saccharomycetes	o__Saccharomycetales	f__Debaryomycetaceae	g__Meyerozyma
172	otu22916	k__Eukaryota	p__Ascomycota	c__Saccharomycetes	o__Saccharomycetales	f__Debaryomycetaceae	g__Meyerozyma
173	otu29524	k__Eukaryota	p__Ascomycota	c__Saccharomycetes	o__Saccharomycetales	f__Debaryomycetaceae	g__Meyerozyma
174	otu30832	k__Eukaryota	p__Ascomycota	c__Saccharomycetes	o__Saccharomycetales	f__Debaryomycetaceae	g__Meyerozyma
175	otu1731	k__Eukaryota	p__Ascomycota	c__Saccharomycetes	o__Saccharomycetales	f__Saccharomycetaceae	g__Issatchenkia
176	otu12497	k__Eukaryota	p__Ascomycota	c__Saccharomycetes	o__Saccharomycetales	f__Saccharomycetaceae	g__Issatchenkia
177	otu30552	k__Eukaryota	p__Ascomycota	c__Saccharomycetes	o__Saccharomycetales	f__Saccharomycetaceae	g__Issatchenkia
178	otu17972	k__Eukaryota	p__Ascomycota	c__Saccharomycetes	o__Saccharomycetales	f__Metschnikowiaceae	g__Danielozyma
179	otu30040	k__Eukaryota	p__Ascomycota	c__Saccharomycetes	o__Saccharomycetales	f__Metschnikowiaceae	g__Danielozyma
180	otu23088	k__Eukaryota	p__Ascomycota	c__Saccharomycetes	o__Saccharomycetales	f__Saccharomycodaceae	g__Hanseniaspora
181	otu29229	k__Eukaryota	p__Ascomycota	c__Saccharomycetes	o__Saccharomycetales	f__Saccharomycodaceae	g__Hanseniaspora
182	otu30507	k__Eukaryota	p__Ascomycota	c__Saccharomycetes	o__Saccharomycetales	f__Saccharomycodaceae	g__Hanseniaspora
183	otu8610	k__Eukaryota	p__Ascomycota	c__Saccharomycetes	o__Saccharomycetales	f__Saccharomycetaceae	g__Tetrapisispora
184	otu734	k__Eukaryota	p__Ascomycota	c__Saccharomycetes	o__Saccharomycetales	f__Dipodascaceae	g__Geotrichum
185	otu7787	k__Eukaryota	p__Ascomycota	c__Saccharomycetes	o__Saccharomycetales	f__Dipodascaceae	g__Geotrichum
186	otu14722	k__Eukaryota	p__Ascomycota	c__Saccharomycetes	o__Saccharomycetales	f__Dipodascaceae	g__Geotrichum
187	otu24282	k__Eukaryota	p__Ascomycota	c__Saccharomycetes	o__Saccharomycetales	f__Dipodascaceae	g__Geotrichum
188	otu24581	k__Eukaryota	p__Ascomycota	c__Saccharomycetes	o__Saccharomycetales	f__Dipodascaceae	g__Geotrichum
189	otu2452	k__Eukaryota	p__Ascomycota	c__Leotiomycetes	o__unidentified	f__unidentified	g__Collophora
190	otu2749	k__Eukaryota	p__Ascomycota	c__Leotiomycetes	o__unidentified	f__unidentified	g__Collophora
191	otu9787	k__Eukaryota	p__Ascomycota	c__Leotiomycetes	o__unidentified	f__unidentified	g__Collophora
192	otu12974	k__Eukaryota	p__Ascomycota	c__Leotiomycetes	o__unidentified	f__unidentified	g__Collophora
193	otu19719	k__Eukaryota	p__Ascomycota	c__Leotiomycetes	o__unidentified	f__unidentified	g__Collophora
194	otu27968	k__Eukaryota	p__Ascomycota	c__Leotiomycetes	o__unidentified	f__unidentified	g__Collophora
195	otu2314	k__Eukaryota	p__Ascomycota	c__Saccharomycetes	o__Saccharomycetales	f__Dipodascaceae	g__Galactomyces
196	otu28475	k__Eukaryota	p__Ascomycota	c__Saccharomycetes	o__Saccharomycetales	f__Dipodascaceae	g__Galactomyces
197	otu22906	k__Eukaryota	p__Ascomycota	c__Saccharomycetes	o__Saccharomycetales	f__Pichiaceae	g__Ogataea
198	otu30641	k__Eukaryota	p__Ascomycota	c__Saccharomycetes	o__Saccharomycetales	f__Pichiaceae	g__Ogataea
199	otu14531	k__Eukaryota	p__Ascomycota	c__Saccharomycetes	o__Saccharomycetales	f__Phaffomycetaceae	g__Cyberlindnera
200	otu10915	k__Eukaryota	p__Ascomycota	c__Saccharomycetes	o__Saccharomycetales	f__Saccharomycetaceae	g__Kazachstania
201	otu16153	k__Eukaryota	p__Ascomycota	c__Saccharomycetes	o__Saccharomycetales	f__Saccharomycetaceae	g__Kazachstania
202	otu2453	k__Eukaryota	p__Ascomycota	c__Saccharomycetes	o__Saccharomycetales	f__Lipomycetaceae	g__Lipomyces
203	otu9709	k__Eukaryota	p__Ascomycota	c__Saccharomycetes	o__Saccharomycetales	f__Phaffomycetaceae	g__Wickerhamomyces
204	otu10550	k__Eukaryota	p__Ascomycota	c__Saccharomycetes	o__Saccharomycetales	f__Phaffomycetaceae	g__Wickerhamomyces
205	otu25137	k__Eukaryota	p__Ascomycota	c__Saccharomycetes	o__Saccharomycetales	f__Phaffomycetaceae	g__Wickerhamomyces
206	otu30795	k__Eukaryota	p__Ascomycota	c__Saccharomycetes	o__Saccharomycetales	f__Phaffomycetaceae	g__Wickerhamomyces
207	otu29469	k__Eukaryota	p__Ascomycota	c__Saccharomycetes	o__Saccharomycetales	f__Debaryomycetaceae	g__Millerozyma
208	otu5365	k__Eukaryota	p__Ascomycota	c__Saccharomycetes	o__Saccharomycetales	f__Trichomonascaceae	g__Trichomonascus
209	otu24236	k__Eukaryota	p__Ascomycota	c__Saccharomycetes	o__Saccharomycetales	f__Trichomonascaceae	g__Trichomonascus
210	otu5624	k__Eukaryota	p__Ascomycota	c__Saccharomycetes	o__Saccharomycetales	f__Saccharomycetaceae	g__Kluyveromyces
211	otu10044	k__Eukaryota	p__Ascomycota	c__Saccharomycetes	o__Saccharomycetales	f__Debaryomycetaceae	g__Yamadazyma
212	otu10122	k__Eukaryota	p__Ascomycota	c__Saccharomycetes	o__Saccharomycetales	f__Debaryomycetaceae	g__Yamadazyma
213	otu11796	k__Eukaryota	p__Ascomycota	c__Saccharomycetes	o__Saccharomycetales	f__Debaryomycetaceae	g__Yamadazyma
214	otu12507	k__Eukaryota	p__Ascomycota	c__Saccharomycetes	o__Saccharomycetales	f__Debaryomycetaceae	g__Yamadazyma
215	otu30592	k__Eukaryota	p__Ascomycota	c__Saccharomycetes	o__Saccharomycetales	f__Debaryomycetaceae	g__Yamadazyma
216	otu30732	k__Eukaryota	p__Ascomycota	c__Saccharomycetes	o__Saccharomycetales	f__Debaryomycetaceae	g__Yamadazyma
217	otu16492	k__Eukaryota	p__Ascomycota	c__Saccharomycetes	o__Saccharomycetales	f__Saccharomycetaceae	g__Lachancea
218	otu27753	k__Eukaryota	p__Ascomycota	c__Saccharomycetes	o__Saccharomycetales	f__Saccharomycetaceae	g__Lachancea
219	otu30121	k__Eukaryota	p__Ascomycota	c__Saccharomycetes	o__Saccharomycetales	f__Saccharomycetaceae	g__Lachancea
220	otu29526	k__Eukaryota	p__Ascomycota	c__Saccharomycetes	o__Saccharomycetales	f__Saccharomycetaceae	g__Nakaseomyces
221	otu30043	k__Eukaryota	p__Ascomycota	c__Saccharomycetes	o__Saccharomycetales	f__Saccharomycetaceae	g__Nakaseomyces
222	otu26283	k__Eukaryota	p__Ascomycota	c__Saccharomycetes	o__Saccharomycetales	f__Dipodascaceae	g__Magnusiomyces
223	otu27504	k__Eukaryota	p__Ascomycota	c__Saccharomycetes	o__Saccharomycetales	f__Dipodascaceae	g__Magnusiomyces
224	otu27743	k__Eukaryota	p__Ascomycota	c__Saccharomycetes	o__Saccharomycetales	f__Dipodascaceae	g__Magnusiomyces
225	otu16047	k__Eukaryota	p__Ascomycota	c__Saccharomycetes	o__Saccharomycetales	f__Debaryomycetaceae	g__Scheffersomyces
226	otu16609	k__Eukaryota	p__Ascomycota	c__Saccharomycetes	o__Saccharomycetales	f__Saccharomycetaceae	g__Vanderwaltozyma
227	otu20127	k__Eukaryota	p__Ascomycota	c__Saccharomycetes	o__Saccharomycetales	f__Trichomonascaceae	g__Spencermartinsiella
228	otu29205	k__Eukaryota	p__Ascomycota	c__Saccharomycetes	o__Saccharomycetales	f__Trichomonascaceae	g__Spencermartinsiella
229	otu1472	k__Eukaryota	p__Basidiomycota	c__Tremellomycetes	o__Tremellales	f__unidentified	g__Vishniacozyma
230	otu6269	k__Eukaryota	p__Basidiomycota	c__Tremellomycetes	o__Tremellales	f__unidentified	g__Vishniacozyma
231	otu14907	k__Eukaryota	p__Basidiomycota	c__Tremellomycetes	o__Tremellales	f__unidentified	g__Vishniacozyma
232	otu23688	k__Eukaryota	p__Basidiomycota	c__Tremellomycetes	o__Tremellales	f__unidentified	g__Vishniacozyma
233	otu24829	k__Eukaryota	p__Basidiomycota	c__Tremellomycetes	o__Tremellales	f__unidentified	g__Vishniacozyma
234	otu28813	k__Eukaryota	p__Basidiomycota	c__Tremellomycetes	o__Tremellales	f__unidentified	g__Vishniacozyma
235	otu31247	k__Eukaryota	p__Basidiomycota	c__Tremellomycetes	o__Tremellales	f__unidentified	g__Vishniacozyma
236	otu732	k__Eukaryota	p__Basidiomycota	c__Tremellomycetes	o__Filobasidiales	f__Filobasidiaceae	g__Filobasidium
237	otu3052	k__Eukaryota	p__Basidiomycota	c__Tremellomycetes	o__Filobasidiales	f__Filobasidiaceae	g__Filobasidium
238	otu7900	k__Eukaryota	p__Basidiomycota	c__Tremellomycetes	o__Filobasidiales	f__Filobasidiaceae	g__Filobasidium
239	otu8250	k__Eukaryota	p__Basidiomycota	c__Tremellomycetes	o__Filobasidiales	f__Filobasidiaceae	g__Filobasidium
240	otu9087	k__Eukaryota	p__Basidiomycota	c__Tremellomycetes	o__Filobasidiales	f__Filobasidiaceae	g__Filobasidium
241	otu10009	k__Eukaryota	p__Basidiomycota	c__Tremellomycetes	o__Filobasidiales	f__Filobasidiaceae	g__Filobasidium
242	otu12103	k__Eukaryota	p__Basidiomycota	c__Tremellomycetes	o__Filobasidiales	f__Filobasidiaceae	g__Filobasidium
243	otu12872	k__Eukaryota	p__Basidiomycota	c__Tremellomycetes	o__Filobasidiales	f__Filobasidiaceae	g__Filobasidium
244	otu13187	k__Eukaryota	p__Basidiomycota	c__Tremellomycetes	o__Filobasidiales	f__Filobasidiaceae	g__Filobasidium
245	otu16196	k__Eukaryota	p__Basidiomycota	c__Tremellomycetes	o__Filobasidiales	f__Filobasidiaceae	g__Filobasidium
246	otu16681	k__Eukaryota	p__Basidiomycota	c__Tremellomycetes	o__Filobasidiales	f__Filobasidiaceae	g__Filobasidium
247	otu16911	k__Eukaryota	p__Basidiomycota	c__Tremellomycetes	o__Filobasidiales	f__Filobasidiaceae	g__Filobasidium
248	otu16958	k__Eukaryota	p__Basidiomycota	c__Tremellomycetes	o__Filobasidiales	f__Filobasidiaceae	g__Filobasidium
249	otu18284	k__Eukaryota	p__Basidiomycota	c__Tremellomycetes	o__Filobasidiales	f__Filobasidiaceae	g__Filobasidium
250	otu22951	k__Eukaryota	p__Basidiomycota	c__Tremellomycetes	o__Filobasidiales	f__Filobasidiaceae	g__Filobasidium
251	otu23500	k__Eukaryota	p__Basidiomycota	c__Tremellomycetes	o__Filobasidiales	f__Filobasidiaceae	g__Filobasidium
252	otu24825	k__Eukaryota	p__Basidiomycota	c__Tremellomycetes	o__Filobasidiales	f__Filobasidiaceae	g__Filobasidium
253	otu25074	k__Eukaryota	p__Basidiomycota	c__Tremellomycetes	o__Filobasidiales	f__Filobasidiaceae	g__Filobasidium
254	otu25250	k__Eukaryota	p__Basidiomycota	c__Tremellomycetes	o__Filobasidiales	f__Filobasidiaceae	g__Filobasidium
255	otu26981	k__Eukaryota	p__Basidiomycota	c__Tremellomycetes	o__Filobasidiales	f__Filobasidiaceae	g__Filobasidium
256	otu29176	k__Eukaryota	p__Basidiomycota	c__Tremellomycetes	o__Filobasidiales	f__Filobasidiaceae	g__Filobasidium
257	otu29294	k__Eukaryota	p__Basidiomycota	c__Tremellomycetes	o__Filobasidiales	f__Filobasidiaceae	g__Filobasidium
258	otu6834	k__Eukaryota	p__Basidiomycota	c__Tremellomycetes	o__unidentified	f__unidentified	g__Trichosporon
259	otu7025	k__Eukaryota	p__Basidiomycota	c__Tremellomycetes	o__unidentified	f__unidentified	g__Trichosporon
260	otu10113	k__Eukaryota	p__Basidiomycota	c__Tremellomycetes	o__unidentified	f__unidentified	g__Trichosporon
261	otu13874	k__Eukaryota	p__Basidiomycota	c__Tremellomycetes	o__unidentified	f__unidentified	g__Trichosporon
262	otu15622	k__Eukaryota	p__Basidiomycota	c__Tremellomycetes	o__unidentified	f__unidentified	g__Trichosporon
263	otu16922	k__Eukaryota	p__Basidiomycota	c__Tremellomycetes	o__unidentified	f__unidentified	g__Trichosporon
264	otu18891	k__Eukaryota	p__Basidiomycota	c__Tremellomycetes	o__unidentified	f__unidentified	g__Trichosporon
265	otu19420	k__Eukaryota	p__Basidiomycota	c__Tremellomycetes	o__unidentified	f__unidentified	g__Trichosporon
266	otu30374	k__Eukaryota	p__Basidiomycota	c__Tremellomycetes	o__unidentified	f__unidentified	g__Trichosporon
267	otu1183	k__Eukaryota	p__Basidiomycota	c__Tremellomycetes	o__Filobasidiales	f__Filobasidiaceae	g__Goffeauzyma
268	otu1827	k__Eukaryota	p__Basidiomycota	c__Tremellomycetes	o__Filobasidiales	f__Filobasidiaceae	g__Goffeauzyma
269	otu1931	k__Eukaryota	p__Basidiomycota	c__Tremellomycetes	o__Filobasidiales	f__Filobasidiaceae	g__Goffeauzyma
270	otu2261	k__Eukaryota	p__Basidiomycota	c__Tremellomycetes	o__Filobasidiales	f__Filobasidiaceae	g__Goffeauzyma
271	otu3116	k__Eukaryota	p__Basidiomycota	c__Tremellomycetes	o__Filobasidiales	f__Filobasidiaceae	g__Goffeauzyma
272	otu7147	k__Eukaryota	p__Basidiomycota	c__Tremellomycetes	o__Filobasidiales	f__Filobasidiaceae	g__Goffeauzyma
273	otu7591	k__Eukaryota	p__Basidiomycota	c__Tremellomycetes	o__Filobasidiales	f__Filobasidiaceae	g__Goffeauzyma
274	otu9048	k__Eukaryota	p__Basidiomycota	c__Tremellomycetes	o__Filobasidiales	f__Filobasidiaceae	g__Goffeauzyma
275	otu11370	k__Eukaryota	p__Basidiomycota	c__Tremellomycetes	o__Filobasidiales	f__Filobasidiaceae	g__Goffeauzyma
276	otu12259	k__Eukaryota	p__Basidiomycota	c__Tremellomycetes	o__Filobasidiales	f__Filobasidiaceae	g__Goffeauzyma
277	otu13367	k__Eukaryota	p__Basidiomycota	c__Tremellomycetes	o__Filobasidiales	f__Filobasidiaceae	g__Goffeauzyma
278	otu13516	k__Eukaryota	p__Basidiomycota	c__Tremellomycetes	o__Filobasidiales	f__Filobasidiaceae	g__Goffeauzyma
279	otu18873	k__Eukaryota	p__Basidiomycota	c__Tremellomycetes	o__Filobasidiales	f__Filobasidiaceae	g__Goffeauzyma
280	otu19688	k__Eukaryota	p__Basidiomycota	c__Tremellomycetes	o__Filobasidiales	f__Filobasidiaceae	g__Goffeauzyma
281	otu21010	k__Eukaryota	p__Basidiomycota	c__Tremellomycetes	o__Filobasidiales	f__Filobasidiaceae	g__Goffeauzyma
282	otu21707	k__Eukaryota	p__Basidiomycota	c__Tremellomycetes	o__Filobasidiales	f__Filobasidiaceae	g__Goffeauzyma
283	otu21808	k__Eukaryota	p__Basidiomycota	c__Tremellomycetes	o__Filobasidiales	f__Filobasidiaceae	g__Goffeauzyma
284	otu22582	k__Eukaryota	p__Basidiomycota	c__Tremellomycetes	o__Filobasidiales	f__Filobasidiaceae	g__Goffeauzyma
285	otu22765	k__Eukaryota	p__Basidiomycota	c__Tremellomycetes	o__Filobasidiales	f__Filobasidiaceae	g__Goffeauzyma
286	otu23257	k__Eukaryota	p__Basidiomycota	c__Tremellomycetes	o__Filobasidiales	f__Filobasidiaceae	g__Goffeauzyma
287	otu23897	k__Eukaryota	p__Basidiomycota	c__Tremellomycetes	o__Filobasidiales	f__Filobasidiaceae	g__Goffeauzyma
288	otu24545	k__Eukaryota	p__Basidiomycota	c__Tremellomycetes	o__Filobasidiales	f__Filobasidiaceae	g__Goffeauzyma
289	otu25382	k__Eukaryota	p__Basidiomycota	c__Tremellomycetes	o__Filobasidiales	f__Filobasidiaceae	g__Goffeauzyma
290	otu25453	k__Eukaryota	p__Basidiomycota	c__Tremellomycetes	o__Filobasidiales	f__Filobasidiaceae	g__Goffeauzyma
291	otu26955	k__Eukaryota	p__Basidiomycota	c__Tremellomycetes	o__Filobasidiales	f__Filobasidiaceae	g__Goffeauzyma
292	otu27777	k__Eukaryota	p__Basidiomycota	c__Tremellomycetes	o__Filobasidiales	f__Filobasidiaceae	g__Goffeauzyma
293	otu30545	k__Eukaryota	p__Basidiomycota	c__Tremellomycetes	o__Filobasidiales	f__Filobasidiaceae	g__Goffeauzyma
294	otu144	k__Eukaryota	p__Basidiomycota	c__Tremellomycetes	o__Cystofilobasidiales	f__unidentified	g__Udeniomyces
295	otu1231	k__Eukaryota	p__Basidiomycota	c__Tremellomycetes	o__Cystofilobasidiales	f__unidentified	g__Udeniomyces
296	otu1374	k__Eukaryota	p__Basidiomycota	c__Tremellomycetes	o__Cystofilobasidiales	f__unidentified	g__Udeniomyces
297	otu2863	k__Eukaryota	p__Basidiomycota	c__Tremellomycetes	o__Cystofilobasidiales	f__unidentified	g__Udeniomyces
298	otu5606	k__Eukaryota	p__Basidiomycota	c__Tremellomycetes	o__Cystofilobasidiales	f__unidentified	g__Udeniomyces
299	otu5774	k__Eukaryota	p__Basidiomycota	c__Tremellomycetes	o__Cystofilobasidiales	f__unidentified	g__Udeniomyces
300	otu6555	k__Eukaryota	p__Basidiomycota	c__Tremellomycetes	o__Cystofilobasidiales	f__unidentified	g__Udeniomyces
301	otu6749	k__Eukaryota	p__Basidiomycota	c__Tremellomycetes	o__Cystofilobasidiales	f__unidentified	g__Udeniomyces
302	otu6771	k__Eukaryota	p__Basidiomycota	c__Tremellomycetes	o__Cystofilobasidiales	f__unidentified	g__Udeniomyces
303	otu7521	k__Eukaryota	p__Basidiomycota	c__Tremellomycetes	o__Cystofilobasidiales	f__unidentified	g__Udeniomyces
304	otu7956	k__Eukaryota	p__Basidiomycota	c__Tremellomycetes	o__Cystofilobasidiales	f__unidentified	g__Udeniomyces
305	otu8372	k__Eukaryota	p__Basidiomycota	c__Tremellomycetes	o__Cystofilobasidiales	f__unidentified	g__Udeniomyces
306	otu9308	k__Eukaryota	p__Basidiomycota	c__Tremellomycetes	o__Cystofilobasidiales	f__unidentified	g__Udeniomyces
307	otu10882	k__Eukaryota	p__Basidiomycota	c__Tremellomycetes	o__Cystofilobasidiales	f__unidentified	g__Udeniomyces
308	otu11164	k__Eukaryota	p__Basidiomycota	c__Tremellomycetes	o__Cystofilobasidiales	f__unidentified	g__Udeniomyces
309	otu11692	k__Eukaryota	p__Basidiomycota	c__Tremellomycetes	o__Cystofilobasidiales	f__unidentified	g__Udeniomyces
310	otu12284	k__Eukaryota	p__Basidiomycota	c__Tremellomycetes	o__Cystofilobasidiales	f__unidentified	g__Udeniomyces
311	otu12558	k__Eukaryota	p__Basidiomycota	c__Tremellomycetes	o__Cystofilobasidiales	f__unidentified	g__Udeniomyces
312	otu12970	k__Eukaryota	p__Basidiomycota	c__Tremellomycetes	o__Cystofilobasidiales	f__unidentified	g__Udeniomyces
313	otu14100	k__Eukaryota	p__Basidiomycota	c__Tremellomycetes	o__Cystofilobasidiales	f__unidentified	g__Udeniomyces
314	otu14291	k__Eukaryota	p__Basidiomycota	c__Tremellomycetes	o__Cystofilobasidiales	f__unidentified	g__Udeniomyces
315	otu14665	k__Eukaryota	p__Basidiomycota	c__Tremellomycetes	o__Cystofilobasidiales	f__unidentified	g__Udeniomyces
316	otu14848	k__Eukaryota	p__Basidiomycota	c__Tremellomycetes	o__Cystofilobasidiales	f__unidentified	g__Udeniomyces
317	otu16641	k__Eukaryota	p__Basidiomycota	c__Tremellomycetes	o__Cystofilobasidiales	f__unidentified	g__Udeniomyces
318	otu17797	k__Eukaryota	p__Basidiomycota	c__Tremellomycetes	o__Cystofilobasidiales	f__unidentified	g__Udeniomyces
319	otu19153	k__Eukaryota	p__Basidiomycota	c__Tremellomycetes	o__Cystofilobasidiales	f__unidentified	g__Udeniomyces
320	otu19598	k__Eukaryota	p__Basidiomycota	c__Tremellomycetes	o__Cystofilobasidiales	f__unidentified	g__Udeniomyces
321	otu19714	k__Eukaryota	p__Basidiomycota	c__Tremellomycetes	o__Cystofilobasidiales	f__unidentified	g__Udeniomyces
322	otu20254	k__Eukaryota	p__Basidiomycota	c__Tremellomycetes	o__Cystofilobasidiales	f__unidentified	g__Udeniomyces
323	otu22763	k__Eukaryota	p__Basidiomycota	c__Tremellomycetes	o__Cystofilobasidiales	f__unidentified	g__Udeniomyces
324	otu23663	k__Eukaryota	p__Basidiomycota	c__Tremellomycetes	o__Cystofilobasidiales	f__unidentified	g__Udeniomyces
325	otu25587	k__Eukaryota	p__Basidiomycota	c__Tremellomycetes	o__Cystofilobasidiales	f__unidentified	g__Udeniomyces
326	otu25652	k__Eukaryota	p__Basidiomycota	c__Tremellomycetes	o__Cystofilobasidiales	f__unidentified	g__Udeniomyces
327	otu26262	k__Eukaryota	p__Basidiomycota	c__Tremellomycetes	o__Cystofilobasidiales	f__unidentified	g__Udeniomyces
328	otu27344	k__Eukaryota	p__Basidiomycota	c__Tremellomycetes	o__Cystofilobasidiales	f__unidentified	g__Udeniomyces
329	otu27498	k__Eukaryota	p__Basidiomycota	c__Tremellomycetes	o__Cystofilobasidiales	f__unidentified	g__Udeniomyces
330	otu28544	k__Eukaryota	p__Basidiomycota	c__Tremellomycetes	o__Cystofilobasidiales	f__unidentified	g__Udeniomyces
331	otu28676	k__Eukaryota	p__Basidiomycota	c__Tremellomycetes	o__Cystofilobasidiales	f__unidentified	g__Udeniomyces
332	otu29829	k__Eukaryota	p__Basidiomycota	c__Tremellomycetes	o__Cystofilobasidiales	f__unidentified	g__Udeniomyces
333	otu31180	k__Eukaryota	p__Basidiomycota	c__Tremellomycetes	o__Cystofilobasidiales	f__unidentified	g__Udeniomyces
334	otu5306	k__Eukaryota	p__Basidiomycota	c__Cystobasidiomycetes	o__Erythrobasidiales	f__Erythrobasidiaceae	g__Erythrobasidium
335	otu11636	k__Eukaryota	p__Basidiomycota	c__Cystobasidiomycetes	o__Erythrobasidiales	f__unidentified	g__Erythrobasidium
336	otu1438	k__Eukaryota	p__Basidiomycota	c__Tremellomycetes	o__Tremellales	f__unidentified	g__Kwoniella
337	otu5952	k__Eukaryota	p__Basidiomycota	c__Tremellomycetes	o__Tremellales	f__unidentified	g__Kwoniella
338	otu6493	k__Eukaryota	p__Basidiomycota	c__Tremellomycetes	o__Tremellales	f__unidentified	g__Kwoniella
339	otu7577	k__Eukaryota	p__Basidiomycota	c__Tremellomycetes	o__Tremellales	f__unidentified	g__Kwoniella
340	otu14775	k__Eukaryota	p__Basidiomycota	c__Tremellomycetes	o__Tremellales	f__unidentified	g__Kwoniella
341	otu15926	k__Eukaryota	p__Basidiomycota	c__Tremellomycetes	o__Tremellales	f__unidentified	g__Kwoniella
342	otu17245	k__Eukaryota	p__Basidiomycota	c__Tremellomycetes	o__Tremellales	f__unidentified	g__Kwoniella
343	otu23511	k__Eukaryota	p__Basidiomycota	c__Tremellomycetes	o__Tremellales	f__unidentified	g__Kwoniella
344	otu28201	k__Eukaryota	p__Basidiomycota	c__Tremellomycetes	o__Tremellales	f__unidentified	g__Kwoniella
345	otu1212	k__Eukaryota	p__Basidiomycota	c__Tremellomycetes	o__Filobasidiales	f__Filobasidiaceae	g__Naganishia
346	otu7298	k__Eukaryota	p__Basidiomycota	c__Tremellomycetes	o__Filobasidiales	f__Filobasidiaceae	g__Naganishia
347	otu8983	k__Eukaryota	p__Basidiomycota	c__Tremellomycetes	o__Filobasidiales	f__Filobasidiaceae	g__Naganishia
348	otu9964	k__Eukaryota	p__Basidiomycota	c__Tremellomycetes	o__Filobasidiales	f__Filobasidiaceae	g__Naganishia
349	otu10256	k__Eukaryota	p__Basidiomycota	c__Tremellomycetes	o__Filobasidiales	f__Filobasidiaceae	g__Naganishia
350	otu11246	k__Eukaryota	p__Basidiomycota	c__Tremellomycetes	o__Filobasidiales	f__Filobasidiaceae	g__Naganishia
351	otu14399	k__Eukaryota	p__Basidiomycota	c__Tremellomycetes	o__Filobasidiales	f__Filobasidiaceae	g__Naganishia
352	otu15446	k__Eukaryota	p__Basidiomycota	c__Tremellomycetes	o__Filobasidiales	f__Filobasidiaceae	g__Naganishia
353	otu16189	k__Eukaryota	p__Basidiomycota	c__Tremellomycetes	o__Filobasidiales	f__Filobasidiaceae	g__Naganishia
354	otu18289	k__Eukaryota	p__Basidiomycota	c__Tremellomycetes	o__Filobasidiales	f__Filobasidiaceae	g__Naganishia
355	otu19217	k__Eukaryota	p__Basidiomycota	c__Tremellomycetes	o__Filobasidiales	f__Filobasidiaceae	g__Naganishia
356	otu19733	k__Eukaryota	p__Basidiomycota	c__Tremellomycetes	o__Filobasidiales	f__Filobasidiaceae	g__Naganishia
357	otu26962	k__Eukaryota	p__Basidiomycota	c__Tremellomycetes	o__Filobasidiales	f__Filobasidiaceae	g__Naganishia
358	otu27365	k__Eukaryota	p__Basidiomycota	c__Tremellomycetes	o__Filobasidiales	f__Filobasidiaceae	g__Naganishia
359	otu27414	k__Eukaryota	p__Basidiomycota	c__Tremellomycetes	o__Filobasidiales	f__Filobasidiaceae	g__Naganishia
360	otu28742	k__Eukaryota	p__Basidiomycota	c__Tremellomycetes	o__Filobasidiales	f__Filobasidiaceae	g__Naganishia
361	otu120	k__Eukaryota	p__Basidiomycota	c__Tremellomycetes	o__Filobasidiales	f__Filobasidiaceae	g__Cryptococcus
362	otu1005	k__Eukaryota	p__Basidiomycota	c__Tremellomycetes	o__unidentified	f__unidentified	g__Cryptococcus
363	otu2359	k__Eukaryota	p__Basidiomycota	c__Tremellomycetes	o__unidentified	f__unidentified	g__Cryptococcus
364	otu2400	k__Eukaryota	p__Basidiomycota	c__Tremellomycetes	o__Filobasidiales	f__Filobasidiaceae	g__Cryptococcus
365	otu2620	k__Eukaryota	p__Basidiomycota	c__Tremellomycetes	o__unidentified	f__unidentified	g__Cryptococcus
366	otu2689	k__Eukaryota	p__Basidiomycota	c__Tremellomycetes	o__Filobasidiales	f__Filobasidiaceae	g__Cryptococcus
367	otu5346	k__Eukaryota	p__Basidiomycota	c__Tremellomycetes	o__unidentified	f__unidentified	g__Cryptococcus
368	otu5636	k__Eukaryota	p__Basidiomycota	c__Tremellomycetes	o__unidentified	f__unidentified	g__Cryptococcus
369	otu6447	k__Eukaryota	p__Basidiomycota	c__Tremellomycetes	o__unidentified	f__unidentified	g__Cryptococcus
370	otu6453	k__Eukaryota	p__Basidiomycota	c__Tremellomycetes	o__unidentified	f__unidentified	g__Cryptococcus
371	otu6515	k__Eukaryota	p__Basidiomycota	c__Tremellomycetes	o__Filobasidiales	f__Filobasidiaceae	g__Cryptococcus
372	otu6774	k__Eukaryota	p__Basidiomycota	c__Tremellomycetes	o__Filobasidiales	f__Filobasidiaceae	g__Cryptococcus
373	otu7557	k__Eukaryota	p__Basidiomycota	c__Tremellomycetes	o__Filobasidiales	f__Filobasidiaceae	g__Cryptococcus
374	otu8785	k__Eukaryota	p__Basidiomycota	c__Tremellomycetes	o__unidentified	f__unidentified	g__Cryptococcus
375	otu8799	k__Eukaryota	p__Basidiomycota	c__Tremellomycetes	o__Filobasidiales	f__Filobasidiaceae	g__Cryptococcus
376	otu9722	k__Eukaryota	p__Basidiomycota	c__Tremellomycetes	o__Filobasidiales	f__Filobasidiaceae	g__Cryptococcus
377	otu9794	k__Eukaryota	p__Basidiomycota	c__Tremellomycetes	o__unidentified	f__unidentified	g__Cryptococcus
378	otu9979	k__Eukaryota	p__Basidiomycota	c__Tremellomycetes	o__unidentified	f__unidentified	g__Cryptococcus
379	otu10188	k__Eukaryota	p__Basidiomycota	c__Tremellomycetes	o__Filobasidiales	f__Filobasidiaceae	g__Cryptococcus
380	otu10301	k__Eukaryota	p__Basidiomycota	c__Tremellomycetes	o__Filobasidiales	f__Filobasidiaceae	g__Cryptococcus
381	otu10442	k__Eukaryota	p__Basidiomycota	c__Tremellomycetes	o__Filobasidiales	f__Filobasidiaceae	g__Cryptococcus
382	otu10983	k__Eukaryota	p__Basidiomycota	c__Tremellomycetes	o__unidentified	f__unidentified	g__Cryptococcus
383	otu11634	k__Eukaryota	p__Basidiomycota	c__Tremellomycetes	o__unidentified	f__unidentified	g__Cryptococcus
384	otu12052	k__Eukaryota	p__Basidiomycota	c__Tremellomycetes	o__Filobasidiales	f__Filobasidiaceae	g__Cryptococcus
385	otu12600	k__Eukaryota	p__Basidiomycota	c__Tremellomycetes	o__unidentified	f__unidentified	g__Cryptococcus
386	otu12615	k__Eukaryota	p__Basidiomycota	c__Tremellomycetes	o__Filobasidiales	f__Filobasidiaceae	g__Cryptococcus
387	otu12684	k__Eukaryota	p__Basidiomycota	c__Tremellomycetes	o__Filobasidiales	f__Filobasidiaceae	g__Cryptococcus
388	otu12843	k__Eukaryota	p__Basidiomycota	c__Tremellomycetes	o__Filobasidiales	f__Filobasidiaceae	g__Cryptococcus
389	otu13674	k__Eukaryota	p__Basidiomycota	c__Tremellomycetes	o__Filobasidiales	f__Filobasidiaceae	g__Cryptococcus
390	otu13981	k__Eukaryota	p__Basidiomycota	c__Tremellomycetes	o__unidentified	f__unidentified	g__Cryptococcus
391	otu14060	k__Eukaryota	p__Basidiomycota	c__Tremellomycetes	o__Filobasidiales	f__Filobasidiaceae	g__Cryptococcus
392	otu14263	k__Eukaryota	p__Basidiomycota	c__Tremellomycetes	o__unidentified	f__unidentified	g__Cryptococcus
393	otu14396	k__Eukaryota	p__Basidiomycota	c__Tremellomycetes	o__unidentified	f__unidentified	g__Cryptococcus
394	otu14523	k__Eukaryota	p__Basidiomycota	c__Tremellomycetes	o__unidentified	f__unidentified	g__Cryptococcus
395	otu15535	k__Eukaryota	p__Basidiomycota	c__Tremellomycetes	o__Filobasidiales	f__Filobasidiaceae	g__Cryptococcus
396	otu15945	k__Eukaryota	p__Basidiomycota	c__Tremellomycetes	o__Filobasidiales	f__Filobasidiaceae	g__Cryptococcus
397	otu16693	k__Eukaryota	p__Basidiomycota	c__Tremellomycetes	o__unidentified	f__unidentified	g__Cryptococcus
398	otu16706	k__Eukaryota	p__Basidiomycota	c__Tremellomycetes	o__unidentified	f__unidentified	g__Cryptococcus
399	otu17027	k__Eukaryota	p__Basidiomycota	c__Tremellomycetes	o__unidentified	f__unidentified	g__Cryptococcus
400	otu17038	k__Eukaryota	p__Basidiomycota	c__Tremellomycetes	o__Filobasidiales	f__Filobasidiaceae	g__Cryptococcus
401	otu17165	k__Eukaryota	p__Basidiomycota	c__Tremellomycetes	o__Filobasidiales	f__Filobasidiaceae	g__Cryptococcus
402	otu17308	k__Eukaryota	p__Basidiomycota	c__Tremellomycetes	o__Filobasidiales	f__Filobasidiaceae	g__Cryptococcus
403	otu17888	k__Eukaryota	p__Basidiomycota	c__Tremellomycetes	o__Filobasidiales	f__Filobasidiaceae	g__Cryptococcus
404	otu18385	k__Eukaryota	p__Basidiomycota	c__Tremellomycetes	o__Filobasidiales	f__Filobasidiaceae	g__Cryptococcus
405	otu18695	k__Eukaryota	p__Basidiomycota	c__Tremellomycetes	o__Filobasidiales	f__Filobasidiaceae	g__Cryptococcus
406	otu19026	k__Eukaryota	p__Basidiomycota	c__Tremellomycetes	o__unidentified	f__unidentified	g__Cryptococcus
407	otu19268	k__Eukaryota	p__Basidiomycota	c__Tremellomycetes	o__Filobasidiales	f__Filobasidiaceae	g__Cryptococcus
408	otu19277	k__Eukaryota	p__Basidiomycota	c__Tremellomycetes	o__unidentified	f__unidentified	g__Cryptococcus
409	otu19573	k__Eukaryota	p__Basidiomycota	c__Tremellomycetes	o__Filobasidiales	f__Filobasidiaceae	g__Cryptococcus
410	otu19957	k__Eukaryota	p__Basidiomycota	c__Tremellomycetes	o__Filobasidiales	f__Filobasidiaceae	g__Cryptococcus
411	otu20199	k__Eukaryota	p__Basidiomycota	c__Tremellomycetes	o__Filobasidiales	f__Filobasidiaceae	g__Cryptococcus
412	otu20432	k__Eukaryota	p__Basidiomycota	c__Tremellomycetes	o__Filobasidiales	f__Filobasidiaceae	g__Cryptococcus
413	otu20495	k__Eukaryota	p__Basidiomycota	c__Tremellomycetes	o__unidentified	f__unidentified	g__Cryptococcus
414	otu20563	k__Eukaryota	p__Basidiomycota	c__Tremellomycetes	o__unidentified	f__unidentified	g__Cryptococcus
415	otu22038	k__Eukaryota	p__Basidiomycota	c__Tremellomycetes	o__Filobasidiales	f__Filobasidiaceae	g__Cryptococcus
416	otu22475	k__Eukaryota	p__Basidiomycota	c__Tremellomycetes	o__unidentified	f__unidentified	g__Cryptococcus
417	otu22771	k__Eukaryota	p__Basidiomycota	c__Tremellomycetes	o__unidentified	f__unidentified	g__Cryptococcus
418	otu22787	k__Eukaryota	p__Basidiomycota	c__Tremellomycetes	o__Filobasidiales	f__Filobasidiaceae	g__Cryptococcus
419	otu22806	k__Eukaryota	p__Basidiomycota	c__Tremellomycetes	o__Filobasidiales	f__Filobasidiaceae	g__Cryptococcus
420	otu23248	k__Eukaryota	p__Basidiomycota	c__Tremellomycetes	o__Filobasidiales	f__Filobasidiaceae	g__Cryptococcus
421	otu23316	k__Eukaryota	p__Basidiomycota	c__Tremellomycetes	o__Filobasidiales	f__Filobasidiaceae	g__Cryptococcus
422	otu23492	k__Eukaryota	p__Basidiomycota	c__Tremellomycetes	o__Filobasidiales	f__Filobasidiaceae	g__Cryptococcus
423	otu24091	k__Eukaryota	p__Basidiomycota	c__Tremellomycetes	o__unidentified	f__unidentified	g__Cryptococcus
424	otu24098	k__Eukaryota	p__Basidiomycota	c__Tremellomycetes	o__Filobasidiales	f__Filobasidiaceae	g__Cryptococcus
425	otu24426	k__Eukaryota	p__Basidiomycota	c__Tremellomycetes	o__Filobasidiales	f__Filobasidiaceae	g__Cryptococcus
426	otu24473	k__Eukaryota	p__Basidiomycota	c__Tremellomycetes	o__unidentified	f__unidentified	g__Cryptococcus
427	otu24635	k__Eukaryota	p__Basidiomycota	c__Tremellomycetes	o__Filobasidiales	f__Filobasidiaceae	g__Cryptococcus
428	otu25028	k__Eukaryota	p__Basidiomycota	c__Tremellomycetes	o__unidentified	f__unidentified	g__Cryptococcus
429	otu26009	k__Eukaryota	p__Basidiomycota	c__Tremellomycetes	o__unidentified	f__unidentified	g__Cryptococcus
430	otu26558	k__Eukaryota	p__Basidiomycota	c__Tremellomycetes	o__unidentified	f__unidentified	g__Cryptococcus
431	otu27296	k__Eukaryota	p__Basidiomycota	c__Tremellomycetes	o__unidentified	f__unidentified	g__Cryptococcus
432	otu27714	k__Eukaryota	p__Basidiomycota	c__Tremellomycetes	o__Filobasidiales	f__Filobasidiaceae	g__Cryptococcus
433	otu28112	k__Eukaryota	p__Basidiomycota	c__Tremellomycetes	o__Filobasidiales	f__Filobasidiaceae	g__Cryptococcus
434	otu28419	k__Eukaryota	p__Basidiomycota	c__Tremellomycetes	o__Filobasidiales	f__Filobasidiaceae	g__Cryptococcus
435	otu28486	k__Eukaryota	p__Basidiomycota	c__Tremellomycetes	o__Filobasidiales	f__Filobasidiaceae	g__Cryptococcus
436	otu29008	k__Eukaryota	p__Basidiomycota	c__Tremellomycetes	o__unidentified	f__unidentified	g__Cryptococcus
437	otu29062	k__Eukaryota	p__Basidiomycota	c__Tremellomycetes	o__Tremellales	f__unidentified	g__Cryptococcus
438	otu29662	k__Eukaryota	p__Basidiomycota	c__Tremellomycetes	o__unidentified	f__unidentified	g__Cryptococcus
439	otu29703	k__Eukaryota	p__Basidiomycota	c__Tremellomycetes	o__unidentified	f__unidentified	g__Cryptococcus
440	otu29958	k__Eukaryota	p__Basidiomycota	c__Tremellomycetes	o__unidentified	f__unidentified	g__Cryptococcus
441	otu30237	k__Eukaryota	p__Basidiomycota	c__Tremellomycetes	o__unidentified	f__unidentified	g__Cryptococcus
442	otu30324	k__Eukaryota	p__Basidiomycota	c__Tremellomycetes	o__Filobasidiales	f__Filobasidiaceae	g__Cryptococcus
443	otu30408	k__Eukaryota	p__Basidiomycota	c__Tremellomycetes	o__unidentified	f__unidentified	g__Cryptococcus
444	otu30670	k__Eukaryota	p__Basidiomycota	c__Tremellomycetes	o__Filobasidiales	f__Filobasidiaceae	g__Cryptococcus
445	otu31078	k__Eukaryota	p__Basidiomycota	c__Tremellomycetes	o__Filobasidiales	f__Filobasidiaceae	g__Cryptococcus
446	otu313	k__Eukaryota	p__Basidiomycota	c__Tremellomycetes	o__Cystofilobasidiales	f__Cystofilobasidiaceae	g__Cystofilobasidium
447	otu1049	k__Eukaryota	p__Basidiomycota	c__Tremellomycetes	o__Cystofilobasidiales	f__Cystofilobasidiaceae	g__Cystofilobasidium
448	otu6598	k__Eukaryota	p__Basidiomycota	c__Tremellomycetes	o__Cystofilobasidiales	f__Cystofilobasidiaceae	g__Cystofilobasidium
449	otu8231	k__Eukaryota	p__Basidiomycota	c__Tremellomycetes	o__Cystofilobasidiales	f__Cystofilobasidiaceae	g__Cystofilobasidium
450	otu9229	k__Eukaryota	p__Basidiomycota	c__Tremellomycetes	o__Cystofilobasidiales	f__Cystofilobasidiaceae	g__Cystofilobasidium
451	otu11719	k__Eukaryota	p__Basidiomycota	c__Tremellomycetes	o__Cystofilobasidiales	f__Cystofilobasidiaceae	g__Cystofilobasidium
452	otu15039	k__Eukaryota	p__Basidiomycota	c__Tremellomycetes	o__Cystofilobasidiales	f__Cystofilobasidiaceae	g__Cystofilobasidium
453	otu17390	k__Eukaryota	p__Basidiomycota	c__Tremellomycetes	o__Cystofilobasidiales	f__Cystofilobasidiaceae	g__Cystofilobasidium
454	otu19300	k__Eukaryota	p__Basidiomycota	c__Tremellomycetes	o__Cystofilobasidiales	f__Cystofilobasidiaceae	g__Cystofilobasidium
455	otu19394	k__Eukaryota	p__Basidiomycota	c__Tremellomycetes	o__Cystofilobasidiales	f__Cystofilobasidiaceae	g__Cystofilobasidium
456	otu21909	k__Eukaryota	p__Basidiomycota	c__Tremellomycetes	o__Cystofilobasidiales	f__Cystofilobasidiaceae	g__Cystofilobasidium
457	otu24622	k__Eukaryota	p__Basidiomycota	c__Tremellomycetes	o__Cystofilobasidiales	f__Cystofilobasidiaceae	g__Cystofilobasidium
458	otu25772	k__Eukaryota	p__Basidiomycota	c__Tremellomycetes	o__Cystofilobasidiales	f__Cystofilobasidiaceae	g__Cystofilobasidium
459	otu30562	k__Eukaryota	p__Basidiomycota	c__Tremellomycetes	o__Cystofilobasidiales	f__Cystofilobasidiaceae	g__Cystofilobasidium
460	otu31127	k__Eukaryota	p__Basidiomycota	c__Tremellomycetes	o__Cystofilobasidiales	f__Cystofilobasidiaceae	g__Cystofilobasidium
461	otu2386	k__Eukaryota	p__Basidiomycota	c__Tremellomycetes	o__Cystofilobasidiales	f__unidentified	g__Mrakia
462	otu8951	k__Eukaryota	p__Basidiomycota	c__Tremellomycetes	o__Cystofilobasidiales	f__unidentified	g__Mrakia
463	otu12627	k__Eukaryota	p__Basidiomycota	c__Tremellomycetes	o__Cystofilobasidiales	f__unidentified	g__Mrakia
464	otu13037	k__Eukaryota	p__Basidiomycota	c__Tremellomycetes	o__Cystofilobasidiales	f__unidentified	g__Mrakia
465	otu13313	k__Eukaryota	p__Basidiomycota	c__Tremellomycetes	o__Cystofilobasidiales	f__unidentified	g__Mrakia
466	otu14256	k__Eukaryota	p__Basidiomycota	c__Tremellomycetes	o__Cystofilobasidiales	f__unidentified	g__Mrakia
467	otu14721	k__Eukaryota	p__Basidiomycota	c__Tremellomycetes	o__Cystofilobasidiales	f__unidentified	g__Mrakia
468	otu15427	k__Eukaryota	p__Basidiomycota	c__Tremellomycetes	o__Cystofilobasidiales	f__unidentified	g__Mrakia
469	otu15561	k__Eukaryota	p__Basidiomycota	c__Tremellomycetes	o__Cystofilobasidiales	f__unidentified	g__Mrakia
470	otu16810	k__Eukaryota	p__Basidiomycota	c__Tremellomycetes	o__Cystofilobasidiales	f__unidentified	g__Mrakia
471	otu18227	k__Eukaryota	p__Basidiomycota	c__Tremellomycetes	o__Cystofilobasidiales	f__unidentified	g__Mrakia
472	otu18317	k__Eukaryota	p__Basidiomycota	c__Tremellomycetes	o__Cystofilobasidiales	f__unidentified	g__Mrakia
473	otu23417	k__Eukaryota	p__Basidiomycota	c__Tremellomycetes	o__Cystofilobasidiales	f__unidentified	g__Mrakia
474	otu24879	k__Eukaryota	p__Basidiomycota	c__Tremellomycetes	o__Cystofilobasidiales	f__unidentified	g__Mrakia
475	otu25599	k__Eukaryota	p__Basidiomycota	c__Tremellomycetes	o__Cystofilobasidiales	f__unidentified	g__Mrakia
476	otu26563	k__Eukaryota	p__Basidiomycota	c__Tremellomycetes	o__Cystofilobasidiales	f__unidentified	g__Mrakia
477	otu27573	k__Eukaryota	p__Basidiomycota	c__Tremellomycetes	o__Cystofilobasidiales	f__unidentified	g__Mrakia
478	otu29000	k__Eukaryota	p__Basidiomycota	c__Tremellomycetes	o__Cystofilobasidiales	f__unidentified	g__Mrakia
479	otu30294	k__Eukaryota	p__Basidiomycota	c__Tremellomycetes	o__Cystofilobasidiales	f__unidentified	g__Mrakia
480	otu30365	k__Eukaryota	p__Basidiomycota	c__Tremellomycetes	o__Cystofilobasidiales	f__unidentified	g__Mrakia
481	otu1945	k__Eukaryota	p__Basidiomycota	c__Tremellomycetes	o__Cystofilobasidiales	f__unidentified	g__Tausonia
482	otu5465	k__Eukaryota	p__Basidiomycota	c__Tremellomycetes	o__Cystofilobasidiales	f__unidentified	g__Tausonia
483	otu10971	k__Eukaryota	p__Basidiomycota	c__Tremellomycetes	o__Cystofilobasidiales	f__unidentified	g__Tausonia
484	otu12874	k__Eukaryota	p__Basidiomycota	c__Tremellomycetes	o__Cystofilobasidiales	f__unidentified	g__Tausonia
485	otu13509	k__Eukaryota	p__Basidiomycota	c__Tremellomycetes	o__Cystofilobasidiales	f__unidentified	g__Tausonia
486	otu19412	k__Eukaryota	p__Basidiomycota	c__Tremellomycetes	o__Cystofilobasidiales	f__unidentified	g__Tausonia
487	otu29118	k__Eukaryota	p__Basidiomycota	c__Tremellomycetes	o__Cystofilobasidiales	f__unidentified	g__Tausonia
488	otu189	k__Eukaryota	p__Basidiomycota	c__Tremellomycetes	o__Tremellales	f__unidentified	g__Carlosrosaea
489	otu11189	k__Eukaryota	p__Basidiomycota	c__Tremellomycetes	o__Tremellales	f__unidentified	g__Carlosrosaea
490	otu12166	k__Eukaryota	p__Basidiomycota	c__Tremellomycetes	o__Tremellales	f__unidentified	g__Carlosrosaea
491	otu16530	k__Eukaryota	p__Basidiomycota	c__Tremellomycetes	o__Tremellales	f__unidentified	g__Carlosrosaea
492	otu26437	k__Eukaryota	p__Basidiomycota	c__Tremellomycetes	o__Tremellales	f__unidentified	g__Carlosrosaea
493	otu28126	k__Eukaryota	p__Basidiomycota	c__Agaricostilbomycetes	o__Agaricostilbales	f__Chionosphaeraceae	g__Kurtzmanomyces
494	otu2176	k__Eukaryota	p__Basidiomycota	c__Tremellomycetes	o__Tremellales	f__unidentified	g__Derxomyces
495	otu9665	k__Eukaryota	p__Basidiomycota	c__Tremellomycetes	o__Tremellales	f__unidentified	g__Derxomyces
496	otu21386	k__Eukaryota	p__Basidiomycota	c__Tremellomycetes	o__Tremellales	f__unidentified	g__Derxomyces
497	otu22113	k__Eukaryota	p__Basidiomycota	c__Tremellomycetes	o__Tremellales	f__unidentified	g__Derxomyces
498	otu23668	k__Eukaryota	p__Basidiomycota	c__Tremellomycetes	o__Tremellales	f__unidentified	g__Derxomyces
499	otu25965	k__Eukaryota	p__Basidiomycota	c__Tremellomycetes	o__Tremellales	f__unidentified	g__Derxomyces
500	otu26705	k__Eukaryota	p__Basidiomycota	c__Tremellomycetes	o__Tremellales	f__unidentified	g__Derxomyces
501	otu281	k__Eukaryota	p__Basidiomycota	c__Tremellomycetes	o__Filobasidiales	f__unidentified	g__Solicoccozyma
502	otu967	k__Eukaryota	p__Basidiomycota	c__Tremellomycetes	o__Filobasidiales	f__unidentified	g__Solicoccozyma
503	otu1050	k__Eukaryota	p__Basidiomycota	c__Tremellomycetes	o__Filobasidiales	f__unidentified	g__Solicoccozyma
504	otu2013	k__Eukaryota	p__Basidiomycota	c__Tremellomycetes	o__Filobasidiales	f__unidentified	g__Solicoccozyma
505	otu2191	k__Eukaryota	p__Basidiomycota	c__Tremellomycetes	o__Filobasidiales	f__unidentified	g__Solicoccozyma
506	otu7255	k__Eukaryota	p__Basidiomycota	c__Tremellomycetes	o__Filobasidiales	f__unidentified	g__Solicoccozyma
507	otu10441	k__Eukaryota	p__Basidiomycota	c__Tremellomycetes	o__Filobasidiales	f__unidentified	g__Solicoccozyma
508	otu11047	k__Eukaryota	p__Basidiomycota	c__Tremellomycetes	o__Filobasidiales	f__unidentified	g__Solicoccozyma
509	otu12231	k__Eukaryota	p__Basidiomycota	c__Tremellomycetes	o__Filobasidiales	f__unidentified	g__Solicoccozyma
510	otu13025	k__Eukaryota	p__Basidiomycota	c__Tremellomycetes	o__Filobasidiales	f__unidentified	g__Solicoccozyma
511	otu13113	k__Eukaryota	p__Basidiomycota	c__Tremellomycetes	o__Filobasidiales	f__unidentified	g__Solicoccozyma
512	otu13480	k__Eukaryota	p__Basidiomycota	c__Tremellomycetes	o__Filobasidiales	f__unidentified	g__Solicoccozyma
513	otu13595	k__Eukaryota	p__Basidiomycota	c__Tremellomycetes	o__Filobasidiales	f__unidentified	g__Solicoccozyma
514	otu16006	k__Eukaryota	p__Basidiomycota	c__Tremellomycetes	o__Filobasidiales	f__unidentified	g__Solicoccozyma
515	otu16101	k__Eukaryota	p__Basidiomycota	c__Tremellomycetes	o__Filobasidiales	f__unidentified	g__Solicoccozyma
516	otu16924	k__Eukaryota	p__Basidiomycota	c__Tremellomycetes	o__Filobasidiales	f__unidentified	g__Solicoccozyma
517	otu17434	k__Eukaryota	p__Basidiomycota	c__Tremellomycetes	o__Filobasidiales	f__unidentified	g__Solicoccozyma
518	otu18605	k__Eukaryota	p__Basidiomycota	c__Tremellomycetes	o__Filobasidiales	f__unidentified	g__Solicoccozyma
519	otu18685	k__Eukaryota	p__Basidiomycota	c__Tremellomycetes	o__Filobasidiales	f__unidentified	g__Solicoccozyma
520	otu18863	k__Eukaryota	p__Basidiomycota	c__Tremellomycetes	o__Filobasidiales	f__unidentified	g__Solicoccozyma
521	otu18919	k__Eukaryota	p__Basidiomycota	c__Tremellomycetes	o__Filobasidiales	f__unidentified	g__Solicoccozyma
522	otu19212	k__Eukaryota	p__Basidiomycota	c__Tremellomycetes	o__Filobasidiales	f__unidentified	g__Solicoccozyma
523	otu20875	k__Eukaryota	p__Basidiomycota	c__Tremellomycetes	o__Filobasidiales	f__unidentified	g__Solicoccozyma
524	otu21110	k__Eukaryota	p__Basidiomycota	c__Tremellomycetes	o__Filobasidiales	f__unidentified	g__Solicoccozyma
525	otu22660	k__Eukaryota	p__Basidiomycota	c__Tremellomycetes	o__Filobasidiales	f__unidentified	g__Solicoccozyma
526	otu23009	k__Eukaryota	p__Basidiomycota	c__Tremellomycetes	o__Filobasidiales	f__unidentified	g__Solicoccozyma
527	otu23129	k__Eukaryota	p__Basidiomycota	c__Tremellomycetes	o__Filobasidiales	f__unidentified	g__Solicoccozyma
528	otu23338	k__Eukaryota	p__Basidiomycota	c__Tremellomycetes	o__Filobasidiales	f__unidentified	g__Solicoccozyma
529	otu23553	k__Eukaryota	p__Basidiomycota	c__Tremellomycetes	o__Filobasidiales	f__unidentified	g__Solicoccozyma
530	otu23885	k__Eukaryota	p__Basidiomycota	c__Tremellomycetes	o__Filobasidiales	f__unidentified	g__Solicoccozyma
531	otu24269	k__Eukaryota	p__Basidiomycota	c__Tremellomycetes	o__Filobasidiales	f__unidentified	g__Solicoccozyma
532	otu25745	k__Eukaryota	p__Basidiomycota	c__Tremellomycetes	o__Filobasidiales	f__unidentified	g__Solicoccozyma
533	otu26077	k__Eukaryota	p__Basidiomycota	c__Tremellomycetes	o__Filobasidiales	f__unidentified	g__Solicoccozyma
534	otu26402	k__Eukaryota	p__Basidiomycota	c__Tremellomycetes	o__Filobasidiales	f__unidentified	g__Solicoccozyma
535	otu26882	k__Eukaryota	p__Basidiomycota	c__Tremellomycetes	o__Filobasidiales	f__unidentified	g__Solicoccozyma
536	otu27350	k__Eukaryota	p__Basidiomycota	c__Tremellomycetes	o__Filobasidiales	f__unidentified	g__Solicoccozyma
537	otu27453	k__Eukaryota	p__Basidiomycota	c__Tremellomycetes	o__Filobasidiales	f__unidentified	g__Solicoccozyma
538	otu28625	k__Eukaryota	p__Basidiomycota	c__Tremellomycetes	o__Filobasidiales	f__unidentified	g__Solicoccozyma
539	otu29636	k__Eukaryota	p__Basidiomycota	c__Tremellomycetes	o__Filobasidiales	f__unidentified	g__Solicoccozyma
540	otu30283	k__Eukaryota	p__Basidiomycota	c__Tremellomycetes	o__Filobasidiales	f__unidentified	g__Solicoccozyma
541	otu30431	k__Eukaryota	p__Basidiomycota	c__Tremellomycetes	o__Filobasidiales	f__unidentified	g__Solicoccozyma
542	otu30763	k__Eukaryota	p__Basidiomycota	c__Tremellomycetes	o__Filobasidiales	f__unidentified	g__Solicoccozyma
543	otu30888	k__Eukaryota	p__Basidiomycota	c__Tremellomycetes	o__Filobasidiales	f__unidentified	g__Solicoccozyma
544	otu31088	k__Eukaryota	p__Basidiomycota	c__Tremellomycetes	o__Filobasidiales	f__unidentified	g__Solicoccozyma
545	otu10702	k__Eukaryota	p__Basidiomycota	c__Tremellomycetes	o__unidentified	f__unidentified	g__Cutaneotrichosporon
546	otu1851	k__Eukaryota	p__Basidiomycota	c__Tremellomycetes	o__Filobasidiales	f__Filobasidiaceae	g__Heterocephalacria
547	otu11979	k__Eukaryota	p__Basidiomycota	c__Tremellomycetes	o__Filobasidiales	f__Filobasidiaceae	g__Heterocephalacria
548	otu13628	k__Eukaryota	p__Basidiomycota	c__Tremellomycetes	o__Filobasidiales	f__Filobasidiaceae	g__Heterocephalacria
549	otu14534	k__Eukaryota	p__Basidiomycota	c__Tremellomycetes	o__Filobasidiales	f__Filobasidiaceae	g__Heterocephalacria
550	otu15804	k__Eukaryota	p__Basidiomycota	c__Tremellomycetes	o__Filobasidiales	f__Filobasidiaceae	g__Heterocephalacria
551	otu16488	k__Eukaryota	p__Basidiomycota	c__Tremellomycetes	o__Filobasidiales	f__Filobasidiaceae	g__Heterocephalacria
552	otu27184	k__Eukaryota	p__Basidiomycota	c__Tremellomycetes	o__Filobasidiales	f__Filobasidiaceae	g__Heterocephalacria
553	otu28897	k__Eukaryota	p__Basidiomycota	c__Tremellomycetes	o__Filobasidiales	f__Filobasidiaceae	g__Heterocephalacria
554	otu539	k__Eukaryota	p__Basidiomycota	c__Microbotryomycetes	o__Sporidiobolales	f__unidentified	g__Rhodotorula
555	otu5846	k__Eukaryota	p__Basidiomycota	c__Microbotryomycetes	o__Sporidiobolales	f__unidentified	g__Rhodotorula
556	otu6211	k__Eukaryota	p__Basidiomycota	c__Microbotryomycetes	o__Sporidiobolales	f__unidentified	g__Rhodotorula
557	otu11317	k__Eukaryota	p__Basidiomycota	c__Microbotryomycetes	o__Sporidiobolales	f__unidentified	g__Rhodotorula
558	otu13482	k__Eukaryota	p__Basidiomycota	c__Microbotryomycetes	o__Sporidiobolales	f__unidentified	g__Rhodotorula
559	otu18127	k__Eukaryota	p__Basidiomycota	c__Microbotryomycetes	o__Sporidiobolales	f__unidentified	g__Rhodotorula
560	otu18980	k__Eukaryota	p__Basidiomycota	c__Microbotryomycetes	o__Sporidiobolales	f__unidentified	g__Rhodotorula
561	otu19446	k__Eukaryota	p__Basidiomycota	c__Microbotryomycetes	o__Sporidiobolales	f__unidentified	g__Rhodotorula
562	otu19760	k__Eukaryota	p__Basidiomycota	c__Microbotryomycetes	o__Sporidiobolales	f__unidentified	g__Rhodotorula
563	otu22055	k__Eukaryota	p__Basidiomycota	c__Microbotryomycetes	o__Sporidiobolales	f__unidentified	g__Rhodotorula
564	otu24158	k__Eukaryota	p__Basidiomycota	c__Microbotryomycetes	o__Sporidiobolales	f__unidentified	g__Rhodotorula
565	otu26994	k__Eukaryota	p__Basidiomycota	c__Microbotryomycetes	o__Sporidiobolales	f__unidentified	g__Rhodotorula
566	otu29391	k__Eukaryota	p__Basidiomycota	c__Microbotryomycetes	o__Sporidiobolales	f__unidentified	g__Rhodotorula
567	otu29443	k__Eukaryota	p__Basidiomycota	c__Microbotryomycetes	o__Sporidiobolales	f__unidentified	g__Rhodotorula
568	otu616	k__Eukaryota	p__Basidiomycota	c__Tremellomycetes	o__Tremellales	f__Rhynchogastremataceae	g__Papiliotrema
569	otu2164	k__Eukaryota	p__Basidiomycota	c__Tremellomycetes	o__Tremellales	f__Rhynchogastremataceae	g__Papiliotrema
570	otu7353	k__Eukaryota	p__Basidiomycota	c__Tremellomycetes	o__Tremellales	f__Rhynchogastremataceae	g__Papiliotrema
571	otu8385	k__Eukaryota	p__Basidiomycota	c__Tremellomycetes	o__Tremellales	f__Rhynchogastremataceae	g__Papiliotrema
572	otu8577	k__Eukaryota	p__Basidiomycota	c__Tremellomycetes	o__Tremellales	f__Rhynchogastremataceae	g__Papiliotrema
573	otu11791	k__Eukaryota	p__Basidiomycota	c__Tremellomycetes	o__Tremellales	f__Rhynchogastremataceae	g__Papiliotrema
574	otu13096	k__Eukaryota	p__Basidiomycota	c__Tremellomycetes	o__Tremellales	f__Rhynchogastremataceae	g__Papiliotrema
575	otu19062	k__Eukaryota	p__Basidiomycota	c__Tremellomycetes	o__Tremellales	f__Rhynchogastremataceae	g__Papiliotrema
576	otu20283	k__Eukaryota	p__Basidiomycota	c__Tremellomycetes	o__Tremellales	f__Rhynchogastremataceae	g__Papiliotrema
577	otu24374	k__Eukaryota	p__Basidiomycota	c__Tremellomycetes	o__Tremellales	f__Rhynchogastremataceae	g__Papiliotrema
578	otu27883	k__Eukaryota	p__Basidiomycota	c__Tremellomycetes	o__Tremellales	f__Rhynchogastremataceae	g__Papiliotrema
579	otu29611	k__Eukaryota	p__Basidiomycota	c__Tremellomycetes	o__Tremellales	f__Rhynchogastremataceae	g__Papiliotrema
580	otu690	k__Eukaryota	p__Basidiomycota	c__Agaricostilbomycetes	o__Agaricostilbales	f__Agaricostilbaceae	g__Sterigmatomyces
581	otu8909	k__Eukaryota	p__Basidiomycota	c__Agaricostilbomycetes	o__Agaricostilbales	f__Agaricostilbaceae	g__Sterigmatomyces
582	otu1384	k__Eukaryota	p__Basidiomycota	c__Tremellomycetes	o__Tremellales	f__unidentified	g__Saitozyma
583	otu2154	k__Eukaryota	p__Basidiomycota	c__Tremellomycetes	o__Tremellales	f__unidentified	g__Saitozyma
584	otu7215	k__Eukaryota	p__Basidiomycota	c__Tremellomycetes	o__Tremellales	f__unidentified	g__Saitozyma
585	otu12714	k__Eukaryota	p__Basidiomycota	c__Tremellomycetes	o__Tremellales	f__unidentified	g__Saitozyma
586	otu15428	k__Eukaryota	p__Basidiomycota	c__Tremellomycetes	o__Tremellales	f__unidentified	g__Saitozyma
587	otu15989	k__Eukaryota	p__Basidiomycota	c__Tremellomycetes	o__Tremellales	f__unidentified	g__Saitozyma
588	otu19822	k__Eukaryota	p__Basidiomycota	c__Tremellomycetes	o__Tremellales	f__unidentified	g__Saitozyma
589	otu23349	k__Eukaryota	p__Basidiomycota	c__Tremellomycetes	o__Tremellales	f__unidentified	g__Saitozyma
590	otu24464	k__Eukaryota	p__Basidiomycota	c__Tremellomycetes	o__Tremellales	f__unidentified	g__Saitozyma
591	otu26489	k__Eukaryota	p__Basidiomycota	c__Tremellomycetes	o__Tremellales	f__unidentified	g__Saitozyma
592	otu28853	k__Eukaryota	p__Basidiomycota	c__Tremellomycetes	o__Tremellales	f__unidentified	g__Saitozyma
593	otu21924	k__Eukaryota	p__Basidiomycota	c__Cystobasidiomycetes	o__Cystobasidiales	f__Cystobasidiaceae	g__Cystobasidium
594	otu29888	k__Eukaryota	p__Basidiomycota	c__Tremellomycetes	o__Tremellales	f__unidentified	g__Dioszegia
595	otu1060	k__Eukaryota	p__Basidiomycota	c__Tremellomycetes	o__unidentified	f__unidentified	g__Apiotrichum
596	otu12619	k__Eukaryota	p__Basidiomycota	c__Tremellomycetes	o__unidentified	f__unidentified	g__Apiotrichum
597	otu16875	k__Eukaryota	p__Basidiomycota	c__Tremellomycetes	o__unidentified	f__unidentified	g__Apiotrichum
598	otu17539	k__Eukaryota	p__Basidiomycota	c__Tremellomycetes	o__unidentified	f__unidentified	g__Apiotrichum
599	otu18950	k__Eukaryota	p__Basidiomycota	c__Tremellomycetes	o__unidentified	f__unidentified	g__Apiotrichum
600	otu21322	k__Eukaryota	p__Basidiomycota	c__Tremellomycetes	o__unidentified	f__unidentified	g__Apiotrichum
601	otu2116	k__Eukaryota	p__Basidiomycota	c__Tremellomycetes	o__Tremellales	f__unidentified	g__Bullera
602	otu5378	k__Eukaryota	p__Basidiomycota	c__Tremellomycetes	o__Tremellales	f__unidentified	g__Bullera
603	otu24925	k__Eukaryota	p__Basidiomycota	c__Tremellomycetes	o__Tremellales	f__unidentified	g__Bullera
604	otu17158	k__Eukaryota	p__Basidiomycota	c__Microbotryomycetes	o__Sporidiobolales	f__unidentified	g__Sporobolomyces
605	otu21309	k__Eukaryota	p__Basidiomycota	c__Microbotryomycetes	o__Sporidiobolales	f__unidentified	g__Sporobolomyces
606	otu7469	k__Eukaryota	p__Basidiomycota	c__Exobasidiomycetes	o__Microstromatales	f__unidentified	g__Sympodiomycopsis
607	otu16007	k__Eukaryota	p__Basidiomycota	c__Exobasidiomycetes	o__Microstromatales	f__unidentified	g__Sympodiomycopsis
608	otu8656	k__Eukaryota	p__Basidiomycota	c__Agaricostilbomycetes	o__Agaricostilbales	f__Chionosphaeraceae	g__Cystobasidiopsis
609	otu10257	k__Eukaryota	p__Basidiomycota	c__Agaricostilbomycetes	o__Agaricostilbales	f__Chionosphaeraceae	g__Cystobasidiopsis
610	otu6468	k__Eukaryota	p__Basidiomycota	c__Tremellomycetes	o__unidentified	f__unidentified	g__Vanrija
611	otu16226	k__Eukaryota	p__Basidiomycota	c__Tremellomycetes	o__unidentified	f__unidentified	g__Vanrija
612	otu6328	k__Eukaryota	p__Basidiomycota	c__Tremellomycetes	o__Cystofilobasidiales	f__unidentified	g__Xanthophyllomyces
613	otu14909	k__Eukaryota	p__Basidiomycota	c__Tremellomycetes	o__Cystofilobasidiales	f__unidentified	g__Xanthophyllomyces
614	otu21719	k__Eukaryota	p__Basidiomycota	c__Tremellomycetes	o__Cystofilobasidiales	f__unidentified	g__Xanthophyllomyces
615	otu18412	k__Eukaryota	p__Basidiomycota	c__Agaricostilbomycetes	o__Agaricostilbales	f__Chionosphaeraceae	g__Ballistosporomyces
616	otu13501	k__Eukaryota	p__Basidiomycota	c__Malasseziomycetes	o__Malasseziales	f__Malasseziaceae	g__Malassezia
617	otu18444	k__Eukaryota	p__Basidiomycota	c__Malasseziomycetes	o__Malasseziales	f__Malasseziaceae	g__Malassezia
618	otu20673	k__Eukaryota	p__Basidiomycota	c__Malasseziomycetes	o__Malasseziales	f__Malasseziaceae	g__Malassezia
619	otu22593	k__Eukaryota	p__Basidiomycota	c__Malasseziomycetes	o__Malasseziales	f__Malasseziaceae	g__Malassezia
620	otu29191	k__Eukaryota	p__Basidiomycota	c__Malasseziomycetes	o__Malasseziales	f__Malasseziaceae	g__Malassezia
621	otu15205	k__Eukaryota	p__Basidiomycota	c__Exobasidiomycetes	o__Exobasidiales	f__Cryptobasidiaceae	g__Acaromyces
622	otu11378	k__Eukaryota	p__Basidiomycota	c__Tremellomycetes	o__Tremellales	f__unidentified	g__Hannaella
623	otu16304	k__Eukaryota	p__Basidiomycota	c__Ustilaginomycetes	o__Urocystidales	f__Fereydouniaceae	g__Fereydounia
624	otu19077	k__Eukaryota	p__Basidiomycota	c__Microbotryomycetes	o__Microbotryales	f__Ustilentylomataceae	g__Microbotryozyma
