# Supplementary material for: Effects of temporal and spatial scales on soil yeast communities in the peach orchard
Source: Front Microbiol. 2023 Sep 19;14:1226142. doi: 10.3389/fmicb.2023.1226142 (PMC10546340; doi:10.3389/fmicb.2023.1226142)
Supplement: Supplementary file 1 [file Data_Sheet_1.ZIP › Table S5.xlsx]

## Sheet: network.edge_list
Table S5: network.edge_list
Sample group: S3
id	source	target	weight	correlation	cor
1	otu2649	otu16584	1	1	1
2	otu2649	otu20134	1	1	1
3	otu2649	otu20826	1	1	1
4	otu2649	otu22517	1	1	1
5	otu2649	otu1362	1	1	1
6	otu2649	otu12754	1	1	1
7	otu2649	otu20174	1	1	1
8	otu2649	otu25087	1	1	1
9	otu2649	otu1017	1	1	1
10	otu2649	otu6122	1	1	1
11	otu2649	otu7009	1	1	1
12	otu2649	otu8192	1	1	1
13	otu2649	otu20085	1	1	1
14	otu2649	otu21059	1	1	1
15	otu2649	otu23984	1	1	1
16	otu2649	otu28363	1	1	1
17	otu2649	otu9998	1	1	1
18	otu2649	otu22876	1	1	1
19	otu2649	otu26507	1	1	1
20	otu2649	otu10022	1	1	1
21	otu2649	otu16222	1	1	1
22	otu2649	otu30401	1	1	1
23	otu2649	otu30641	1	1	1
24	otu2649	otu26283	1	1	1
25	otu2649	otu27504	1	1	1
26	otu2649	otu27743	1	1	1
27	otu2649	otu9087	1	1	1
28	otu2649	otu10009	1	1	1
29	otu2649	otu12872	1	1	1
30	otu2649	otu16196	1	1	1
31	otu2649	otu23500	1	1	1
32	otu2649	otu25250	1	1	1
33	otu2649	otu31180	1	1	1
34	otu2649	otu22771	1	1	1
35	otu2649	otu22806	1	1	1
36	otu2649	otu24426	1	1	1
37	otu2649	otu28419	1	1	1
38	otu2649	otu11719	1	1	1
39	otu2649	otu12231	1	1	1
40	otu2649	otu5846	1	1	1
41	otu2649	otu29443	1	1	1
42	otu2649	otu8909	1	1	1
43	otu7065	otu18144	1	1	1
44	otu7065	otu6780	1	1	1
45	otu7065	otu8610	1	1	1
46	otu7065	otu13187	1	1	1
47	otu16584	otu20134	1	1	1
48	otu16584	otu20826	1	1	1
49	otu16584	otu22517	1	1	1
50	otu16584	otu1362	1	1	1
51	otu16584	otu12754	1	1	1
52	otu16584	otu20174	1	1	1
53	otu16584	otu25087	1	1	1
54	otu16584	otu1017	1	1	1
55	otu16584	otu6122	1	1	1
56	otu16584	otu7009	1	1	1
57	otu16584	otu8192	1	1	1
58	otu16584	otu20085	1	1	1
59	otu16584	otu21059	1	1	1
60	otu16584	otu23984	1	1	1
61	otu16584	otu28363	1	1	1
62	otu16584	otu9998	1	1	1
63	otu16584	otu22876	1	1	1
64	otu16584	otu26507	1	1	1
65	otu16584	otu10022	1	1	1
66	otu16584	otu16222	1	1	1
67	otu16584	otu30401	1	1	1
68	otu16584	otu30641	1	1	1
69	otu16584	otu26283	1	1	1
70	otu16584	otu27504	1	1	1
71	otu16584	otu27743	1	1	1
72	otu16584	otu9087	1	1	1
73	otu16584	otu10009	1	1	1
74	otu16584	otu12872	1	1	1
75	otu16584	otu16196	1	1	1
76	otu16584	otu23500	1	1	1
77	otu16584	otu25250	1	1	1
78	otu16584	otu31180	1	1	1
79	otu16584	otu22771	1	1	1
80	otu16584	otu22806	1	1	1
81	otu16584	otu24426	1	1	1
82	otu16584	otu28419	1	1	1
83	otu16584	otu11719	1	1	1
84	otu16584	otu12231	1	1	1
85	otu16584	otu5846	1	1	1
86	otu16584	otu29443	1	1	1
87	otu16584	otu8909	1	1	1
88	otu20134	otu20826	1	1	1
89	otu20134	otu22517	1	1	1
90	otu20134	otu1362	1	1	1
91	otu20134	otu12754	1	1	1
92	otu20134	otu20174	1	1	1
93	otu20134	otu25087	1	1	1
94	otu20134	otu1017	1	1	1
95	otu20134	otu6122	1	1	1
96	otu20134	otu7009	1	1	1
97	otu20134	otu8192	1	1	1
98	otu20134	otu20085	1	1	1
99	otu20134	otu21059	1	1	1
100	otu20134	otu23984	1	1	1
101	otu20134	otu28363	1	1	1
102	otu20134	otu9998	1	1	1
103	otu20134	otu22876	1	1	1
104	otu20134	otu26507	1	1	1
105	otu20134	otu10022	1	1	1
106	otu20134	otu16222	1	1	1
107	otu20134	otu30401	1	1	1
108	otu20134	otu30641	1	1	1
109	otu20134	otu26283	1	1	1
110	otu20134	otu27504	1	1	1
111	otu20134	otu27743	1	1	1
112	otu20134	otu9087	1	1	1
113	otu20134	otu10009	1	1	1
114	otu20134	otu12872	1	1	1
115	otu20134	otu16196	1	1	1
116	otu20134	otu23500	1	1	1
117	otu20134	otu25250	1	1	1
118	otu20134	otu31180	1	1	1
119	otu20134	otu22771	1	1	1
120	otu20134	otu22806	1	1	1
121	otu20134	otu24426	1	1	1
122	otu20134	otu28419	1	1	1
123	otu20134	otu11719	1	1	1
124	otu20134	otu12231	1	1	1
125	otu20134	otu5846	1	1	1
126	otu20134	otu29443	1	1	1
127	otu20134	otu8909	1	1	1
128	otu20826	otu22517	1	1	1
129	otu20826	otu1362	1	1	1
130	otu20826	otu12754	1	1	1
131	otu20826	otu20174	1	1	1
132	otu20826	otu25087	1	1	1
133	otu20826	otu1017	1	1	1
134	otu20826	otu6122	1	1	1
135	otu20826	otu7009	1	1	1
136	otu20826	otu8192	1	1	1
137	otu20826	otu20085	1	1	1
138	otu20826	otu21059	1	1	1
139	otu20826	otu23984	1	1	1
140	otu20826	otu28363	1	1	1
141	otu20826	otu9998	1	1	1
142	otu20826	otu22876	1	1	1
143	otu20826	otu26507	1	1	1
144	otu20826	otu10022	1	1	1
145	otu20826	otu16222	1	1	1
146	otu20826	otu30401	1	1	1
147	otu20826	otu30641	1	1	1
148	otu20826	otu26283	1	1	1
149	otu20826	otu27504	1	1	1
150	otu20826	otu27743	1	1	1
151	otu20826	otu9087	1	1	1
152	otu20826	otu10009	1	1	1
153	otu20826	otu12872	1	1	1
154	otu20826	otu16196	1	1	1
155	otu20826	otu23500	1	1	1
156	otu20826	otu25250	1	1	1
157	otu20826	otu31180	1	1	1
158	otu20826	otu22771	1	1	1
159	otu20826	otu22806	1	1	1
160	otu20826	otu24426	1	1	1
161	otu20826	otu28419	1	1	1
162	otu20826	otu11719	1	1	1
163	otu20826	otu12231	1	1	1
164	otu20826	otu5846	1	1	1
165	otu20826	otu29443	1	1	1
166	otu20826	otu8909	1	1	1
167	otu22517	otu1362	1	1	1
168	otu22517	otu12754	1	1	1
169	otu22517	otu20174	1	1	1
170	otu22517	otu25087	1	1	1
171	otu22517	otu1017	1	1	1
172	otu22517	otu6122	1	1	1
173	otu22517	otu7009	1	1	1
174	otu22517	otu8192	1	1	1
175	otu22517	otu20085	1	1	1
176	otu22517	otu21059	1	1	1
177	otu22517	otu23984	1	1	1
178	otu22517	otu28363	1	1	1
179	otu22517	otu9998	1	1	1
180	otu22517	otu22876	1	1	1
181	otu22517	otu26507	1	1	1
182	otu22517	otu10022	1	1	1
183	otu22517	otu16222	1	1	1
184	otu22517	otu30401	1	1	1
185	otu22517	otu30641	1	1	1
186	otu22517	otu26283	1	1	1
187	otu22517	otu27504	1	1	1
188	otu22517	otu27743	1	1	1
189	otu22517	otu9087	1	1	1
190	otu22517	otu10009	1	1	1
191	otu22517	otu12872	1	1	1
192	otu22517	otu16196	1	1	1
193	otu22517	otu23500	1	1	1
194	otu22517	otu25250	1	1	1
195	otu22517	otu31180	1	1	1
196	otu22517	otu22771	1	1	1
197	otu22517	otu22806	1	1	1
198	otu22517	otu24426	1	1	1
199	otu22517	otu28419	1	1	1
200	otu22517	otu11719	1	1	1
201	otu22517	otu12231	1	1	1
202	otu22517	otu5846	1	1	1
203	otu22517	otu29443	1	1	1
204	otu22517	otu8909	1	1	1
205	otu23877	otu11796	1	1	1
206	otu26148	otu30552	1	1	1
207	otu26148	otu3052	1	-1	-1
208	otu5604	otu18747	1	1	1
209	otu5604	otu7509	1	-1	-1
210	otu5604	otu15622	1	1	1
211	otu5604	otu12558	1	1	1
212	otu5604	otu22763	1	1	1
213	otu5604	otu19268	1	1	1
214	otu5604	otu13509	1	1	1
215	otu5604	otu26705	1	1	1
216	otu5604	otu18605	1	-1	-1
217	otu5604	otu24374	1	1	1
218	otu8008	otu14160	1	1	1
219	otu8008	otu22819	1	1	1
220	otu8008	otu28846	1	1	1
221	otu8008	otu11370	1	1	1
222	otu8008	otu9308	1	1	1
223	otu8008	otu14291	1	1	1
224	otu8008	otu11246	1	1	1
225	otu8008	otu2620	1	1	1
226	otu8008	otu30431	1	1	1
227	otu9743	otu2330	1	1	1
228	otu9743	otu2590	1	1	1
229	otu9743	otu21135	1	1	1
230	otu9743	otu12407	1	1	1
231	otu9743	otu14984	1	1	1
232	otu9743	otu16527	1	1	1
233	otu9743	otu25560	1	1	1
234	otu9743	otu28448	1	1	1
235	otu9743	otu31045	1	1	1
236	otu9743	otu31221	1	1	1
237	otu9743	otu31265	1	1	1
238	otu9743	otu7261	1	1	1
239	otu9743	otu18244	1	1	1
240	otu9743	otu29373	1	1	1
241	otu9743	otu13744	1	1	1
242	otu9743	otu30247	1	1	1
243	otu9743	otu9394	1	1	1
244	otu9743	otu16987	1	1	1
245	otu9743	otu18591	1	1	1
246	otu9743	otu22303	1	1	1
247	otu9743	otu30507	1	1	1
248	otu9743	otu16153	1	1	1
249	otu9743	otu24236	1	1	1
250	otu9743	otu5624	1	1	1
251	otu9743	otu23688	1	1	1
252	otu9743	otu31247	1	1	1
253	otu9743	otu7900	1	1	1
254	otu9743	otu18284	1	1	1
255	otu9743	otu7025	1	1	1
256	otu9743	otu10113	1	1	1
257	otu9743	otu9048	1	1	1
258	otu9743	otu21808	1	1	1
259	otu9743	otu25453	1	1	1
260	otu9743	otu1231	1	1	1
261	otu9743	otu6555	1	1	1
262	otu9743	otu23663	1	1	1
263	otu9743	otu10301	1	1	1
264	otu9743	otu18695	1	1	1
265	otu9743	otu29958	1	1	1
266	otu9743	otu19300	1	1	1
267	otu9743	otu30562	1	1	1
268	otu9743	otu8951	1	1	1
269	otu9743	otu27573	1	1	1
270	otu9743	otu11047	1	1	1
271	otu9743	otu2164	1	1	1
272	otu9743	otu690	1	1	1
273	otu9743	otu29888	1	1	1
274	otu9743	otu1060	1	1	1
275	otu9743	otu17158	1	1	1
276	otu9743	otu14909	1	1	1
277	otu9743	otu20673	1	1	1
278	otu9743	otu22593	1	1	1
279	otu9743	otu15205	1	1	1
280	otu11896	otu5427	1	1	1
281	otu11896	otu22911	1	1	1
282	otu11896	otu10746	1	1	1
283	otu11896	otu16179	1	1	1
284	otu11896	otu10173	1	1	1
285	otu11896	otu17121	1	1	1
286	otu11896	otu6075	1	1	1
287	otu11896	otu6507	1	1	1
288	otu11896	otu10760	1	1	1
289	otu11896	otu19196	1	1	1
290	otu11896	otu28920	1	1	1
291	otu11896	otu19728	1	1	1
292	otu11896	otu24581	1	1	1
293	otu11896	otu2452	1	1	1
294	otu11896	otu9787	1	1	1
295	otu11896	otu12974	1	1	1
296	otu11896	otu22906	1	1	1
297	otu11896	otu10550	1	1	1
298	otu11896	otu16492	1	1	1
299	otu11896	otu14907	1	1	1
300	otu11896	otu8250	1	1	1
301	otu11896	otu24825	1	1	1
302	otu11896	otu26981	1	1	1
303	otu11896	otu30374	1	1	1
304	otu11896	otu27777	1	1	1
305	otu11896	otu5774	1	1	1
306	otu11896	otu28544	1	1	1
307	otu11896	otu6493	1	1	1
308	otu11896	otu2400	1	1	1
309	otu11896	otu2689	1	1	1
310	otu11896	otu15535	1	1	1
311	otu11896	otu25028	1	1	1
312	otu11896	otu30408	1	1	1
313	otu11896	otu8231	1	1	1
314	otu11896	otu21909	1	1	1
315	otu11896	otu12627	1	1	1
316	otu11896	otu13037	1	1	1
317	otu11896	otu30294	1	1	1
318	otu11896	otu5465	1	1	1
319	otu11896	otu13025	1	1	1
320	otu11896	otu13480	1	1	1
321	otu11896	otu16924	1	1	1
322	otu11896	otu18863	1	1	1
323	otu11896	otu21110	1	1	1
324	otu11896	otu16488	1	1	1
325	otu11896	otu18980	1	1	1
326	otu11896	otu24158	1	1	1
327	otu11896	otu29611	1	1	1
328	otu11896	otu2116	1	1	1
329	otu11896	otu21309	1	1	1
330	otu11896	otu13501	1	1	1
331	otu11896	otu19077	1	1	1
332	otu131	otu9510	1	1	1
333	otu131	otu25137	1	1	1
334	otu131	otu12259	1	1	1
335	otu131	otu12600	1	1	1
336	otu131	otu2176	1	1	1
337	otu131	otu27453	1	-1	-1
338	otu607	otu26262	1	1	1
339	otu607	otu24098	1	1	1
340	otu607	otu18317	1	1	1
341	otu607	otu6211	1	1	1
342	otu1362	otu12754	1	1	1
343	otu1362	otu20174	1	1	1
344	otu1362	otu25087	1	1	1
345	otu1362	otu1017	1	1	1
346	otu1362	otu6122	1	1	1
347	otu1362	otu7009	1	1	1
348	otu1362	otu8192	1	1	1
349	otu1362	otu20085	1	1	1
350	otu1362	otu21059	1	1	1
351	otu1362	otu23984	1	1	1
352	otu1362	otu28363	1	1	1
353	otu1362	otu9998	1	1	1
354	otu1362	otu22876	1	1	1
355	otu1362	otu26507	1	1	1
356	otu1362	otu10022	1	1	1
357	otu1362	otu16222	1	1	1
358	otu1362	otu30401	1	1	1
359	otu1362	otu30641	1	1	1
360	otu1362	otu26283	1	1	1
361	otu1362	otu27504	1	1	1
362	otu1362	otu27743	1	1	1
363	otu1362	otu9087	1	1	1
364	otu1362	otu10009	1	1	1
365	otu1362	otu12872	1	1	1
366	otu1362	otu16196	1	1	1
367	otu1362	otu23500	1	1	1
368	otu1362	otu25250	1	1	1
369	otu1362	otu31180	1	1	1
370	otu1362	otu22771	1	1	1
371	otu1362	otu22806	1	1	1
372	otu1362	otu24426	1	1	1
373	otu1362	otu28419	1	1	1
374	otu1362	otu11719	1	1	1
375	otu1362	otu12231	1	1	1
376	otu1362	otu5846	1	1	1
377	otu1362	otu29443	1	1	1
378	otu1362	otu8909	1	1	1
379	otu2330	otu2590	1	1	1
380	otu2330	otu21135	1	1	1
381	otu2330	otu12407	1	1	1
382	otu2330	otu14984	1	1	1
383	otu2330	otu16527	1	1	1
384	otu2330	otu25560	1	1	1
385	otu2330	otu28448	1	1	1
386	otu2330	otu31045	1	1	1
387	otu2330	otu31221	1	1	1
388	otu2330	otu31265	1	1	1
389	otu2330	otu7261	1	1	1
390	otu2330	otu18244	1	1	1
391	otu2330	otu29373	1	1	1
392	otu2330	otu13744	1	1	1
393	otu2330	otu30247	1	1	1
394	otu2330	otu9394	1	1	1
395	otu2330	otu16987	1	1	1
396	otu2330	otu18591	1	1	1
397	otu2330	otu22303	1	1	1
398	otu2330	otu30507	1	1	1
399	otu2330	otu16153	1	1	1
400	otu2330	otu24236	1	1	1
401	otu2330	otu5624	1	1	1
402	otu2330	otu23688	1	1	1
403	otu2330	otu31247	1	1	1
404	otu2330	otu7900	1	1	1
405	otu2330	otu18284	1	1	1
406	otu2330	otu7025	1	1	1
407	otu2330	otu10113	1	1	1
408	otu2330	otu9048	1	1	1
409	otu2330	otu21808	1	1	1
410	otu2330	otu25453	1	1	1
411	otu2330	otu1231	1	1	1
412	otu2330	otu6555	1	1	1
413	otu2330	otu23663	1	1	1
414	otu2330	otu10301	1	1	1
415	otu2330	otu18695	1	1	1
416	otu2330	otu29958	1	1	1
417	otu2330	otu19300	1	1	1
418	otu2330	otu30562	1	1	1
419	otu2330	otu8951	1	1	1
420	otu2330	otu27573	1	1	1
421	otu2330	otu11047	1	1	1
422	otu2330	otu2164	1	1	1
423	otu2330	otu690	1	1	1
424	otu2330	otu29888	1	1	1
425	otu2330	otu1060	1	1	1
426	otu2330	otu17158	1	1	1
427	otu2330	otu14909	1	1	1
428	otu2330	otu20673	1	1	1
429	otu2330	otu22593	1	1	1
430	otu2330	otu15205	1	1	1
431	otu2590	otu21135	1	1	1
432	otu2590	otu12407	1	1	1
433	otu2590	otu14984	1	1	1
434	otu2590	otu16527	1	1	1
435	otu2590	otu25560	1	1	1
436	otu2590	otu28448	1	1	1
437	otu2590	otu31045	1	1	1
438	otu2590	otu31221	1	1	1
439	otu2590	otu31265	1	1	1
440	otu2590	otu7261	1	1	1
441	otu2590	otu18244	1	1	1
442	otu2590	otu29373	1	1	1
443	otu2590	otu13744	1	1	1
444	otu2590	otu30247	1	1	1
445	otu2590	otu9394	1	1	1
446	otu2590	otu16987	1	1	1
447	otu2590	otu18591	1	1	1
448	otu2590	otu22303	1	1	1
449	otu2590	otu30507	1	1	1
450	otu2590	otu16153	1	1	1
451	otu2590	otu24236	1	1	1
452	otu2590	otu5624	1	1	1
453	otu2590	otu23688	1	1	1
454	otu2590	otu31247	1	1	1
455	otu2590	otu7900	1	1	1
456	otu2590	otu18284	1	1	1
457	otu2590	otu7025	1	1	1
458	otu2590	otu10113	1	1	1
459	otu2590	otu9048	1	1	1
460	otu2590	otu21808	1	1	1
461	otu2590	otu25453	1	1	1
462	otu2590	otu1231	1	1	1
463	otu2590	otu6555	1	1	1
464	otu2590	otu23663	1	1	1
465	otu2590	otu10301	1	1	1
466	otu2590	otu18695	1	1	1
467	otu2590	otu29958	1	1	1
468	otu2590	otu19300	1	1	1
469	otu2590	otu30562	1	1	1
470	otu2590	otu8951	1	1	1
471	otu2590	otu27573	1	1	1
472	otu2590	otu11047	1	1	1
473	otu2590	otu2164	1	1	1
474	otu2590	otu690	1	1	1
475	otu2590	otu29888	1	1	1
476	otu2590	otu1060	1	1	1
477	otu2590	otu17158	1	1	1
478	otu2590	otu14909	1	1	1
479	otu2590	otu20673	1	1	1
480	otu2590	otu22593	1	1	1
481	otu2590	otu15205	1	1	1
482	otu5427	otu22911	1	1	1
483	otu5427	otu10746	1	1	1
484	otu5427	otu16179	1	1	1
485	otu5427	otu10173	1	1	1
486	otu5427	otu17121	1	1	1
487	otu5427	otu6075	1	1	1
488	otu5427	otu6507	1	1	1
489	otu5427	otu10760	1	1	1
490	otu5427	otu19196	1	1	1
491	otu5427	otu28920	1	1	1
492	otu5427	otu19728	1	1	1
493	otu5427	otu24581	1	1	1
494	otu5427	otu2452	1	1	1
495	otu5427	otu9787	1	1	1
496	otu5427	otu12974	1	1	1
497	otu5427	otu22906	1	1	1
498	otu5427	otu10550	1	1	1
499	otu5427	otu16492	1	1	1
500	otu5427	otu14907	1	1	1
501	otu5427	otu8250	1	1	1
502	otu5427	otu24825	1	1	1
503	otu5427	otu26981	1	1	1
504	otu5427	otu30374	1	1	1
505	otu5427	otu27777	1	1	1
506	otu5427	otu5774	1	1	1
507	otu5427	otu28544	1	1	1
508	otu5427	otu6493	1	1	1
509	otu5427	otu2400	1	1	1
510	otu5427	otu2689	1	1	1
511	otu5427	otu15535	1	1	1
512	otu5427	otu25028	1	1	1
513	otu5427	otu30408	1	1	1
514	otu5427	otu8231	1	1	1
515	otu5427	otu21909	1	1	1
516	otu5427	otu12627	1	1	1
517	otu5427	otu13037	1	1	1
518	otu5427	otu30294	1	1	1
519	otu5427	otu5465	1	1	1
520	otu5427	otu13025	1	1	1
521	otu5427	otu13480	1	1	1
522	otu5427	otu16924	1	1	1
523	otu5427	otu18863	1	1	1
524	otu5427	otu21110	1	1	1
525	otu5427	otu16488	1	1	1
526	otu5427	otu18980	1	1	1
527	otu5427	otu24158	1	1	1
528	otu5427	otu29611	1	1	1
529	otu5427	otu2116	1	1	1
530	otu5427	otu21309	1	1	1
531	otu5427	otu13501	1	1	1
532	otu5427	otu19077	1	1	1
533	otu8350	otu30185	1	1	1
534	otu8350	otu16317	1	1	1
535	otu8350	otu26856	1	1	1
536	otu8350	otu8394	1	1	1
537	otu8350	otu13144	1	1	1
538	otu8350	otu13743	1	1	1
539	otu8350	otu17966	1	1	1
540	otu8350	otu18035	1	1	1
541	otu8350	otu17972	1	1	1
542	otu8350	otu29229	1	1	1
543	otu8350	otu14531	1	1	1
544	otu8350	otu5365	1	1	1
545	otu8350	otu7591	1	1	1
546	otu8350	otu21707	1	1	1
547	otu8350	otu11692	1	1	1
548	otu8350	otu14665	1	1	1
549	otu8350	otu7577	1	1	1
550	otu8350	otu23511	1	1	1
551	otu8350	otu120	1	1	1
552	otu8350	otu14060	1	1	1
553	otu8350	otu18385	1	1	1
554	otu8350	otu19026	1	1	1
555	otu8350	otu23316	1	1	1
556	otu8350	otu24622	1	1	1
557	otu8350	otu14256	1	1	1
558	otu8350	otu25599	1	1	1
559	otu8350	otu10702	1	1	1
560	otu8350	otu13482	1	1	1
561	otu8350	otu23349	1	1	1
562	otu8350	otu5378	1	1	1
563	otu8560	otu28264	1	1	1
564	otu8560	otu8882	1	1	1
565	otu8560	otu21010	1	1	1
566	otu8560	otu26955	1	1	1
567	otu8560	otu8785	1	1	1
568	otu8560	otu17390	1	1	1
569	otu8560	otu29000	1	1	1
570	otu8560	otu22660	1	1	1
571	otu8560	otu29636	1	1	1
572	otu8560	otu28897	1	1	1
573	otu9510	otu25137	1	1	1
574	otu9510	otu12259	1	1	1
575	otu9510	otu12600	1	1	1
576	otu9510	otu2176	1	1	1
577	otu9510	otu27453	1	-1	-1
578	otu11152	otu28600	1	1	1
579	otu11152	otu10372	1	1	1
580	otu11152	otu16911	1	1	1
581	otu11152	otu11634	1	1	1
582	otu11152	otu20199	1	1	1
583	otu11152	otu30888	1	1	1
584	otu13089	otu25909	1	1	1
585	otu13805	otu16047	1	1	1
586	otu13805	otu7956	1	1	1
587	otu13805	otu28112	1	1	1
588	otu15440	otu14794	1	1	1
589	otu15440	otu28475	1	1	1
590	otu15440	otu29703	1	1	1
591	otu15440	otu26882	1	1	1
592	otu15440	otu16226	1	1	1
593	otu17696	otu5477	1	1	1
594	otu17696	otu20442	1	1	1
595	otu17696	otu19719	1	1	1
596	otu17696	otu16189	1	1	1
597	otu17696	otu2154	1	1	1
598	otu17696	otu6328	1	1	1
599	otu21135	otu12407	1	1	1
600	otu21135	otu14984	1	1	1
601	otu21135	otu16527	1	1	1
602	otu21135	otu25560	1	1	1
603	otu21135	otu28448	1	1	1
604	otu21135	otu31045	1	1	1
605	otu21135	otu31221	1	1	1
606	otu21135	otu31265	1	1	1
607	otu21135	otu7261	1	1	1
608	otu21135	otu18244	1	1	1
609	otu21135	otu29373	1	1	1
610	otu21135	otu13744	1	1	1
611	otu21135	otu30247	1	1	1
612	otu21135	otu9394	1	1	1
613	otu21135	otu16987	1	1	1
614	otu21135	otu18591	1	1	1
615	otu21135	otu22303	1	1	1
616	otu21135	otu30507	1	1	1
617	otu21135	otu16153	1	1	1
618	otu21135	otu24236	1	1	1
619	otu21135	otu5624	1	1	1
620	otu21135	otu23688	1	1	1
621	otu21135	otu31247	1	1	1
622	otu21135	otu7900	1	1	1
623	otu21135	otu18284	1	1	1
624	otu21135	otu7025	1	1	1
625	otu21135	otu10113	1	1	1
626	otu21135	otu9048	1	1	1
627	otu21135	otu21808	1	1	1
628	otu21135	otu25453	1	1	1
629	otu21135	otu1231	1	1	1
630	otu21135	otu6555	1	1	1
631	otu21135	otu23663	1	1	1
632	otu21135	otu10301	1	1	1
633	otu21135	otu18695	1	1	1
634	otu21135	otu29958	1	1	1
635	otu21135	otu19300	1	1	1
636	otu21135	otu30562	1	1	1
637	otu21135	otu8951	1	1	1
638	otu21135	otu27573	1	1	1
639	otu21135	otu11047	1	1	1
640	otu21135	otu2164	1	1	1
641	otu21135	otu690	1	1	1
642	otu21135	otu29888	1	1	1
643	otu21135	otu1060	1	1	1
644	otu21135	otu17158	1	1	1
645	otu21135	otu14909	1	1	1
646	otu21135	otu20673	1	1	1
647	otu21135	otu22593	1	1	1
648	otu21135	otu15205	1	1	1
649	otu21459	otu25811	1	1	1
650	otu21459	otu9283	1	1	1
651	otu21459	otu12295	1	1	1
652	otu21459	otu5952	1	1	1
653	otu21459	otu8799	1	-1	-1
654	otu21459	otu14263	1	1	1
655	otu21459	otu19573	1	1	1
656	otu21459	otu18685	1	1	1
657	otu22911	otu10746	1	1	1
658	otu22911	otu16179	1	1	1
659	otu22911	otu10173	1	1	1
660	otu22911	otu17121	1	1	1
661	otu22911	otu6075	1	1	1
662	otu22911	otu6507	1	1	1
663	otu22911	otu10760	1	1	1
664	otu22911	otu19196	1	1	1
665	otu22911	otu28920	1	1	1
666	otu22911	otu19728	1	1	1
667	otu22911	otu24581	1	1	1
668	otu22911	otu2452	1	1	1
669	otu22911	otu9787	1	1	1
670	otu22911	otu12974	1	1	1
671	otu22911	otu22906	1	1	1
672	otu22911	otu10550	1	1	1
673	otu22911	otu16492	1	1	1
674	otu22911	otu14907	1	1	1
675	otu22911	otu8250	1	1	1
676	otu22911	otu24825	1	1	1
677	otu22911	otu26981	1	1	1
678	otu22911	otu30374	1	1	1
679	otu22911	otu27777	1	1	1
680	otu22911	otu5774	1	1	1
681	otu22911	otu28544	1	1	1
682	otu22911	otu6493	1	1	1
683	otu22911	otu2400	1	1	1
684	otu22911	otu2689	1	1	1
685	otu22911	otu15535	1	1	1
686	otu22911	otu25028	1	1	1
687	otu22911	otu30408	1	1	1
688	otu22911	otu8231	1	1	1
689	otu22911	otu21909	1	1	1
690	otu22911	otu12627	1	1	1
691	otu22911	otu13037	1	1	1
692	otu22911	otu30294	1	1	1
693	otu22911	otu5465	1	1	1
694	otu22911	otu13025	1	1	1
695	otu22911	otu13480	1	1	1
696	otu22911	otu16924	1	1	1
697	otu22911	otu18863	1	1	1
698	otu22911	otu21110	1	1	1
699	otu22911	otu16488	1	1	1
700	otu22911	otu18980	1	1	1
701	otu22911	otu24158	1	1	1
702	otu22911	otu29611	1	1	1
703	otu22911	otu2116	1	1	1
704	otu22911	otu21309	1	1	1
705	otu22911	otu13501	1	1	1
706	otu22911	otu19077	1	1	1
707	otu26875	otu30237	1	-1	-1
708	otu26902	otu7192	1	1	1
709	otu26902	otu8135	1	1	1
710	otu26902	otu14316	1	1	1
711	otu26902	otu8332	1	1	1
712	otu26902	otu11890	1	1	1
713	otu26902	otu13167	1	1	1
714	otu26902	otu2900	1	1	1
715	otu26902	otu17488	1	1	1
716	otu26902	otu20003	1	1	1
717	otu26902	otu24130	1	1	1
718	otu26902	otu3036	1	1	1
719	otu26902	otu21337	1	1	1
720	otu26902	otu17012	1	1	1
721	otu26902	otu19997	1	1	1
722	otu26902	otu21437	1	1	1
723	otu26902	otu22916	1	1	1
724	otu26902	otu1731	1	1	1
725	otu26902	otu23088	1	1	1
726	otu26902	otu2749	1	1	1
727	otu26902	otu2453	1	1	1
728	otu26902	otu30795	1	1	1
729	otu26902	otu29469	1	1	1
730	otu26902	otu12507	1	1	1
731	otu26902	otu16609	1	1	1
732	otu26902	otu20127	1	1	1
733	otu26902	otu28813	1	1	1
734	otu26902	otu29294	1	1	1
735	otu26902	otu19688	1	1	1
736	otu26902	otu144	1	1	1
737	otu26902	otu6771	1	1	1
738	otu26902	otu11164	1	1	1
739	otu26902	otu14848	1	1	1
740	otu26902	otu19598	1	1	1
741	otu26902	otu27498	1	1	1
742	otu26902	otu5636	1	1	1
743	otu26902	otu19277	1	1	1
744	otu26902	otu20563	1	1	1
745	otu26902	otu26558	1	1	1
746	otu26902	otu6598	1	1	1
747	otu26902	otu14721	1	1	1
748	otu26902	otu15561	1	1	1
749	otu26902	otu281	1	1	1
750	otu26902	otu2191	1	1	1
751	otu26902	otu13595	1	1	1
752	otu26902	otu16101	1	1	1
753	otu26902	otu20875	1	1	1
754	otu26902	otu24269	1	1	1
755	otu26902	otu25745	1	1	1
756	otu26902	otu8385	1	1	1
757	otu26902	otu11791	1	1	1
758	otu26902	otu21924	1	1	1
759	otu26902	otu12619	1	1	1
760	otu26902	otu6468	1	1	1
761	otu26902	otu21719	1	1	1
762	otu26902	otu18412	1	1	1
763	otu28139	otu12103	1	1	1
764	otu28139	otu21386	1	1	1
765	otu30185	otu16317	1	1	1
766	otu30185	otu26856	1	1	1
767	otu30185	otu8394	1	1	1
768	otu30185	otu13144	1	1	1
769	otu30185	otu13743	1	1	1
770	otu30185	otu17966	1	1	1
771	otu30185	otu18035	1	1	1
772	otu30185	otu17972	1	1	1
773	otu30185	otu29229	1	1	1
774	otu30185	otu14531	1	1	1
775	otu30185	otu5365	1	1	1
776	otu30185	otu7591	1	1	1
777	otu30185	otu21707	1	1	1
778	otu30185	otu11692	1	1	1
779	otu30185	otu14665	1	1	1
780	otu30185	otu7577	1	1	1
781	otu30185	otu23511	1	1	1
782	otu30185	otu120	1	1	1
783	otu30185	otu14060	1	1	1
784	otu30185	otu18385	1	1	1
785	otu30185	otu19026	1	1	1
786	otu30185	otu23316	1	1	1
787	otu30185	otu24622	1	1	1
788	otu30185	otu14256	1	1	1
789	otu30185	otu25599	1	1	1
790	otu30185	otu10702	1	1	1
791	otu30185	otu13482	1	1	1
792	otu30185	otu23349	1	1	1
793	otu30185	otu5378	1	1	1
794	otu30366	otu23257	1	1	1
795	otu827	otu5473	1	1	1
796	otu827	otu13086	1	1	1
797	otu827	otu14722	1	1	1
798	otu827	otu6269	1	1	1
799	otu827	otu7557	1	1	1
800	otu827	otu26009	1	1	1
801	otu827	otu10971	1	1	1
802	otu827	otu13096	1	1	1
803	otu827	otu15989	1	1	1
804	otu5473	otu13086	1	1	1
805	otu5473	otu14722	1	1	1
806	otu5473	otu6269	1	1	1
807	otu5473	otu7557	1	1	1
808	otu5473	otu26009	1	1	1
809	otu5473	otu10971	1	1	1
810	otu5473	otu13096	1	1	1
811	otu5473	otu15989	1	1	1
812	otu5477	otu20442	1	1	1
813	otu5477	otu19719	1	1	1
814	otu5477	otu16189	1	1	1
815	otu5477	otu2154	1	1	1
816	otu5477	otu6328	1	1	1
817	otu7192	otu8135	1	1	1
818	otu7192	otu14316	1	1	1
819	otu7192	otu8332	1	1	1
820	otu7192	otu11890	1	1	1
821	otu7192	otu13167	1	1	1
822	otu7192	otu2900	1	1	1
823	otu7192	otu17488	1	1	1
824	otu7192	otu20003	1	1	1
825	otu7192	otu24130	1	1	1
826	otu7192	otu3036	1	1	1
827	otu7192	otu21337	1	1	1
828	otu7192	otu17012	1	1	1
829	otu7192	otu19997	1	1	1
830	otu7192	otu21437	1	1	1
831	otu7192	otu22916	1	1	1
832	otu7192	otu1731	1	1	1
833	otu7192	otu23088	1	1	1
834	otu7192	otu2749	1	1	1
835	otu7192	otu2453	1	1	1
836	otu7192	otu30795	1	1	1
837	otu7192	otu29469	1	1	1
838	otu7192	otu12507	1	1	1
839	otu7192	otu16609	1	1	1
840	otu7192	otu20127	1	1	1
841	otu7192	otu28813	1	1	1
842	otu7192	otu29294	1	1	1
843	otu7192	otu19688	1	1	1
844	otu7192	otu144	1	1	1
845	otu7192	otu6771	1	1	1
846	otu7192	otu11164	1	1	1
847	otu7192	otu14848	1	1	1
848	otu7192	otu19598	1	1	1
849	otu7192	otu27498	1	1	1
850	otu7192	otu5636	1	1	1
851	otu7192	otu19277	1	1	1
852	otu7192	otu20563	1	1	1
853	otu7192	otu26558	1	1	1
854	otu7192	otu6598	1	1	1
855	otu7192	otu14721	1	1	1
856	otu7192	otu15561	1	1	1
857	otu7192	otu281	1	1	1
858	otu7192	otu2191	1	1	1
859	otu7192	otu13595	1	1	1
860	otu7192	otu16101	1	1	1
861	otu7192	otu20875	1	1	1
862	otu7192	otu24269	1	1	1
863	otu7192	otu25745	1	1	1
864	otu7192	otu8385	1	1	1
865	otu7192	otu11791	1	1	1
866	otu7192	otu21924	1	1	1
867	otu7192	otu12619	1	1	1
868	otu7192	otu6468	1	1	1
869	otu7192	otu21719	1	1	1
870	otu7192	otu18412	1	1	1
871	otu8135	otu14316	1	1	1
872	otu8135	otu8332	1	1	1
873	otu8135	otu11890	1	1	1
874	otu8135	otu13167	1	1	1
875	otu8135	otu2900	1	1	1
876	otu8135	otu17488	1	1	1
877	otu8135	otu20003	1	1	1
878	otu8135	otu24130	1	1	1
879	otu8135	otu3036	1	1	1
880	otu8135	otu21337	1	1	1
881	otu8135	otu17012	1	1	1
882	otu8135	otu19997	1	1	1
883	otu8135	otu21437	1	1	1
884	otu8135	otu22916	1	1	1
885	otu8135	otu1731	1	1	1
886	otu8135	otu23088	1	1	1
887	otu8135	otu2749	1	1	1
888	otu8135	otu2453	1	1	1
889	otu8135	otu30795	1	1	1
890	otu8135	otu29469	1	1	1
891	otu8135	otu12507	1	1	1
892	otu8135	otu16609	1	1	1
893	otu8135	otu20127	1	1	1
894	otu8135	otu28813	1	1	1
895	otu8135	otu29294	1	1	1
896	otu8135	otu19688	1	1	1
897	otu8135	otu144	1	1	1
898	otu8135	otu6771	1	1	1
899	otu8135	otu11164	1	1	1
900	otu8135	otu14848	1	1	1
901	otu8135	otu19598	1	1	1
902	otu8135	otu27498	1	1	1
903	otu8135	otu5636	1	1	1
904	otu8135	otu19277	1	1	1
905	otu8135	otu20563	1	1	1
906	otu8135	otu26558	1	1	1
907	otu8135	otu6598	1	1	1
908	otu8135	otu14721	1	1	1
909	otu8135	otu15561	1	1	1
910	otu8135	otu281	1	1	1
911	otu8135	otu2191	1	1	1
912	otu8135	otu13595	1	1	1
913	otu8135	otu16101	1	1	1
914	otu8135	otu20875	1	1	1
915	otu8135	otu24269	1	1	1
916	otu8135	otu25745	1	1	1
917	otu8135	otu8385	1	1	1
918	otu8135	otu11791	1	1	1
919	otu8135	otu21924	1	1	1
920	otu8135	otu12619	1	1	1
921	otu8135	otu6468	1	1	1
922	otu8135	otu21719	1	1	1
923	otu8135	otu18412	1	1	1
924	otu9789	otu27753	1	1	1
925	otu9789	otu16706	1	1	1
926	otu9789	otu30324	1	1	1
927	otu10746	otu16179	1	1	1
928	otu10746	otu10173	1	1	1
929	otu10746	otu17121	1	1	1
930	otu10746	otu6075	1	1	1
931	otu10746	otu6507	1	1	1
932	otu10746	otu10760	1	1	1
933	otu10746	otu19196	1	1	1
934	otu10746	otu28920	1	1	1
935	otu10746	otu19728	1	1	1
936	otu10746	otu24581	1	1	1
937	otu10746	otu2452	1	1	1
938	otu10746	otu9787	1	1	1
939	otu10746	otu12974	1	1	1
940	otu10746	otu22906	1	1	1
941	otu10746	otu10550	1	1	1
942	otu10746	otu16492	1	1	1
943	otu10746	otu14907	1	1	1
944	otu10746	otu8250	1	1	1
945	otu10746	otu24825	1	1	1
946	otu10746	otu26981	1	1	1
947	otu10746	otu30374	1	1	1
948	otu10746	otu27777	1	1	1
949	otu10746	otu5774	1	1	1
950	otu10746	otu28544	1	1	1
951	otu10746	otu6493	1	1	1
952	otu10746	otu2400	1	1	1
953	otu10746	otu2689	1	1	1
954	otu10746	otu15535	1	1	1
955	otu10746	otu25028	1	1	1
956	otu10746	otu30408	1	1	1
957	otu10746	otu8231	1	1	1
958	otu10746	otu21909	1	1	1
959	otu10746	otu12627	1	1	1
960	otu10746	otu13037	1	1	1
961	otu10746	otu30294	1	1	1
962	otu10746	otu5465	1	1	1
963	otu10746	otu13025	1	1	1
964	otu10746	otu13480	1	1	1
965	otu10746	otu16924	1	1	1
966	otu10746	otu18863	1	1	1
967	otu10746	otu21110	1	1	1
968	otu10746	otu16488	1	1	1
969	otu10746	otu18980	1	1	1
970	otu10746	otu24158	1	1	1
971	otu10746	otu29611	1	1	1
972	otu10746	otu2116	1	1	1
973	otu10746	otu21309	1	1	1
974	otu10746	otu13501	1	1	1
975	otu10746	otu19077	1	1	1
976	otu12407	otu14984	1	1	1
977	otu12407	otu16527	1	1	1
978	otu12407	otu25560	1	1	1
979	otu12407	otu28448	1	1	1
980	otu12407	otu31045	1	1	1
981	otu12407	otu31221	1	1	1
982	otu12407	otu31265	1	1	1
983	otu12407	otu7261	1	1	1
984	otu12407	otu18244	1	1	1
985	otu12407	otu29373	1	1	1
986	otu12407	otu13744	1	1	1
987	otu12407	otu30247	1	1	1
988	otu12407	otu9394	1	1	1
989	otu12407	otu16987	1	1	1
990	otu12407	otu18591	1	1	1
991	otu12407	otu22303	1	1	1
992	otu12407	otu30507	1	1	1
993	otu12407	otu16153	1	1	1
994	otu12407	otu24236	1	1	1
995	otu12407	otu5624	1	1	1
996	otu12407	otu23688	1	1	1
997	otu12407	otu31247	1	1	1
998	otu12407	otu7900	1	1	1
999	otu12407	otu18284	1	1	1
1000	otu12407	otu7025	1	1	1
1001	otu12407	otu10113	1	1	1
1002	otu12407	otu9048	1	1	1
1003	otu12407	otu21808	1	1	1
1004	otu12407	otu25453	1	1	1
1005	otu12407	otu1231	1	1	1
1006	otu12407	otu6555	1	1	1
1007	otu12407	otu23663	1	1	1
1008	otu12407	otu10301	1	1	1
1009	otu12407	otu18695	1	1	1
1010	otu12407	otu29958	1	1	1
1011	otu12407	otu19300	1	1	1
1012	otu12407	otu30562	1	1	1
1013	otu12407	otu8951	1	1	1
1014	otu12407	otu27573	1	1	1
1015	otu12407	otu11047	1	1	1
1016	otu12407	otu2164	1	1	1
1017	otu12407	otu690	1	1	1
1018	otu12407	otu29888	1	1	1
1019	otu12407	otu1060	1	1	1
1020	otu12407	otu17158	1	1	1
1021	otu12407	otu14909	1	1	1
1022	otu12407	otu20673	1	1	1
1023	otu12407	otu22593	1	1	1
1024	otu12407	otu15205	1	1	1
1025	otu12754	otu20174	1	1	1
1026	otu12754	otu25087	1	1	1
1027	otu12754	otu1017	1	1	1
1028	otu12754	otu6122	1	1	1
1029	otu12754	otu7009	1	1	1
1030	otu12754	otu8192	1	1	1
1031	otu12754	otu20085	1	1	1
1032	otu12754	otu21059	1	1	1
1033	otu12754	otu23984	1	1	1
1034	otu12754	otu28363	1	1	1
1035	otu12754	otu9998	1	1	1
1036	otu12754	otu22876	1	1	1
1037	otu12754	otu26507	1	1	1
1038	otu12754	otu10022	1	1	1
1039	otu12754	otu16222	1	1	1
1040	otu12754	otu30401	1	1	1
1041	otu12754	otu30641	1	1	1
1042	otu12754	otu26283	1	1	1
1043	otu12754	otu27504	1	1	1
1044	otu12754	otu27743	1	1	1
1045	otu12754	otu9087	1	1	1
1046	otu12754	otu10009	1	1	1
1047	otu12754	otu12872	1	1	1
1048	otu12754	otu16196	1	1	1
1049	otu12754	otu23500	1	1	1
1050	otu12754	otu25250	1	1	1
1051	otu12754	otu31180	1	1	1
1052	otu12754	otu22771	1	1	1
1053	otu12754	otu22806	1	1	1
1054	otu12754	otu24426	1	1	1
1055	otu12754	otu28419	1	1	1
1056	otu12754	otu11719	1	1	1
1057	otu12754	otu12231	1	1	1
1058	otu12754	otu5846	1	1	1
1059	otu12754	otu29443	1	1	1
1060	otu12754	otu8909	1	1	1
1061	otu14160	otu22819	1	1	1
1062	otu14160	otu28846	1	1	1
1063	otu14160	otu11370	1	1	1
1064	otu14160	otu9308	1	1	1
1065	otu14160	otu14291	1	1	1
1066	otu14160	otu11246	1	1	1
1067	otu14160	otu2620	1	1	1
1068	otu14160	otu30431	1	1	1
1069	otu14316	otu8332	1	1	1
1070	otu14316	otu11890	1	1	1
1071	otu14316	otu13167	1	1	1
1072	otu14316	otu2900	1	1	1
1073	otu14316	otu17488	1	1	1
1074	otu14316	otu20003	1	1	1
1075	otu14316	otu24130	1	1	1
1076	otu14316	otu3036	1	1	1
1077	otu14316	otu21337	1	1	1
1078	otu14316	otu17012	1	1	1
1079	otu14316	otu19997	1	1	1
1080	otu14316	otu21437	1	1	1
1081	otu14316	otu22916	1	1	1
1082	otu14316	otu1731	1	1	1
1083	otu14316	otu23088	1	1	1
1084	otu14316	otu2749	1	1	1
1085	otu14316	otu2453	1	1	1
1086	otu14316	otu30795	1	1	1
1087	otu14316	otu29469	1	1	1
1088	otu14316	otu12507	1	1	1
1089	otu14316	otu16609	1	1	1
1090	otu14316	otu20127	1	1	1
1091	otu14316	otu28813	1	1	1
1092	otu14316	otu29294	1	1	1
1093	otu14316	otu19688	1	1	1
1094	otu14316	otu144	1	1	1
1095	otu14316	otu6771	1	1	1
1096	otu14316	otu11164	1	1	1
1097	otu14316	otu14848	1	1	1
1098	otu14316	otu19598	1	1	1
1099	otu14316	otu27498	1	1	1
1100	otu14316	otu5636	1	1	1
1101	otu14316	otu19277	1	1	1
1102	otu14316	otu20563	1	1	1
1103	otu14316	otu26558	1	1	1
1104	otu14316	otu6598	1	1	1
1105	otu14316	otu14721	1	1	1
1106	otu14316	otu15561	1	1	1
1107	otu14316	otu281	1	1	1
1108	otu14316	otu2191	1	1	1
1109	otu14316	otu13595	1	1	1
1110	otu14316	otu16101	1	1	1
1111	otu14316	otu20875	1	1	1
1112	otu14316	otu24269	1	1	1
1113	otu14316	otu25745	1	1	1
1114	otu14316	otu8385	1	1	1
1115	otu14316	otu11791	1	1	1
1116	otu14316	otu21924	1	1	1
1117	otu14316	otu12619	1	1	1
1118	otu14316	otu6468	1	1	1
1119	otu14316	otu21719	1	1	1
1120	otu14316	otu18412	1	1	1
1121	otu14794	otu28475	1	1	1
1122	otu14794	otu29703	1	1	1
1123	otu14794	otu26882	1	1	1
1124	otu14794	otu16226	1	1	1
1125	otu14984	otu16527	1	1	1
1126	otu14984	otu25560	1	1	1
1127	otu14984	otu28448	1	1	1
1128	otu14984	otu31045	1	1	1
1129	otu14984	otu31221	1	1	1
1130	otu14984	otu31265	1	1	1
1131	otu14984	otu7261	1	1	1
1132	otu14984	otu18244	1	1	1
1133	otu14984	otu29373	1	1	1
1134	otu14984	otu13744	1	1	1
1135	otu14984	otu30247	1	1	1
1136	otu14984	otu9394	1	1	1
1137	otu14984	otu16987	1	1	1
1138	otu14984	otu18591	1	1	1
1139	otu14984	otu22303	1	1	1
1140	otu14984	otu30507	1	1	1
1141	otu14984	otu16153	1	1	1
1142	otu14984	otu24236	1	1	1
1143	otu14984	otu5624	1	1	1
1144	otu14984	otu23688	1	1	1
1145	otu14984	otu31247	1	1	1
1146	otu14984	otu7900	1	1	1
1147	otu14984	otu18284	1	1	1
1148	otu14984	otu7025	1	1	1
1149	otu14984	otu10113	1	1	1
1150	otu14984	otu9048	1	1	1
1151	otu14984	otu21808	1	1	1
1152	otu14984	otu25453	1	1	1
1153	otu14984	otu1231	1	1	1
1154	otu14984	otu6555	1	1	1
1155	otu14984	otu23663	1	1	1
1156	otu14984	otu10301	1	1	1
1157	otu14984	otu18695	1	1	1
1158	otu14984	otu29958	1	1	1
1159	otu14984	otu19300	1	1	1
1160	otu14984	otu30562	1	1	1
1161	otu14984	otu8951	1	1	1
1162	otu14984	otu27573	1	1	1
1163	otu14984	otu11047	1	1	1
1164	otu14984	otu2164	1	1	1
1165	otu14984	otu690	1	1	1
1166	otu14984	otu29888	1	1	1
1167	otu14984	otu1060	1	1	1
1168	otu14984	otu17158	1	1	1
1169	otu14984	otu14909	1	1	1
1170	otu14984	otu20673	1	1	1
1171	otu14984	otu22593	1	1	1
1172	otu14984	otu15205	1	1	1
1173	otu16179	otu10173	1	1	1
1174	otu16179	otu17121	1	1	1
1175	otu16179	otu6075	1	1	1
1176	otu16179	otu6507	1	1	1
1177	otu16179	otu10760	1	1	1
1178	otu16179	otu19196	1	1	1
1179	otu16179	otu28920	1	1	1
1180	otu16179	otu19728	1	1	1
1181	otu16179	otu24581	1	1	1
1182	otu16179	otu2452	1	1	1
1183	otu16179	otu9787	1	1	1
1184	otu16179	otu12974	1	1	1
1185	otu16179	otu22906	1	1	1
1186	otu16179	otu10550	1	1	1
1187	otu16179	otu16492	1	1	1
1188	otu16179	otu14907	1	1	1
1189	otu16179	otu8250	1	1	1
1190	otu16179	otu24825	1	1	1
1191	otu16179	otu26981	1	1	1
1192	otu16179	otu30374	1	1	1
1193	otu16179	otu27777	1	1	1
1194	otu16179	otu5774	1	1	1
1195	otu16179	otu28544	1	1	1
1196	otu16179	otu6493	1	1	1
1197	otu16179	otu2400	1	1	1
1198	otu16179	otu2689	1	1	1
1199	otu16179	otu15535	1	1	1
1200	otu16179	otu25028	1	1	1
1201	otu16179	otu30408	1	1	1
1202	otu16179	otu8231	1	1	1
1203	otu16179	otu21909	1	1	1
1204	otu16179	otu12627	1	1	1
1205	otu16179	otu13037	1	1	1
1206	otu16179	otu30294	1	1	1
1207	otu16179	otu5465	1	1	1
1208	otu16179	otu13025	1	1	1
1209	otu16179	otu13480	1	1	1
1210	otu16179	otu16924	1	1	1
1211	otu16179	otu18863	1	1	1
1212	otu16179	otu21110	1	1	1
1213	otu16179	otu16488	1	1	1
1214	otu16179	otu18980	1	1	1
1215	otu16179	otu24158	1	1	1
1216	otu16179	otu29611	1	1	1
1217	otu16179	otu2116	1	1	1
1218	otu16179	otu21309	1	1	1
1219	otu16179	otu13501	1	1	1
1220	otu16179	otu19077	1	1	1
1221	otu16317	otu26856	1	1	1
1222	otu16317	otu8394	1	1	1
1223	otu16317	otu13144	1	1	1
1224	otu16317	otu13743	1	1	1
1225	otu16317	otu17966	1	1	1
1226	otu16317	otu18035	1	1	1
1227	otu16317	otu17972	1	1	1
1228	otu16317	otu29229	1	1	1
1229	otu16317	otu14531	1	1	1
1230	otu16317	otu5365	1	1	1
1231	otu16317	otu7591	1	1	1
1232	otu16317	otu21707	1	1	1
1233	otu16317	otu11692	1	1	1
1234	otu16317	otu14665	1	1	1
1235	otu16317	otu7577	1	1	1
1236	otu16317	otu23511	1	1	1
1237	otu16317	otu120	1	1	1
1238	otu16317	otu14060	1	1	1
1239	otu16317	otu18385	1	1	1
1240	otu16317	otu19026	1	1	1
1241	otu16317	otu23316	1	1	1
1242	otu16317	otu24622	1	1	1
1243	otu16317	otu14256	1	1	1
1244	otu16317	otu25599	1	1	1
1245	otu16317	otu10702	1	1	1
1246	otu16317	otu13482	1	1	1
1247	otu16317	otu23349	1	1	1
1248	otu16317	otu5378	1	1	1
1249	otu16422	otu1384	1	1	1
1250	otu16527	otu25560	1	1	1
1251	otu16527	otu28448	1	1	1
1252	otu16527	otu31045	1	1	1
1253	otu16527	otu31221	1	1	1
1254	otu16527	otu31265	1	1	1
1255	otu16527	otu7261	1	1	1
1256	otu16527	otu18244	1	1	1
1257	otu16527	otu29373	1	1	1
1258	otu16527	otu13744	1	1	1
1259	otu16527	otu30247	1	1	1
1260	otu16527	otu9394	1	1	1
1261	otu16527	otu16987	1	1	1
1262	otu16527	otu18591	1	1	1
1263	otu16527	otu22303	1	1	1
1264	otu16527	otu30507	1	1	1
1265	otu16527	otu16153	1	1	1
1266	otu16527	otu24236	1	1	1
1267	otu16527	otu5624	1	1	1
1268	otu16527	otu23688	1	1	1
1269	otu16527	otu31247	1	1	1
1270	otu16527	otu7900	1	1	1
1271	otu16527	otu18284	1	1	1
1272	otu16527	otu7025	1	1	1
1273	otu16527	otu10113	1	1	1
1274	otu16527	otu9048	1	1	1
1275	otu16527	otu21808	1	1	1
1276	otu16527	otu25453	1	1	1
1277	otu16527	otu1231	1	1	1
1278	otu16527	otu6555	1	1	1
1279	otu16527	otu23663	1	1	1
1280	otu16527	otu10301	1	1	1
1281	otu16527	otu18695	1	1	1
1282	otu16527	otu29958	1	1	1
1283	otu16527	otu19300	1	1	1
1284	otu16527	otu30562	1	1	1
1285	otu16527	otu8951	1	1	1
1286	otu16527	otu27573	1	1	1
1287	otu16527	otu11047	1	1	1
1288	otu16527	otu2164	1	1	1
1289	otu16527	otu690	1	1	1
1290	otu16527	otu29888	1	1	1
1291	otu16527	otu1060	1	1	1
1292	otu16527	otu17158	1	1	1
1293	otu16527	otu14909	1	1	1
1294	otu16527	otu20673	1	1	1
1295	otu16527	otu22593	1	1	1
1296	otu16527	otu15205	1	1	1
1297	otu18144	otu6780	1	1	1
1298	otu18144	otu8610	1	1	1
1299	otu18144	otu13187	1	1	1
1300	otu18433	otu24251	1	1	1
1301	otu18433	otu15427	1	1	1
1302	otu18747	otu7509	1	-1	-1
1303	otu18747	otu15622	1	1	1
1304	otu18747	otu12558	1	1	1
1305	otu18747	otu22763	1	1	1
1306	otu18747	otu19268	1	1	1
1307	otu18747	otu13509	1	1	1
1308	otu18747	otu26705	1	1	1
1309	otu18747	otu18605	1	-1	-1
1310	otu18747	otu24374	1	1	1
1311	otu20174	otu25087	1	1	1
1312	otu20174	otu1017	1	1	1
1313	otu20174	otu6122	1	1	1
1314	otu20174	otu7009	1	1	1
1315	otu20174	otu8192	1	1	1
1316	otu20174	otu20085	1	1	1
1317	otu20174	otu21059	1	1	1
1318	otu20174	otu23984	1	1	1
1319	otu20174	otu28363	1	1	1
1320	otu20174	otu9998	1	1	1
1321	otu20174	otu22876	1	1	1
1322	otu20174	otu26507	1	1	1
1323	otu20174	otu10022	1	1	1
1324	otu20174	otu16222	1	1	1
1325	otu20174	otu30401	1	1	1
1326	otu20174	otu30641	1	1	1
1327	otu20174	otu26283	1	1	1
1328	otu20174	otu27504	1	1	1
1329	otu20174	otu27743	1	1	1
1330	otu20174	otu9087	1	1	1
1331	otu20174	otu10009	1	1	1
1332	otu20174	otu12872	1	1	1
1333	otu20174	otu16196	1	1	1
1334	otu20174	otu23500	1	1	1
1335	otu20174	otu25250	1	1	1
1336	otu20174	otu31180	1	1	1
1337	otu20174	otu22771	1	1	1
1338	otu20174	otu22806	1	1	1
1339	otu20174	otu24426	1	1	1
1340	otu20174	otu28419	1	1	1
1341	otu20174	otu11719	1	1	1
1342	otu20174	otu12231	1	1	1
1343	otu20174	otu5846	1	1	1
1344	otu20174	otu29443	1	1	1
1345	otu20174	otu8909	1	1	1
1346	otu22422	otu27145	1	1	1
1347	otu22422	otu10983	1	1	1
1348	otu24808	otu28693	1	-1	-1
1349	otu24808	otu29524	1	-1	-1
1350	otu24808	otu7521	1	-1	-1
1351	otu25087	otu1017	1	1	1
1352	otu25087	otu6122	1	1	1
1353	otu25087	otu7009	1	1	1
1354	otu25087	otu8192	1	1	1
1355	otu25087	otu20085	1	1	1
1356	otu25087	otu21059	1	1	1
1357	otu25087	otu23984	1	1	1
1358	otu25087	otu28363	1	1	1
1359	otu25087	otu9998	1	1	1
1360	otu25087	otu22876	1	1	1
1361	otu25087	otu26507	1	1	1
1362	otu25087	otu10022	1	1	1
1363	otu25087	otu16222	1	1	1
1364	otu25087	otu30401	1	1	1
1365	otu25087	otu30641	1	1	1
1366	otu25087	otu26283	1	1	1
1367	otu25087	otu27504	1	1	1
1368	otu25087	otu27743	1	1	1
1369	otu25087	otu9087	1	1	1
1370	otu25087	otu10009	1	1	1
1371	otu25087	otu12872	1	1	1
1372	otu25087	otu16196	1	1	1
1373	otu25087	otu23500	1	1	1
1374	otu25087	otu25250	1	1	1
1375	otu25087	otu31180	1	1	1
1376	otu25087	otu22771	1	1	1
1377	otu25087	otu22806	1	1	1
1378	otu25087	otu24426	1	1	1
1379	otu25087	otu28419	1	1	1
1380	otu25087	otu11719	1	1	1
1381	otu25087	otu12231	1	1	1
1382	otu25087	otu5846	1	1	1
1383	otu25087	otu29443	1	1	1
1384	otu25087	otu8909	1	1	1
1385	otu25560	otu28448	1	1	1
1386	otu25560	otu31045	1	1	1
1387	otu25560	otu31221	1	1	1
1388	otu25560	otu31265	1	1	1
1389	otu25560	otu7261	1	1	1
1390	otu25560	otu18244	1	1	1
1391	otu25560	otu29373	1	1	1
1392	otu25560	otu13744	1	1	1
1393	otu25560	otu30247	1	1	1
1394	otu25560	otu9394	1	1	1
1395	otu25560	otu16987	1	1	1
1396	otu25560	otu18591	1	1	1
1397	otu25560	otu22303	1	1	1
1398	otu25560	otu30507	1	1	1
1399	otu25560	otu16153	1	1	1
1400	otu25560	otu24236	1	1	1
1401	otu25560	otu5624	1	1	1
1402	otu25560	otu23688	1	1	1
1403	otu25560	otu31247	1	1	1
1404	otu25560	otu7900	1	1	1
1405	otu25560	otu18284	1	1	1
1406	otu25560	otu7025	1	1	1
1407	otu25560	otu10113	1	1	1
1408	otu25560	otu9048	1	1	1
1409	otu25560	otu21808	1	1	1
1410	otu25560	otu25453	1	1	1
1411	otu25560	otu1231	1	1	1
1412	otu25560	otu6555	1	1	1
1413	otu25560	otu23663	1	1	1
1414	otu25560	otu10301	1	1	1
1415	otu25560	otu18695	1	1	1
1416	otu25560	otu29958	1	1	1
1417	otu25560	otu19300	1	1	1
1418	otu25560	otu30562	1	1	1
1419	otu25560	otu8951	1	1	1
1420	otu25560	otu27573	1	1	1
1421	otu25560	otu11047	1	1	1
1422	otu25560	otu2164	1	1	1
1423	otu25560	otu690	1	1	1
1424	otu25560	otu29888	1	1	1
1425	otu25560	otu1060	1	1	1
1426	otu25560	otu17158	1	1	1
1427	otu25560	otu14909	1	1	1
1428	otu25560	otu20673	1	1	1
1429	otu25560	otu22593	1	1	1
1430	otu25560	otu15205	1	1	1
1431	otu25811	otu9283	1	1	1
1432	otu25811	otu12295	1	1	1
1433	otu25811	otu5952	1	1	1
1434	otu25811	otu8799	1	-1	-1
1435	otu25811	otu14263	1	1	1
1436	otu25811	otu19573	1	1	1
1437	otu25811	otu18685	1	1	1
1438	otu26756	otu25063	1	1	1
1439	otu26756	otu24545	1	1	1
1440	otu26856	otu8394	1	1	1
1441	otu26856	otu13144	1	1	1
1442	otu26856	otu13743	1	1	1
1443	otu26856	otu17966	1	1	1
1444	otu26856	otu18035	1	1	1
1445	otu26856	otu17972	1	1	1
1446	otu26856	otu29229	1	1	1
1447	otu26856	otu14531	1	1	1
1448	otu26856	otu5365	1	1	1
1449	otu26856	otu7591	1	1	1
1450	otu26856	otu21707	1	1	1
1451	otu26856	otu11692	1	1	1
1452	otu26856	otu14665	1	1	1
1453	otu26856	otu7577	1	1	1
1454	otu26856	otu23511	1	1	1
1455	otu26856	otu120	1	1	1
1456	otu26856	otu14060	1	1	1
1457	otu26856	otu18385	1	1	1
1458	otu26856	otu19026	1	1	1
1459	otu26856	otu23316	1	1	1
1460	otu26856	otu24622	1	1	1
1461	otu26856	otu14256	1	1	1
1462	otu26856	otu25599	1	1	1
1463	otu26856	otu10702	1	1	1
1464	otu26856	otu13482	1	1	1
1465	otu26856	otu23349	1	1	1
1466	otu26856	otu5378	1	1	1
1467	otu27231	otu29385	1	1	1
1468	otu27231	otu10341	1	1	1
1469	otu27231	otu10044	1	1	1
1470	otu27231	otu22582	1	1	1
1471	otu27231	otu11979	1	1	1
1472	otu27231	otu15804	1	-1	-1
1473	otu27231	otu24464	1	1	1
1474	otu27231	otu11378	1	1	1
1475	otu27380	otu24282	1	1	1
1476	otu27380	otu30121	1	1	1
1477	otu28448	otu31045	1	1	1
1478	otu28448	otu31221	1	1	1
1479	otu28448	otu31265	1	1	1
1480	otu28448	otu7261	1	1	1
1481	otu28448	otu18244	1	1	1
1482	otu28448	otu29373	1	1	1
1483	otu28448	otu13744	1	1	1
1484	otu28448	otu30247	1	1	1
1485	otu28448	otu9394	1	1	1
1486	otu28448	otu16987	1	1	1
1487	otu28448	otu18591	1	1	1
1488	otu28448	otu22303	1	1	1
1489	otu28448	otu30507	1	1	1
1490	otu28448	otu16153	1	1	1
1491	otu28448	otu24236	1	1	1
1492	otu28448	otu5624	1	1	1
1493	otu28448	otu23688	1	1	1
1494	otu28448	otu31247	1	1	1
1495	otu28448	otu7900	1	1	1
1496	otu28448	otu18284	1	1	1
1497	otu28448	otu7025	1	1	1
1498	otu28448	otu10113	1	1	1
1499	otu28448	otu9048	1	1	1
1500	otu28448	otu21808	1	1	1
1501	otu28448	otu25453	1	1	1
1502	otu28448	otu1231	1	1	1
1503	otu28448	otu6555	1	1	1
1504	otu28448	otu23663	1	1	1
1505	otu28448	otu10301	1	1	1
1506	otu28448	otu18695	1	1	1
1507	otu28448	otu29958	1	1	1
1508	otu28448	otu19300	1	1	1
1509	otu28448	otu30562	1	1	1
1510	otu28448	otu8951	1	1	1
1511	otu28448	otu27573	1	1	1
1512	otu28448	otu11047	1	1	1
1513	otu28448	otu2164	1	1	1
1514	otu28448	otu690	1	1	1
1515	otu28448	otu29888	1	1	1
1516	otu28448	otu1060	1	1	1
1517	otu28448	otu17158	1	1	1
1518	otu28448	otu14909	1	1	1
1519	otu28448	otu20673	1	1	1
1520	otu28448	otu22593	1	1	1
1521	otu28448	otu15205	1	1	1
1522	otu28693	otu29524	1	1	1
1523	otu28693	otu7521	1	1	1
1524	otu30781	otu15120	1	1	1
1525	otu30781	otu30732	1	1	1
1526	otu30781	otu27414	1	1	1
1527	otu30781	otu23417	1	1	1
1528	otu30781	otu7215	1	1	1
1529	otu30781	otu29191	1	1	1
1530	otu31045	otu31221	1	1	1
1531	otu31045	otu31265	1	1	1
1532	otu31045	otu7261	1	1	1
1533	otu31045	otu18244	1	1	1
1534	otu31045	otu29373	1	1	1
1535	otu31045	otu13744	1	1	1
1536	otu31045	otu30247	1	1	1
1537	otu31045	otu9394	1	1	1
1538	otu31045	otu16987	1	1	1
1539	otu31045	otu18591	1	1	1
1540	otu31045	otu22303	1	1	1
1541	otu31045	otu30507	1	1	1
1542	otu31045	otu16153	1	1	1
1543	otu31045	otu24236	1	1	1
1544	otu31045	otu5624	1	1	1
1545	otu31045	otu23688	1	1	1
1546	otu31045	otu31247	1	1	1
1547	otu31045	otu7900	1	1	1
1548	otu31045	otu18284	1	1	1
1549	otu31045	otu7025	1	1	1
1550	otu31045	otu10113	1	1	1
1551	otu31045	otu9048	1	1	1
1552	otu31045	otu21808	1	1	1
1553	otu31045	otu25453	1	1	1
1554	otu31045	otu1231	1	1	1
1555	otu31045	otu6555	1	1	1
1556	otu31045	otu23663	1	1	1
1557	otu31045	otu10301	1	1	1
1558	otu31045	otu18695	1	1	1
1559	otu31045	otu29958	1	1	1
1560	otu31045	otu19300	1	1	1
1561	otu31045	otu30562	1	1	1
1562	otu31045	otu8951	1	1	1
1563	otu31045	otu27573	1	1	1
1564	otu31045	otu11047	1	1	1
1565	otu31045	otu2164	1	1	1
1566	otu31045	otu690	1	1	1
1567	otu31045	otu29888	1	1	1
1568	otu31045	otu1060	1	1	1
1569	otu31045	otu17158	1	1	1
1570	otu31045	otu14909	1	1	1
1571	otu31045	otu20673	1	1	1
1572	otu31045	otu22593	1	1	1
1573	otu31045	otu15205	1	1	1
1574	otu31221	otu31265	1	1	1
1575	otu31221	otu7261	1	1	1
1576	otu31221	otu18244	1	1	1
1577	otu31221	otu29373	1	1	1
1578	otu31221	otu13744	1	1	1
1579	otu31221	otu30247	1	1	1
1580	otu31221	otu9394	1	1	1
1581	otu31221	otu16987	1	1	1
1582	otu31221	otu18591	1	1	1
1583	otu31221	otu22303	1	1	1
1584	otu31221	otu30507	1	1	1
1585	otu31221	otu16153	1	1	1
1586	otu31221	otu24236	1	1	1
1587	otu31221	otu5624	1	1	1
1588	otu31221	otu23688	1	1	1
1589	otu31221	otu31247	1	1	1
1590	otu31221	otu7900	1	1	1
1591	otu31221	otu18284	1	1	1
1592	otu31221	otu7025	1	1	1
1593	otu31221	otu10113	1	1	1
1594	otu31221	otu9048	1	1	1
1595	otu31221	otu21808	1	1	1
1596	otu31221	otu25453	1	1	1
1597	otu31221	otu1231	1	1	1
1598	otu31221	otu6555	1	1	1
1599	otu31221	otu23663	1	1	1
1600	otu31221	otu10301	1	1	1
1601	otu31221	otu18695	1	1	1
1602	otu31221	otu29958	1	1	1
1603	otu31221	otu19300	1	1	1
1604	otu31221	otu30562	1	1	1
1605	otu31221	otu8951	1	1	1
1606	otu31221	otu27573	1	1	1
1607	otu31221	otu11047	1	1	1
1608	otu31221	otu2164	1	1	1
1609	otu31221	otu690	1	1	1
1610	otu31221	otu29888	1	1	1
1611	otu31221	otu1060	1	1	1
1612	otu31221	otu17158	1	1	1
1613	otu31221	otu14909	1	1	1
1614	otu31221	otu20673	1	1	1
1615	otu31221	otu22593	1	1	1
1616	otu31221	otu15205	1	1	1
1617	otu31265	otu7261	1	1	1
1618	otu31265	otu18244	1	1	1
1619	otu31265	otu29373	1	1	1
1620	otu31265	otu13744	1	1	1
1621	otu31265	otu30247	1	1	1
1622	otu31265	otu9394	1	1	1
1623	otu31265	otu16987	1	1	1
1624	otu31265	otu18591	1	1	1
1625	otu31265	otu22303	1	1	1
1626	otu31265	otu30507	1	1	1
1627	otu31265	otu16153	1	1	1
1628	otu31265	otu24236	1	1	1
1629	otu31265	otu5624	1	1	1
1630	otu31265	otu23688	1	1	1
1631	otu31265	otu31247	1	1	1
1632	otu31265	otu7900	1	1	1
1633	otu31265	otu18284	1	1	1
1634	otu31265	otu7025	1	1	1
1635	otu31265	otu10113	1	1	1
1636	otu31265	otu9048	1	1	1
1637	otu31265	otu21808	1	1	1
1638	otu31265	otu25453	1	1	1
1639	otu31265	otu1231	1	1	1
1640	otu31265	otu6555	1	1	1
1641	otu31265	otu23663	1	1	1
1642	otu31265	otu10301	1	1	1
1643	otu31265	otu18695	1	1	1
1644	otu31265	otu29958	1	1	1
1645	otu31265	otu19300	1	1	1
1646	otu31265	otu30562	1	1	1
1647	otu31265	otu8951	1	1	1
1648	otu31265	otu27573	1	1	1
1649	otu31265	otu11047	1	1	1
1650	otu31265	otu2164	1	1	1
1651	otu31265	otu690	1	1	1
1652	otu31265	otu29888	1	1	1
1653	otu31265	otu1060	1	1	1
1654	otu31265	otu17158	1	1	1
1655	otu31265	otu14909	1	1	1
1656	otu31265	otu20673	1	1	1
1657	otu31265	otu22593	1	1	1
1658	otu31265	otu15205	1	1	1
1659	otu1017	otu6122	1	1	1
1660	otu1017	otu7009	1	1	1
1661	otu1017	otu8192	1	1	1
1662	otu1017	otu20085	1	1	1
1663	otu1017	otu21059	1	1	1
1664	otu1017	otu23984	1	1	1
1665	otu1017	otu28363	1	1	1
1666	otu1017	otu9998	1	1	1
1667	otu1017	otu22876	1	1	1
1668	otu1017	otu26507	1	1	1
1669	otu1017	otu10022	1	1	1
1670	otu1017	otu16222	1	1	1
1671	otu1017	otu30401	1	1	1
1672	otu1017	otu30641	1	1	1
1673	otu1017	otu26283	1	1	1
1674	otu1017	otu27504	1	1	1
1675	otu1017	otu27743	1	1	1
1676	otu1017	otu9087	1	1	1
1677	otu1017	otu10009	1	1	1
1678	otu1017	otu12872	1	1	1
1679	otu1017	otu16196	1	1	1
1680	otu1017	otu23500	1	1	1
1681	otu1017	otu25250	1	1	1
1682	otu1017	otu31180	1	1	1
1683	otu1017	otu22771	1	1	1
1684	otu1017	otu22806	1	1	1
1685	otu1017	otu24426	1	1	1
1686	otu1017	otu28419	1	1	1
1687	otu1017	otu11719	1	1	1
1688	otu1017	otu12231	1	1	1
1689	otu1017	otu5846	1	1	1
1690	otu1017	otu29443	1	1	1
1691	otu1017	otu8909	1	1	1
1692	otu2324	otu12166	1	1	1
1693	otu6122	otu7009	1	1	1
1694	otu6122	otu8192	1	1	1
1695	otu6122	otu20085	1	1	1
1696	otu6122	otu21059	1	1	1
1697	otu6122	otu23984	1	1	1
1698	otu6122	otu28363	1	1	1
1699	otu6122	otu9998	1	1	1
1700	otu6122	otu22876	1	1	1
1701	otu6122	otu26507	1	1	1
1702	otu6122	otu10022	1	1	1
1703	otu6122	otu16222	1	1	1
1704	otu6122	otu30401	1	1	1
1705	otu6122	otu30641	1	1	1
1706	otu6122	otu26283	1	1	1
1707	otu6122	otu27504	1	1	1
1708	otu6122	otu27743	1	1	1
1709	otu6122	otu9087	1	1	1
1710	otu6122	otu10009	1	1	1
1711	otu6122	otu12872	1	1	1
1712	otu6122	otu16196	1	1	1
1713	otu6122	otu23500	1	1	1
1714	otu6122	otu25250	1	1	1
1715	otu6122	otu31180	1	1	1
1716	otu6122	otu22771	1	1	1
1717	otu6122	otu22806	1	1	1
1718	otu6122	otu24426	1	1	1
1719	otu6122	otu28419	1	1	1
1720	otu6122	otu11719	1	1	1
1721	otu6122	otu12231	1	1	1
1722	otu6122	otu5846	1	1	1
1723	otu6122	otu29443	1	1	1
1724	otu6122	otu8909	1	1	1
1725	otu6780	otu8610	1	1	1
1726	otu6780	otu13187	1	1	1
1727	otu7009	otu8192	1	1	1
1728	otu7009	otu20085	1	1	1
1729	otu7009	otu21059	1	1	1
1730	otu7009	otu23984	1	1	1
1731	otu7009	otu28363	1	1	1
1732	otu7009	otu9998	1	1	1
1733	otu7009	otu22876	1	1	1
1734	otu7009	otu26507	1	1	1
1735	otu7009	otu10022	1	1	1
1736	otu7009	otu16222	1	1	1
1737	otu7009	otu30401	1	1	1
1738	otu7009	otu30641	1	1	1
1739	otu7009	otu26283	1	1	1
1740	otu7009	otu27504	1	1	1
1741	otu7009	otu27743	1	1	1
1742	otu7009	otu9087	1	1	1
1743	otu7009	otu10009	1	1	1
1744	otu7009	otu12872	1	1	1
1745	otu7009	otu16196	1	1	1
1746	otu7009	otu23500	1	1	1
1747	otu7009	otu25250	1	1	1
1748	otu7009	otu31180	1	1	1
1749	otu7009	otu22771	1	1	1
1750	otu7009	otu22806	1	1	1
1751	otu7009	otu24426	1	1	1
1752	otu7009	otu28419	1	1	1
1753	otu7009	otu11719	1	1	1
1754	otu7009	otu12231	1	1	1
1755	otu7009	otu5846	1	1	1
1756	otu7009	otu29443	1	1	1
1757	otu7009	otu8909	1	1	1
1758	otu7261	otu18244	1	1	1
1759	otu7261	otu29373	1	1	1
1760	otu7261	otu13744	1	1	1
1761	otu7261	otu30247	1	1	1
1762	otu7261	otu9394	1	1	1
1763	otu7261	otu16987	1	1	1
1764	otu7261	otu18591	1	1	1
1765	otu7261	otu22303	1	1	1
1766	otu7261	otu30507	1	1	1
1767	otu7261	otu16153	1	1	1
1768	otu7261	otu24236	1	1	1
1769	otu7261	otu5624	1	1	1
1770	otu7261	otu23688	1	1	1
1771	otu7261	otu31247	1	1	1
1772	otu7261	otu7900	1	1	1
1773	otu7261	otu18284	1	1	1
1774	otu7261	otu7025	1	1	1
1775	otu7261	otu10113	1	1	1
1776	otu7261	otu9048	1	1	1
1777	otu7261	otu21808	1	1	1
1778	otu7261	otu25453	1	1	1
1779	otu7261	otu1231	1	1	1
1780	otu7261	otu6555	1	1	1
1781	otu7261	otu23663	1	1	1
1782	otu7261	otu10301	1	1	1
1783	otu7261	otu18695	1	1	1
1784	otu7261	otu29958	1	1	1
1785	otu7261	otu19300	1	1	1
1786	otu7261	otu30562	1	1	1
1787	otu7261	otu8951	1	1	1
1788	otu7261	otu27573	1	1	1
1789	otu7261	otu11047	1	1	1
1790	otu7261	otu2164	1	1	1
1791	otu7261	otu690	1	1	1
1792	otu7261	otu29888	1	1	1
1793	otu7261	otu1060	1	1	1
1794	otu7261	otu17158	1	1	1
1795	otu7261	otu14909	1	1	1
1796	otu7261	otu20673	1	1	1
1797	otu7261	otu22593	1	1	1
1798	otu7261	otu15205	1	1	1
1799	otu8192	otu20085	1	1	1
1800	otu8192	otu21059	1	1	1
1801	otu8192	otu23984	1	1	1
1802	otu8192	otu28363	1	1	1
1803	otu8192	otu9998	1	1	1
1804	otu8192	otu22876	1	1	1
1805	otu8192	otu26507	1	1	1
1806	otu8192	otu10022	1	1	1
1807	otu8192	otu16222	1	1	1
1808	otu8192	otu30401	1	1	1
1809	otu8192	otu30641	1	1	1
1810	otu8192	otu26283	1	1	1
1811	otu8192	otu27504	1	1	1
1812	otu8192	otu27743	1	1	1
1813	otu8192	otu9087	1	1	1
1814	otu8192	otu10009	1	1	1
1815	otu8192	otu12872	1	1	1
1816	otu8192	otu16196	1	1	1
1817	otu8192	otu23500	1	1	1
1818	otu8192	otu25250	1	1	1
1819	otu8192	otu31180	1	1	1
1820	otu8192	otu22771	1	1	1
1821	otu8192	otu22806	1	1	1
1822	otu8192	otu24426	1	1	1
1823	otu8192	otu28419	1	1	1
1824	otu8192	otu11719	1	1	1
1825	otu8192	otu12231	1	1	1
1826	otu8192	otu5846	1	1	1
1827	otu8192	otu29443	1	1	1
1828	otu8192	otu8909	1	1	1
1829	otu8332	otu11890	1	1	1
1830	otu8332	otu13167	1	1	1
1831	otu8332	otu2900	1	1	1
1832	otu8332	otu17488	1	1	1
1833	otu8332	otu20003	1	1	1
1834	otu8332	otu24130	1	1	1
1835	otu8332	otu3036	1	1	1
1836	otu8332	otu21337	1	1	1
1837	otu8332	otu17012	1	1	1
1838	otu8332	otu19997	1	1	1
1839	otu8332	otu21437	1	1	1
1840	otu8332	otu22916	1	1	1
1841	otu8332	otu1731	1	1	1
1842	otu8332	otu23088	1	1	1
1843	otu8332	otu2749	1	1	1
1844	otu8332	otu2453	1	1	1
1845	otu8332	otu30795	1	1	1
1846	otu8332	otu29469	1	1	1
1847	otu8332	otu12507	1	1	1
1848	otu8332	otu16609	1	1	1
1849	otu8332	otu20127	1	1	1
1850	otu8332	otu28813	1	1	1
1851	otu8332	otu29294	1	1	1
1852	otu8332	otu19688	1	1	1
1853	otu8332	otu144	1	1	1
1854	otu8332	otu6771	1	1	1
1855	otu8332	otu11164	1	1	1
1856	otu8332	otu14848	1	1	1
1857	otu8332	otu19598	1	1	1
1858	otu8332	otu27498	1	1	1
1859	otu8332	otu5636	1	1	1
1860	otu8332	otu19277	1	1	1
1861	otu8332	otu20563	1	1	1
1862	otu8332	otu26558	1	1	1
1863	otu8332	otu6598	1	1	1
1864	otu8332	otu14721	1	1	1
1865	otu8332	otu15561	1	1	1
1866	otu8332	otu281	1	1	1
1867	otu8332	otu2191	1	1	1
1868	otu8332	otu13595	1	1	1
1869	otu8332	otu16101	1	1	1
1870	otu8332	otu20875	1	1	1
1871	otu8332	otu24269	1	1	1
1872	otu8332	otu25745	1	1	1
1873	otu8332	otu8385	1	1	1
1874	otu8332	otu11791	1	1	1
1875	otu8332	otu21924	1	1	1
1876	otu8332	otu12619	1	1	1
1877	otu8332	otu6468	1	1	1
1878	otu8332	otu21719	1	1	1
1879	otu8332	otu18412	1	1	1
1880	otu8394	otu13144	1	1	1
1881	otu8394	otu13743	1	1	1
1882	otu8394	otu17966	1	1	1
1883	otu8394	otu18035	1	1	1
1884	otu8394	otu17972	1	1	1
1885	otu8394	otu29229	1	1	1
1886	otu8394	otu14531	1	1	1
1887	otu8394	otu5365	1	1	1
1888	otu8394	otu7591	1	1	1
1889	otu8394	otu21707	1	1	1
1890	otu8394	otu11692	1	1	1
1891	otu8394	otu14665	1	1	1
1892	otu8394	otu7577	1	1	1
1893	otu8394	otu23511	1	1	1
1894	otu8394	otu120	1	1	1
1895	otu8394	otu14060	1	1	1
1896	otu8394	otu18385	1	1	1
1897	otu8394	otu19026	1	1	1
1898	otu8394	otu23316	1	1	1
1899	otu8394	otu24622	1	1	1
1900	otu8394	otu14256	1	1	1
1901	otu8394	otu25599	1	1	1
1902	otu8394	otu10702	1	1	1
1903	otu8394	otu13482	1	1	1
1904	otu8394	otu23349	1	1	1
1905	otu8394	otu5378	1	1	1
1906	otu10173	otu17121	1	1	1
1907	otu10173	otu6075	1	1	1
1908	otu10173	otu6507	1	1	1
1909	otu10173	otu10760	1	1	1
1910	otu10173	otu19196	1	1	1
1911	otu10173	otu28920	1	1	1
1912	otu10173	otu19728	1	1	1
1913	otu10173	otu24581	1	1	1
1914	otu10173	otu2452	1	1	1
1915	otu10173	otu9787	1	1	1
1916	otu10173	otu12974	1	1	1
1917	otu10173	otu22906	1	1	1
1918	otu10173	otu10550	1	1	1
1919	otu10173	otu16492	1	1	1
1920	otu10173	otu14907	1	1	1
1921	otu10173	otu8250	1	1	1
1922	otu10173	otu24825	1	1	1
1923	otu10173	otu26981	1	1	1
1924	otu10173	otu30374	1	1	1
1925	otu10173	otu27777	1	1	1
1926	otu10173	otu5774	1	1	1
1927	otu10173	otu28544	1	1	1
1928	otu10173	otu6493	1	1	1
1929	otu10173	otu2400	1	1	1
1930	otu10173	otu2689	1	1	1
1931	otu10173	otu15535	1	1	1
1932	otu10173	otu25028	1	1	1
1933	otu10173	otu30408	1	1	1
1934	otu10173	otu8231	1	1	1
1935	otu10173	otu21909	1	1	1
1936	otu10173	otu12627	1	1	1
1937	otu10173	otu13037	1	1	1
1938	otu10173	otu30294	1	1	1
1939	otu10173	otu5465	1	1	1
1940	otu10173	otu13025	1	1	1
1941	otu10173	otu13480	1	1	1
1942	otu10173	otu16924	1	1	1
1943	otu10173	otu18863	1	1	1
1944	otu10173	otu21110	1	1	1
1945	otu10173	otu16488	1	1	1
1946	otu10173	otu18980	1	1	1
1947	otu10173	otu24158	1	1	1
1948	otu10173	otu29611	1	1	1
1949	otu10173	otu2116	1	1	1
1950	otu10173	otu21309	1	1	1
1951	otu10173	otu13501	1	1	1
1952	otu10173	otu19077	1	1	1
1953	otu11890	otu13167	1	1	1
1954	otu11890	otu2900	1	1	1
1955	otu11890	otu17488	1	1	1
1956	otu11890	otu20003	1	1	1
1957	otu11890	otu24130	1	1	1
1958	otu11890	otu3036	1	1	1
1959	otu11890	otu21337	1	1	1
1960	otu11890	otu17012	1	1	1
1961	otu11890	otu19997	1	1	1
1962	otu11890	otu21437	1	1	1
1963	otu11890	otu22916	1	1	1
1964	otu11890	otu1731	1	1	1
1965	otu11890	otu23088	1	1	1
1966	otu11890	otu2749	1	1	1
1967	otu11890	otu2453	1	1	1
1968	otu11890	otu30795	1	1	1
1969	otu11890	otu29469	1	1	1
1970	otu11890	otu12507	1	1	1
1971	otu11890	otu16609	1	1	1
1972	otu11890	otu20127	1	1	1
1973	otu11890	otu28813	1	1	1
1974	otu11890	otu29294	1	1	1
1975	otu11890	otu19688	1	1	1
1976	otu11890	otu144	1	1	1
1977	otu11890	otu6771	1	1	1
1978	otu11890	otu11164	1	1	1
1979	otu11890	otu14848	1	1	1
1980	otu11890	otu19598	1	1	1
1981	otu11890	otu27498	1	1	1
1982	otu11890	otu5636	1	1	1
1983	otu11890	otu19277	1	1	1
1984	otu11890	otu20563	1	1	1
1985	otu11890	otu26558	1	1	1
1986	otu11890	otu6598	1	1	1
1987	otu11890	otu14721	1	1	1
1988	otu11890	otu15561	1	1	1
1989	otu11890	otu281	1	1	1
1990	otu11890	otu2191	1	1	1
1991	otu11890	otu13595	1	1	1
1992	otu11890	otu16101	1	1	1
1993	otu11890	otu20875	1	1	1
1994	otu11890	otu24269	1	1	1
1995	otu11890	otu25745	1	1	1
1996	otu11890	otu8385	1	1	1
1997	otu11890	otu11791	1	1	1
[truncated: 4,837 more rows]
