# Supplementary material for: Effects of temporal and spatial scales on soil yeast communities in the peach orchard
Source: Front Microbiol. 2023 Sep 19;14:1226142. doi: 10.3389/fmicb.2023.1226142 (PMC10546340; doi:10.3389/fmicb.2023.1226142)
Supplement: Supplementary file 1 [file Data_Sheet_1.ZIP › Table S6.xlsx]

## Sheet: network.node_list
Table S6: network.node_list
Sample group: S8
id	label	kingdom	phylum	class	order	family	genus
1	otu853	k__Eukaryota	p__Ascomycota	c__Saccharomycetes	o__Saccharomycetales	f__Saccharomycetaceae	g__Zygosaccharomyces
2	otu5253	k__Eukaryota	p__Ascomycota	c__Saccharomycetes	o__Saccharomycetales	f__Saccharomycetaceae	g__Zygosaccharomyces
3	otu5728	k__Eukaryota	p__Ascomycota	c__Saccharomycetes	o__Saccharomycetales	f__Saccharomycetaceae	g__Zygosaccharomyces
4	otu7065	k__Eukaryota	p__Ascomycota	c__Saccharomycetes	o__Saccharomycetales	f__Saccharomycetaceae	g__Zygosaccharomyces
5	otu7488	k__Eukaryota	p__Ascomycota	c__Saccharomycetes	o__Saccharomycetales	f__Saccharomycetaceae	g__Zygosaccharomyces
6	otu7812	k__Eukaryota	p__Ascomycota	c__Saccharomycetes	o__Saccharomycetales	f__Saccharomycetaceae	g__Zygosaccharomyces
7	otu8204	k__Eukaryota	p__Ascomycota	c__Saccharomycetes	o__Saccharomycetales	f__Saccharomycetaceae	g__Zygosaccharomyces
8	otu8588	k__Eukaryota	p__Ascomycota	c__Saccharomycetes	o__Saccharomycetales	f__Saccharomycetaceae	g__Zygosaccharomyces
9	otu9659	k__Eukaryota	p__Ascomycota	c__Saccharomycetes	o__Saccharomycetales	f__Saccharomycetaceae	g__Zygosaccharomyces
10	otu9669	k__Eukaryota	p__Ascomycota	c__Saccharomycetes	o__Saccharomycetales	f__Saccharomycetaceae	g__Zygosaccharomyces
11	otu10351	k__Eukaryota	p__Ascomycota	c__Saccharomycetes	o__Saccharomycetales	f__Saccharomycetaceae	g__Zygosaccharomyces
12	otu10821	k__Eukaryota	p__Ascomycota	c__Saccharomycetes	o__Saccharomycetales	f__Saccharomycetaceae	g__Zygosaccharomyces
13	otu10977	k__Eukaryota	p__Ascomycota	c__Saccharomycetes	o__Saccharomycetales	f__Saccharomycetaceae	g__Zygosaccharomyces
14	otu13533	k__Eukaryota	p__Ascomycota	c__Saccharomycetes	o__Saccharomycetales	f__Saccharomycetaceae	g__Zygosaccharomyces
15	otu14859	k__Eukaryota	p__Ascomycota	c__Saccharomycetes	o__Saccharomycetales	f__Saccharomycetaceae	g__Zygosaccharomyces
16	otu14901	k__Eukaryota	p__Ascomycota	c__Saccharomycetes	o__Saccharomycetales	f__Saccharomycetaceae	g__Zygosaccharomyces
17	otu15004	k__Eukaryota	p__Ascomycota	c__Saccharomycetes	o__Saccharomycetales	f__Saccharomycetaceae	g__Zygosaccharomyces
18	otu15497	k__Eukaryota	p__Ascomycota	c__Saccharomycetes	o__Saccharomycetales	f__Saccharomycetaceae	g__Zygosaccharomyces
19	otu16295	k__Eukaryota	p__Ascomycota	c__Saccharomycetes	o__Saccharomycetales	f__Saccharomycetaceae	g__Zygosaccharomyces
20	otu16789	k__Eukaryota	p__Ascomycota	c__Saccharomycetes	o__Saccharomycetales	f__Saccharomycetaceae	g__Zygosaccharomyces
21	otu17110	k__Eukaryota	p__Ascomycota	c__Saccharomycetes	o__Saccharomycetales	f__Saccharomycetaceae	g__Zygosaccharomyces
22	otu17956	k__Eukaryota	p__Ascomycota	c__Saccharomycetes	o__Saccharomycetales	f__Saccharomycetaceae	g__Zygosaccharomyces
23	otu18239	k__Eukaryota	p__Ascomycota	c__Saccharomycetes	o__Saccharomycetales	f__Saccharomycetaceae	g__Zygosaccharomyces
24	otu19607	k__Eukaryota	p__Ascomycota	c__Saccharomycetes	o__Saccharomycetales	f__Saccharomycetaceae	g__Zygosaccharomyces
25	otu20004	k__Eukaryota	p__Ascomycota	c__Saccharomycetes	o__Saccharomycetales	f__Saccharomycetaceae	g__Zygosaccharomyces
26	otu20134	k__Eukaryota	p__Ascomycota	c__Saccharomycetes	o__Saccharomycetales	f__Saccharomycetaceae	g__Zygosaccharomyces
27	otu20359	k__Eukaryota	p__Ascomycota	c__Saccharomycetes	o__Saccharomycetales	f__Saccharomycetaceae	g__Zygosaccharomyces
28	otu21671	k__Eukaryota	p__Ascomycota	c__Saccharomycetes	o__Saccharomycetales	f__Saccharomycetaceae	g__Zygosaccharomyces
29	otu23131	k__Eukaryota	p__Ascomycota	c__Saccharomycetes	o__Saccharomycetales	f__Saccharomycetaceae	g__Zygosaccharomyces
30	otu23353	k__Eukaryota	p__Ascomycota	c__Saccharomycetes	o__Saccharomycetales	f__Saccharomycetaceae	g__Zygosaccharomyces
31	otu23877	k__Eukaryota	p__Ascomycota	c__Saccharomycetes	o__Saccharomycetales	f__Saccharomycetaceae	g__Zygosaccharomyces
32	otu23958	k__Eukaryota	p__Ascomycota	c__Saccharomycetes	o__Saccharomycetales	f__Saccharomycetaceae	g__Zygosaccharomyces
33	otu24059	k__Eukaryota	p__Ascomycota	c__Saccharomycetes	o__Saccharomycetales	f__Saccharomycetaceae	g__Zygosaccharomyces
34	otu25429	k__Eukaryota	p__Ascomycota	c__Saccharomycetes	o__Saccharomycetales	f__Saccharomycetaceae	g__Zygosaccharomyces
35	otu25573	k__Eukaryota	p__Ascomycota	c__Saccharomycetes	o__Saccharomycetales	f__Saccharomycetaceae	g__Zygosaccharomyces
36	otu25645	k__Eukaryota	p__Ascomycota	c__Saccharomycetes	o__Saccharomycetales	f__Saccharomycetaceae	g__Zygosaccharomyces
37	otu25755	k__Eukaryota	p__Ascomycota	c__Saccharomycetes	o__Saccharomycetales	f__Saccharomycetaceae	g__Zygosaccharomyces
38	otu26013	k__Eukaryota	p__Ascomycota	c__Saccharomycetes	o__Saccharomycetales	f__Saccharomycetaceae	g__Zygosaccharomyces
39	otu28725	k__Eukaryota	p__Ascomycota	c__Saccharomycetes	o__Saccharomycetales	f__Saccharomycetaceae	g__Zygosaccharomyces
40	otu30256	k__Eukaryota	p__Ascomycota	c__Saccharomycetes	o__Saccharomycetales	f__Saccharomycetaceae	g__Zygosaccharomyces
41	otu30436	k__Eukaryota	p__Ascomycota	c__Saccharomycetes	o__Saccharomycetales	f__Saccharomycetaceae	g__Zygosaccharomyces
42	otu30605	k__Eukaryota	p__Ascomycota	c__Saccharomycetes	o__Saccharomycetales	f__Saccharomycetaceae	g__Zygosaccharomyces
43	otu9306	k__Eukaryota	p__Ascomycota	c__Saccharomycetes	o__Saccharomycetales	f__Trichomonascaceae	g__Blastobotrys
44	otu11375	k__Eukaryota	p__Ascomycota	c__Saccharomycetes	o__Saccharomycetales	f__Trichomonascaceae	g__Blastobotrys
45	otu29474	k__Eukaryota	p__Ascomycota	c__Saccharomycetes	o__Saccharomycetales	f__Trichomonascaceae	g__Blastobotrys
46	otu131	k__Eukaryota	p__Ascomycota	c__Saccharomycetes	o__Saccharomycetales	f__Metschnikowiaceae	g__Clavispora
47	otu9170	k__Eukaryota	p__Ascomycota	c__Saccharomycetes	o__Saccharomycetales	f__Metschnikowiaceae	g__Clavispora
48	otu10298	k__Eukaryota	p__Ascomycota	c__Saccharomycetes	o__Saccharomycetales	f__Metschnikowiaceae	g__Clavispora
49	otu10872	k__Eukaryota	p__Ascomycota	c__Saccharomycetes	o__Saccharomycetales	f__Metschnikowiaceae	g__Clavispora
50	otu11152	k__Eukaryota	p__Ascomycota	c__Saccharomycetes	o__Saccharomycetales	f__Metschnikowiaceae	g__Clavispora
51	otu11664	k__Eukaryota	p__Ascomycota	c__Saccharomycetes	o__Saccharomycetales	f__Metschnikowiaceae	g__Clavispora
52	otu13089	k__Eukaryota	p__Ascomycota	c__Saccharomycetes	o__Saccharomycetales	f__Metschnikowiaceae	g__Clavispora
53	otu13805	k__Eukaryota	p__Ascomycota	c__Saccharomycetes	o__Saccharomycetales	f__Metschnikowiaceae	g__Clavispora
54	otu14188	k__Eukaryota	p__Ascomycota	c__Saccharomycetes	o__Saccharomycetales	f__Metschnikowiaceae	g__Clavispora
55	otu15831	k__Eukaryota	p__Ascomycota	c__Saccharomycetes	o__Saccharomycetales	f__Metschnikowiaceae	g__Clavispora
56	otu18105	k__Eukaryota	p__Ascomycota	c__Saccharomycetes	o__Saccharomycetales	f__Metschnikowiaceae	g__Clavispora
57	otu19083	k__Eukaryota	p__Ascomycota	c__Saccharomycetes	o__Saccharomycetales	f__Metschnikowiaceae	g__Clavispora
58	otu25428	k__Eukaryota	p__Ascomycota	c__Saccharomycetes	o__Saccharomycetales	f__Metschnikowiaceae	g__Clavispora
59	otu27449	k__Eukaryota	p__Ascomycota	c__Saccharomycetes	o__Saccharomycetales	f__Metschnikowiaceae	g__Clavispora
60	otu28139	k__Eukaryota	p__Ascomycota	c__Saccharomycetes	o__Saccharomycetales	f__Metschnikowiaceae	g__Clavispora
61	otu30138	k__Eukaryota	p__Ascomycota	c__Saccharomycetes	o__Saccharomycetales	f__Metschnikowiaceae	g__Clavispora
62	otu30366	k__Eukaryota	p__Ascomycota	c__Saccharomycetes	o__Saccharomycetales	f__Metschnikowiaceae	g__Clavispora
63	otu803	k__Eukaryota	p__Ascomycota	c__Saccharomycetes	o__Saccharomycetales	f__unidentified	g__Candida
64	otu827	k__Eukaryota	p__Ascomycota	c__Saccharomycetes	o__Saccharomycetales	f__unidentified	g__Candida
65	otu1553	k__Eukaryota	p__Ascomycota	c__Saccharomycetes	o__Saccharomycetales	f__unidentified	g__Candida
66	otu2455	k__Eukaryota	p__Ascomycota	c__Saccharomycetes	o__Saccharomycetales	f__unidentified	g__Candida
67	otu6460	k__Eukaryota	p__Ascomycota	c__Saccharomycetes	o__Saccharomycetales	f__unidentified	g__Candida
68	otu7256	k__Eukaryota	p__Ascomycota	c__Saccharomycetes	o__Saccharomycetales	f__unidentified	g__Candida
69	otu7834	k__Eukaryota	p__Ascomycota	c__Saccharomycetes	o__Saccharomycetales	f__unidentified	g__Candida
70	otu7879	k__Eukaryota	p__Ascomycota	c__Saccharomycetes	o__Saccharomycetales	f__unidentified	g__Candida
71	otu8135	k__Eukaryota	p__Ascomycota	c__Saccharomycetes	o__Saccharomycetales	f__unidentified	g__Candida
72	otu11428	k__Eukaryota	p__Ascomycota	c__Saccharomycetes	o__Saccharomycetales	f__unidentified	g__Candida
73	otu11508	k__Eukaryota	p__Ascomycota	c__Saccharomycetes	o__Saccharomycetales	f__unidentified	g__Candida
74	otu11745	k__Eukaryota	p__Ascomycota	c__Saccharomycetes	o__Saccharomycetales	f__unidentified	g__Candida
75	otu13327	k__Eukaryota	p__Ascomycota	c__Saccharomycetes	o__Saccharomycetales	f__unidentified	g__Candida
76	otu15787	k__Eukaryota	p__Ascomycota	c__Saccharomycetes	o__Saccharomycetales	f__unidentified	g__Candida
77	otu18144	k__Eukaryota	p__Ascomycota	c__Saccharomycetes	o__Saccharomycetales	f__unidentified	g__Candida
78	otu18199	k__Eukaryota	p__Ascomycota	c__Saccharomycetes	o__Saccharomycetales	f__unidentified	g__Candida
79	otu18433	k__Eukaryota	p__Ascomycota	c__Saccharomycetes	o__Saccharomycetales	f__unidentified	g__Candida
80	otu23638	k__Eukaryota	p__Ascomycota	c__Saccharomycetes	o__Saccharomycetales	f__unidentified	g__Candida
81	otu25811	k__Eukaryota	p__Ascomycota	c__Saccharomycetes	o__Saccharomycetales	f__unidentified	g__Candida
82	otu26756	k__Eukaryota	p__Ascomycota	c__Saccharomycetes	o__Saccharomycetales	f__unidentified	g__Candida
83	otu27097	k__Eukaryota	p__Ascomycota	c__Saccharomycetes	o__Saccharomycetales	f__unidentified	g__Candida
84	otu28448	k__Eukaryota	p__Ascomycota	c__Saccharomycetes	o__Saccharomycetales	f__unidentified	g__Candida
85	otu28693	k__Eukaryota	p__Ascomycota	c__Saccharomycetes	o__Saccharomycetales	f__unidentified	g__Candida
86	otu28931	k__Eukaryota	p__Ascomycota	c__Saccharomycetes	o__Saccharomycetales	f__unidentified	g__Candida
87	otu29244	k__Eukaryota	p__Ascomycota	c__Saccharomycetes	o__Saccharomycetales	f__unidentified	g__Candida
88	otu29673	k__Eukaryota	p__Ascomycota	c__Saccharomycetes	o__Saccharomycetales	f__unidentified	g__Candida
89	otu29821	k__Eukaryota	p__Ascomycota	c__Saccharomycetes	o__Saccharomycetales	f__unidentified	g__Candida
90	otu30382	k__Eukaryota	p__Ascomycota	c__Saccharomycetes	o__Saccharomycetales	f__unidentified	g__Candida
91	otu30599	k__Eukaryota	p__Ascomycota	c__Saccharomycetes	o__Saccharomycetales	f__unidentified	g__Candida
92	otu595	k__Eukaryota	p__Ascomycota	c__Saccharomycetes	o__Saccharomycetales	f__Pichiaceae	g__Pichia
93	otu600	k__Eukaryota	p__Ascomycota	c__Saccharomycetes	o__Saccharomycetales	f__Pichiaceae	g__Pichia
94	otu1017	k__Eukaryota	p__Ascomycota	c__Saccharomycetes	o__Saccharomycetales	f__Pichiaceae	g__Pichia
95	otu1251	k__Eukaryota	p__Ascomycota	c__Saccharomycetes	o__Saccharomycetales	f__Pichiaceae	g__Pichia
96	otu1420	k__Eukaryota	p__Ascomycota	c__Saccharomycetes	o__Saccharomycetales	f__Pichiaceae	g__Pichia
97	otu2324	k__Eukaryota	p__Ascomycota	c__Saccharomycetes	o__Saccharomycetales	f__Pichiaceae	g__Pichia
98	otu5479	k__Eukaryota	p__Ascomycota	c__Saccharomycetes	o__Saccharomycetales	f__Pichiaceae	g__Pichia
99	otu5822	k__Eukaryota	p__Ascomycota	c__Saccharomycetes	o__Saccharomycetales	f__Pichiaceae	g__Pichia
100	otu6214	k__Eukaryota	p__Ascomycota	c__Saccharomycetes	o__Saccharomycetales	f__Pichiaceae	g__Pichia
101	otu6296	k__Eukaryota	p__Ascomycota	c__Saccharomycetes	o__Saccharomycetales	f__Pichiaceae	g__Pichia
102	otu7012	k__Eukaryota	p__Ascomycota	c__Saccharomycetes	o__Saccharomycetales	f__Pichiaceae	g__Pichia
103	otu8369	k__Eukaryota	p__Ascomycota	c__Saccharomycetes	o__Saccharomycetales	f__Pichiaceae	g__Pichia
104	otu8625	k__Eukaryota	p__Ascomycota	c__Saccharomycetes	o__Saccharomycetales	f__Pichiaceae	g__Pichia
105	otu9230	k__Eukaryota	p__Ascomycota	c__Saccharomycetes	o__Saccharomycetales	f__Pichiaceae	g__Pichia
106	otu9517	k__Eukaryota	p__Ascomycota	c__Saccharomycetes	o__Saccharomycetales	f__Pichiaceae	g__Pichia
107	otu10288	k__Eukaryota	p__Ascomycota	c__Saccharomycetes	o__Saccharomycetales	f__Pichiaceae	g__Pichia
108	otu12056	k__Eukaryota	p__Ascomycota	c__Saccharomycetes	o__Saccharomycetales	f__Pichiaceae	g__Pichia
109	otu14800	k__Eukaryota	p__Ascomycota	c__Saccharomycetes	o__Saccharomycetales	f__Pichiaceae	g__Pichia
110	otu15094	k__Eukaryota	p__Ascomycota	c__Saccharomycetes	o__Saccharomycetales	f__Pichiaceae	g__Pichia
111	otu15553	k__Eukaryota	p__Ascomycota	c__Saccharomycetes	o__Saccharomycetales	f__Pichiaceae	g__Pichia
112	otu16096	k__Eukaryota	p__Ascomycota	c__Saccharomycetes	o__Saccharomycetales	f__Pichiaceae	g__Pichia
113	otu16985	k__Eukaryota	p__Ascomycota	c__Saccharomycetes	o__Saccharomycetales	f__Pichiaceae	g__Pichia
114	otu17698	k__Eukaryota	p__Ascomycota	c__Saccharomycetes	o__Saccharomycetales	f__Pichiaceae	g__Pichia
115	otu18322	k__Eukaryota	p__Ascomycota	c__Saccharomycetes	o__Saccharomycetales	f__Pichiaceae	g__Pichia
116	otu18406	k__Eukaryota	p__Ascomycota	c__Saccharomycetes	o__Saccharomycetales	f__Pichiaceae	g__Pichia
117	otu18693	k__Eukaryota	p__Ascomycota	c__Saccharomycetes	o__Saccharomycetales	f__Pichiaceae	g__Pichia
118	otu18770	k__Eukaryota	p__Ascomycota	c__Saccharomycetes	o__Saccharomycetales	f__Pichiaceae	g__Pichia
119	otu19176	k__Eukaryota	p__Ascomycota	c__Saccharomycetes	o__Saccharomycetales	f__Pichiaceae	g__Pichia
120	otu20085	k__Eukaryota	p__Ascomycota	c__Saccharomycetes	o__Saccharomycetales	f__Pichiaceae	g__Pichia
121	otu20810	k__Eukaryota	p__Ascomycota	c__Saccharomycetes	o__Saccharomycetales	f__Pichiaceae	g__Pichia
122	otu21077	k__Eukaryota	p__Ascomycota	c__Saccharomycetes	o__Saccharomycetales	f__Pichiaceae	g__Pichia
123	otu21412	k__Eukaryota	p__Ascomycota	c__Saccharomycetes	o__Saccharomycetales	f__Pichiaceae	g__Pichia
124	otu24618	k__Eukaryota	p__Ascomycota	c__Saccharomycetes	o__Saccharomycetales	f__Pichiaceae	g__Pichia
125	otu24861	k__Eukaryota	p__Ascomycota	c__Saccharomycetes	o__Saccharomycetales	f__Pichiaceae	g__Pichia
126	otu25364	k__Eukaryota	p__Ascomycota	c__Saccharomycetes	o__Saccharomycetales	f__Pichiaceae	g__Pichia
127	otu27118	k__Eukaryota	p__Ascomycota	c__Saccharomycetes	o__Saccharomycetales	f__Pichiaceae	g__Pichia
128	otu27237	k__Eukaryota	p__Ascomycota	c__Saccharomycetes	o__Saccharomycetales	f__Pichiaceae	g__Pichia
129	otu28438	k__Eukaryota	p__Ascomycota	c__Saccharomycetes	o__Saccharomycetales	f__Pichiaceae	g__Pichia
130	otu29014	k__Eukaryota	p__Ascomycota	c__Saccharomycetes	o__Saccharomycetales	f__Pichiaceae	g__Pichia
131	otu30108	k__Eukaryota	p__Ascomycota	c__Saccharomycetes	o__Saccharomycetales	f__Pichiaceae	g__Pichia
132	otu30935	k__Eukaryota	p__Ascomycota	c__Saccharomycetes	o__Saccharomycetales	f__Pichiaceae	g__Pichia
133	otu30970	k__Eukaryota	p__Ascomycota	c__Saccharomycetes	o__Saccharomycetales	f__Pichiaceae	g__Pichia
134	otu13020	k__Eukaryota	p__Ascomycota	c__Schizosaccharomycetes	o__Schizosaccharomycetales	f__Schizosaccharomycetaceae	g__Schizosaccharomyces
135	otu21813	k__Eukaryota	p__Ascomycota	c__Schizosaccharomycetes	o__Schizosaccharomycetales	f__Schizosaccharomycetaceae	g__Schizosaccharomyces
136	otu24251	k__Eukaryota	p__Ascomycota	c__Schizosaccharomycetes	o__Schizosaccharomycetales	f__Schizosaccharomycetaceae	g__Schizosaccharomyces
137	otu25043	k__Eukaryota	p__Ascomycota	c__Schizosaccharomycetes	o__Schizosaccharomycetales	f__Schizosaccharomycetaceae	g__Schizosaccharomyces
138	otu1303	k__Eukaryota	p__Ascomycota	c__Saccharomycetes	o__Saccharomycetales	f__Pichiaceae	g__Saturnispora
139	otu7349	k__Eukaryota	p__Ascomycota	c__Saccharomycetes	o__Saccharomycetales	f__Pichiaceae	g__Saturnispora
140	otu11830	k__Eukaryota	p__Ascomycota	c__Saccharomycetes	o__Saccharomycetales	f__Pichiaceae	g__Saturnispora
141	otu14503	k__Eukaryota	p__Ascomycota	c__Saccharomycetes	o__Saccharomycetales	f__Pichiaceae	g__Saturnispora
142	otu14608	k__Eukaryota	p__Ascomycota	c__Saccharomycetes	o__Saccharomycetales	f__Pichiaceae	g__Saturnispora
143	otu21773	k__Eukaryota	p__Ascomycota	c__Saccharomycetes	o__Saccharomycetales	f__Pichiaceae	g__Saturnispora
144	otu24636	k__Eukaryota	p__Ascomycota	c__Saccharomycetes	o__Saccharomycetales	f__Pichiaceae	g__Saturnispora
145	otu26237	k__Eukaryota	p__Ascomycota	c__Saccharomycetes	o__Saccharomycetales	f__Pichiaceae	g__Saturnispora
146	otu26587	k__Eukaryota	p__Ascomycota	c__Saccharomycetes	o__Saccharomycetales	f__Pichiaceae	g__Saturnispora
147	otu1291	k__Eukaryota	p__Ascomycota	c__Dothideomycetes	o__Dothideales	f__unidentified	g__Aureobasidium
148	otu2210	k__Eukaryota	p__Ascomycota	c__Dothideomycetes	o__Dothideales	f__unidentified	g__Aureobasidium
149	otu2589	k__Eukaryota	p__Ascomycota	c__Dothideomycetes	o__Dothideales	f__unidentified	g__Aureobasidium
150	otu5450	k__Eukaryota	p__Ascomycota	c__Dothideomycetes	o__Dothideales	f__unidentified	g__Aureobasidium
151	otu9527	k__Eukaryota	p__Ascomycota	c__Dothideomycetes	o__Dothideales	f__unidentified	g__Aureobasidium
152	otu10341	k__Eukaryota	p__Ascomycota	c__Dothideomycetes	o__Dothideales	f__unidentified	g__Aureobasidium
153	otu11248	k__Eukaryota	p__Ascomycota	c__Dothideomycetes	o__Dothideales	f__unidentified	g__Aureobasidium
154	otu12201	k__Eukaryota	p__Ascomycota	c__Dothideomycetes	o__Dothideales	f__unidentified	g__Aureobasidium
155	otu14918	k__Eukaryota	p__Ascomycota	c__Dothideomycetes	o__Dothideales	f__unidentified	g__Aureobasidium
156	otu15818	k__Eukaryota	p__Ascomycota	c__Dothideomycetes	o__Dothideales	f__unidentified	g__Aureobasidium
157	otu17472	k__Eukaryota	p__Ascomycota	c__Dothideomycetes	o__Dothideales	f__unidentified	g__Aureobasidium
158	otu18455	k__Eukaryota	p__Ascomycota	c__Dothideomycetes	o__Dothideales	f__unidentified	g__Aureobasidium
159	otu18464	k__Eukaryota	p__Ascomycota	c__Dothideomycetes	o__Dothideales	f__unidentified	g__Aureobasidium
160	otu18993	k__Eukaryota	p__Ascomycota	c__Dothideomycetes	o__Dothideales	f__unidentified	g__Aureobasidium
161	otu22876	k__Eukaryota	p__Ascomycota	c__Dothideomycetes	o__Dothideales	f__unidentified	g__Aureobasidium
162	otu25063	k__Eukaryota	p__Ascomycota	c__Dothideomycetes	o__Dothideales	f__unidentified	g__Aureobasidium
163	otu25095	k__Eukaryota	p__Ascomycota	c__Dothideomycetes	o__Dothideales	f__unidentified	g__Aureobasidium
164	otu25870	k__Eukaryota	p__Ascomycota	c__Dothideomycetes	o__Dothideales	f__unidentified	g__Aureobasidium
165	otu27362	k__Eukaryota	p__Ascomycota	c__Dothideomycetes	o__Dothideales	f__unidentified	g__Aureobasidium
166	otu27856	k__Eukaryota	p__Ascomycota	c__Dothideomycetes	o__Dothideales	f__unidentified	g__Aureobasidium
167	otu31178	k__Eukaryota	p__Ascomycota	c__Dothideomycetes	o__Dothideales	f__unidentified	g__Aureobasidium
168	otu768	k__Eukaryota	p__Ascomycota	c__Saccharomycetes	o__Saccharomycetales	f__Metschnikowiaceae	g__Metschnikowia
169	otu2106	k__Eukaryota	p__Ascomycota	c__Saccharomycetes	o__Saccharomycetales	f__Metschnikowiaceae	g__Metschnikowia
170	otu3036	k__Eukaryota	p__Ascomycota	c__Saccharomycetes	o__Saccharomycetales	f__Metschnikowiaceae	g__Metschnikowia
171	otu9275	k__Eukaryota	p__Ascomycota	c__Saccharomycetes	o__Saccharomycetales	f__Metschnikowiaceae	g__Metschnikowia
172	otu10731	k__Eukaryota	p__Ascomycota	c__Saccharomycetes	o__Saccharomycetales	f__Metschnikowiaceae	g__Metschnikowia
173	otu14303	k__Eukaryota	p__Ascomycota	c__Saccharomycetes	o__Saccharomycetales	f__Metschnikowiaceae	g__Metschnikowia
174	otu21337	k__Eukaryota	p__Ascomycota	c__Saccharomycetes	o__Saccharomycetales	f__Metschnikowiaceae	g__Metschnikowia
175	otu21761	k__Eukaryota	p__Ascomycota	c__Saccharomycetes	o__Saccharomycetales	f__Metschnikowiaceae	g__Metschnikowia
176	otu30685	k__Eukaryota	p__Ascomycota	c__Saccharomycetes	o__Saccharomycetales	f__Metschnikowiaceae	g__Metschnikowia
177	otu10449	k__Eukaryota	p__Ascomycota	c__Saccharomycetes	o__Saccharomycetales	f__unidentified	g__Starmerella
178	otu9772	k__Eukaryota	p__Ascomycota	c__Saccharomycetes	o__Saccharomycetales	f__Debaryomycetaceae	g__Kurtzmaniella
179	otu12295	k__Eukaryota	p__Ascomycota	c__Saccharomycetes	o__Saccharomycetales	f__Debaryomycetaceae	g__Kurtzmaniella
180	otu236	k__Eukaryota	p__Ascomycota	c__Saccharomycetes	o__Saccharomycetales	f__Saccharomycetaceae	g__Cyniclomyces
181	otu8893	k__Eukaryota	p__Ascomycota	c__Saccharomycetes	o__Saccharomycetales	f__Saccharomycetaceae	g__Cyniclomyces
182	otu12061	k__Eukaryota	p__Ascomycota	c__Saccharomycetes	o__Saccharomycetales	f__Saccharomycetaceae	g__Cyniclomyces
183	otu12184	k__Eukaryota	p__Ascomycota	c__Saccharomycetes	o__Saccharomycetales	f__Saccharomycetaceae	g__Cyniclomyces
184	otu12330	k__Eukaryota	p__Ascomycota	c__Saccharomycetes	o__Saccharomycetales	f__Saccharomycetaceae	g__Cyniclomyces
185	otu13099	k__Eukaryota	p__Ascomycota	c__Saccharomycetes	o__Saccharomycetales	f__Saccharomycetaceae	g__Cyniclomyces
186	otu13293	k__Eukaryota	p__Ascomycota	c__Saccharomycetes	o__Saccharomycetales	f__Saccharomycetaceae	g__Cyniclomyces
187	otu18192	k__Eukaryota	p__Ascomycota	c__Saccharomycetes	o__Saccharomycetales	f__Saccharomycetaceae	g__Cyniclomyces
188	otu22621	k__Eukaryota	p__Ascomycota	c__Saccharomycetes	o__Saccharomycetales	f__Saccharomycetaceae	g__Cyniclomyces
189	otu23687	k__Eukaryota	p__Ascomycota	c__Saccharomycetes	o__Saccharomycetales	f__Saccharomycetaceae	g__Cyniclomyces
190	otu27462	k__Eukaryota	p__Ascomycota	c__Saccharomycetes	o__Saccharomycetales	f__Saccharomycetaceae	g__Cyniclomyces
191	otu29761	k__Eukaryota	p__Ascomycota	c__Saccharomycetes	o__Saccharomycetales	f__Saccharomycetaceae	g__Cyniclomyces
192	otu592	k__Eukaryota	p__Ascomycota	c__Saccharomycetes	o__Saccharomycetales	f__Trigonopsidaceae	g__Trigonopsis
193	otu8486	k__Eukaryota	p__Ascomycota	c__Saccharomycetes	o__Saccharomycetales	f__Trigonopsidaceae	g__Trigonopsis
194	otu9459	k__Eukaryota	p__Ascomycota	c__Saccharomycetes	o__Saccharomycetales	f__Trigonopsidaceae	g__Trigonopsis
195	otu11825	k__Eukaryota	p__Ascomycota	c__Saccharomycetes	o__Saccharomycetales	f__Trigonopsidaceae	g__Trigonopsis
196	otu13834	k__Eukaryota	p__Ascomycota	c__Saccharomycetes	o__Saccharomycetales	f__Trigonopsidaceae	g__Trigonopsis
197	otu16222	k__Eukaryota	p__Ascomycota	c__Saccharomycetes	o__Saccharomycetales	f__Trigonopsidaceae	g__Trigonopsis
198	otu17948	k__Eukaryota	p__Ascomycota	c__Saccharomycetes	o__Saccharomycetales	f__Trigonopsidaceae	g__Trigonopsis
199	otu19997	k__Eukaryota	p__Ascomycota	c__Saccharomycetes	o__Saccharomycetales	f__Trigonopsidaceae	g__Trigonopsis
200	otu20014	k__Eukaryota	p__Ascomycota	c__Saccharomycetes	o__Saccharomycetales	f__Trigonopsidaceae	g__Trigonopsis
201	otu22147	k__Eukaryota	p__Ascomycota	c__Saccharomycetes	o__Saccharomycetales	f__Trigonopsidaceae	g__Trigonopsis
202	otu22928	k__Eukaryota	p__Ascomycota	c__Saccharomycetes	o__Saccharomycetales	f__Trigonopsidaceae	g__Trigonopsis
203	otu23308	k__Eukaryota	p__Ascomycota	c__Saccharomycetes	o__Saccharomycetales	f__Trigonopsidaceae	g__Trigonopsis
204	otu25786	k__Eukaryota	p__Ascomycota	c__Saccharomycetes	o__Saccharomycetales	f__Trigonopsidaceae	g__Trigonopsis
205	otu26556	k__Eukaryota	p__Ascomycota	c__Saccharomycetes	o__Saccharomycetales	f__Trigonopsidaceae	g__Trigonopsis
206	otu27187	k__Eukaryota	p__Ascomycota	c__Saccharomycetes	o__Saccharomycetales	f__Trigonopsidaceae	g__Trigonopsis
207	otu27216	k__Eukaryota	p__Ascomycota	c__Saccharomycetes	o__Saccharomycetales	f__Trigonopsidaceae	g__Trigonopsis
208	otu28798	k__Eukaryota	p__Ascomycota	c__Saccharomycetes	o__Saccharomycetales	f__Trigonopsidaceae	g__Trigonopsis
209	otu30241	k__Eukaryota	p__Ascomycota	c__Saccharomycetes	o__Saccharomycetales	f__Trigonopsidaceae	g__Trigonopsis
210	otu30608	k__Eukaryota	p__Ascomycota	c__Saccharomycetes	o__Saccharomycetales	f__Trigonopsidaceae	g__Trigonopsis
211	otu7700	k__Eukaryota	p__Ascomycota	c__Saccharomycetes	o__Saccharomycetales	f__Debaryomycetaceae	g__Hyphopichia
212	otu22786	k__Eukaryota	p__Ascomycota	c__Saccharomycetes	o__Saccharomycetales	f__Debaryomycetaceae	g__Hyphopichia
213	otu24539	k__Eukaryota	p__Ascomycota	c__Saccharomycetes	o__Saccharomycetales	f__Debaryomycetaceae	g__Hyphopichia
214	otu30401	k__Eukaryota	p__Ascomycota	c__Saccharomycetes	o__Saccharomycetales	f__Trigonopsidaceae	g__Trigonopsis
215	otu13952	k__Eukaryota	p__Ascomycota	c__Saccharomycetes	o__Saccharomycetales	f__Debaryomycetaceae	g__Meyerozyma
216	otu15769	k__Eukaryota	p__Ascomycota	c__Saccharomycetes	o__Saccharomycetales	f__Debaryomycetaceae	g__Meyerozyma
217	otu15906	k__Eukaryota	p__Ascomycota	c__Saccharomycetes	o__Saccharomycetales	f__Debaryomycetaceae	g__Meyerozyma
218	otu19197	k__Eukaryota	p__Ascomycota	c__Saccharomycetes	o__Saccharomycetales	f__Debaryomycetaceae	g__Meyerozyma
219	otu21069	k__Eukaryota	p__Ascomycota	c__Saccharomycetes	o__Saccharomycetales	f__Debaryomycetaceae	g__Meyerozyma
220	otu22916	k__Eukaryota	p__Ascomycota	c__Saccharomycetes	o__Saccharomycetales	f__Debaryomycetaceae	g__Meyerozyma
221	otu30832	k__Eukaryota	p__Ascomycota	c__Saccharomycetes	o__Saccharomycetales	f__Debaryomycetaceae	g__Meyerozyma
222	otu30552	k__Eukaryota	p__Ascomycota	c__Saccharomycetes	o__Saccharomycetales	f__Saccharomycetaceae	g__Issatchenkia
223	otu17972	k__Eukaryota	p__Ascomycota	c__Saccharomycetes	o__Saccharomycetales	f__Metschnikowiaceae	g__Danielozyma
224	otu30507	k__Eukaryota	p__Ascomycota	c__Saccharomycetes	o__Saccharomycetales	f__Saccharomycodaceae	g__Hanseniaspora
225	otu19321	k__Eukaryota	p__Ascomycota	c__Saccharomycetes	o__Saccharomycetales	f__Saccharomycetaceae	g__Tetrapisispora
226	otu28408	k__Eukaryota	p__Ascomycota	c__Saccharomycetes	o__Saccharomycetales	f__Saccharomycetaceae	g__Tetrapisispora
227	otu7787	k__Eukaryota	p__Ascomycota	c__Saccharomycetes	o__Saccharomycetales	f__Dipodascaceae	g__Geotrichum
228	otu15542	k__Eukaryota	p__Ascomycota	c__Saccharomycetes	o__Saccharomycetales	f__Dipodascaceae	g__Geotrichum
229	otu31150	k__Eukaryota	p__Ascomycota	c__Saccharomycetes	o__Saccharomycetales	f__Dipodascaceae	g__Geotrichum
230	otu2443	k__Eukaryota	p__Ascomycota	c__Leotiomycetes	o__unidentified	f__unidentified	g__Collophora
231	otu16351	k__Eukaryota	p__Ascomycota	c__Leotiomycetes	o__unidentified	f__unidentified	g__Collophora
232	otu25404	k__Eukaryota	p__Ascomycota	c__Leotiomycetes	o__unidentified	f__unidentified	g__Collophora
233	otu898	k__Eukaryota	p__Ascomycota	c__Saccharomycetes	o__Saccharomycetales	f__Trichomonascaceae	g__Sugiyamaella
234	otu15572	k__Eukaryota	p__Ascomycota	c__Saccharomycetes	o__Saccharomycetales	f__Dipodascaceae	g__Galactomyces
235	otu25572	k__Eukaryota	p__Ascomycota	c__Saccharomycetes	o__Saccharomycetales	f__Dipodascaceae	g__Galactomyces
236	otu15202	k__Eukaryota	p__Ascomycota	c__Saccharomycetes	o__Saccharomycetales	f__Saccharomycetaceae	g__Zygotorulaspora
237	otu7840	k__Eukaryota	p__Ascomycota	c__Saccharomycetes	o__Saccharomycetales	f__Saccharomycetaceae	g__Saccharomyces
238	otu25314	k__Eukaryota	p__Ascomycota	c__Saccharomycetes	o__Saccharomycetales	f__Saccharomycetaceae	g__Saccharomyces
239	otu31049	k__Eukaryota	p__Ascomycota	c__Saccharomycetes	o__Saccharomycetales	f__Pichiaceae	g__Ogataea
240	otu1433	k__Eukaryota	p__Ascomycota	c__Saccharomycetes	o__Saccharomycetales	f__Debaryomycetaceae	g__Spathaspora
241	otu18339	k__Eukaryota	p__Ascomycota	c__Saccharomycetes	o__Saccharomycetales	f__Debaryomycetaceae	g__Debaryomyces
242	otu11101	k__Eukaryota	p__Ascomycota	c__Saccharomycetes	o__Saccharomycetales	f__Saccharomycetaceae	g__Kazachstania
243	otu21933	k__Eukaryota	p__Ascomycota	c__Saccharomycetes	o__Saccharomycetales	f__Saccharomycetaceae	g__Kazachstania
244	otu7830	k__Eukaryota	p__Ascomycota	c__Saccharomycetes	o__Saccharomycetales	f__Phaffomycetaceae	g__Wickerhamomyces
245	otu9709	k__Eukaryota	p__Ascomycota	c__Saccharomycetes	o__Saccharomycetales	f__Phaffomycetaceae	g__Wickerhamomyces
246	otu15852	k__Eukaryota	p__Ascomycota	c__Saccharomycetes	o__Saccharomycetales	f__Phaffomycetaceae	g__Wickerhamomyces
247	otu16971	k__Eukaryota	p__Ascomycota	c__Saccharomycetes	o__Saccharomycetales	f__Saccharomycetaceae	g__Kluyveromyces
248	otu21042	k__Eukaryota	p__Ascomycota	c__Saccharomycetes	o__Saccharomycetales	f__Saccharomycetaceae	g__Kluyveromyces
249	otu10122	k__Eukaryota	p__Ascomycota	c__Saccharomycetes	o__Saccharomycetales	f__Debaryomycetaceae	g__Yamadazyma
250	otu11796	k__Eukaryota	p__Ascomycota	c__Saccharomycetes	o__Saccharomycetales	f__Debaryomycetaceae	g__Yamadazyma
251	otu22910	k__Eukaryota	p__Ascomycota	c__Saccharomycetes	o__Saccharomycetales	f__Debaryomycetaceae	g__Yamadazyma
252	otu27484	k__Eukaryota	p__Ascomycota	c__Saccharomycetes	o__Saccharomycetales	f__Debaryomycetaceae	g__Yamadazyma
253	otu30732	k__Eukaryota	p__Ascomycota	c__Saccharomycetes	o__Saccharomycetales	f__Debaryomycetaceae	g__Yamadazyma
254	otu14304	k__Eukaryota	p__Ascomycota	c__Saccharomycetes	o__Saccharomycetales	f__unidentified	g__Middelhovenomyces
255	otu13608	k__Eukaryota	p__Ascomycota	c__Saccharomycetes	o__Saccharomycetales	f__Saccharomycetaceae	g__Nakaseomyces
256	otu29526	k__Eukaryota	p__Ascomycota	c__Saccharomycetes	o__Saccharomycetales	f__Saccharomycetaceae	g__Nakaseomyces
257	otu11769	k__Eukaryota	p__Ascomycota	c__Saccharomycetes	o__Saccharomycetales	f__Debaryomycetaceae	g__Schwanniomyces
258	otu26283	k__Eukaryota	p__Ascomycota	c__Saccharomycetes	o__Saccharomycetales	f__Dipodascaceae	g__Magnusiomyces
259	otu16609	k__Eukaryota	p__Ascomycota	c__Saccharomycetes	o__Saccharomycetales	f__Saccharomycetaceae	g__Vanderwaltozyma
260	otu1273	k__Eukaryota	p__Basidiomycota	c__Tremellomycetes	o__Tremellales	f__unidentified	g__Vishniacozyma
261	otu1472	k__Eukaryota	p__Basidiomycota	c__Tremellomycetes	o__Tremellales	f__unidentified	g__Vishniacozyma
262	otu6269	k__Eukaryota	p__Basidiomycota	c__Tremellomycetes	o__Tremellales	f__unidentified	g__Vishniacozyma
263	otu14768	k__Eukaryota	p__Basidiomycota	c__Tremellomycetes	o__Tremellales	f__unidentified	g__Vishniacozyma
264	otu14906	k__Eukaryota	p__Basidiomycota	c__Tremellomycetes	o__Tremellales	f__unidentified	g__Vishniacozyma
265	otu16349	k__Eukaryota	p__Basidiomycota	c__Tremellomycetes	o__Tremellales	f__unidentified	g__Vishniacozyma
266	otu23688	k__Eukaryota	p__Basidiomycota	c__Tremellomycetes	o__Tremellales	f__unidentified	g__Vishniacozyma
267	otu24829	k__Eukaryota	p__Basidiomycota	c__Tremellomycetes	o__Tremellales	f__unidentified	g__Vishniacozyma
268	otu27640	k__Eukaryota	p__Basidiomycota	c__Tremellomycetes	o__Tremellales	f__unidentified	g__Vishniacozyma
269	otu28813	k__Eukaryota	p__Basidiomycota	c__Tremellomycetes	o__Tremellales	f__unidentified	g__Vishniacozyma
270	otu29618	k__Eukaryota	p__Basidiomycota	c__Tremellomycetes	o__Tremellales	f__unidentified	g__Vishniacozyma
271	otu732	k__Eukaryota	p__Basidiomycota	c__Tremellomycetes	o__Filobasidiales	f__Filobasidiaceae	g__Filobasidium
272	otu7751	k__Eukaryota	p__Basidiomycota	c__Tremellomycetes	o__Filobasidiales	f__Filobasidiaceae	g__Filobasidium
273	otu8097	k__Eukaryota	p__Basidiomycota	c__Tremellomycetes	o__Filobasidiales	f__Filobasidiaceae	g__Filobasidium
274	otu8250	k__Eukaryota	p__Basidiomycota	c__Tremellomycetes	o__Filobasidiales	f__Filobasidiaceae	g__Filobasidium
275	otu8523	k__Eukaryota	p__Basidiomycota	c__Tremellomycetes	o__Filobasidiales	f__Filobasidiaceae	g__Filobasidium
276	otu9087	k__Eukaryota	p__Basidiomycota	c__Tremellomycetes	o__Filobasidiales	f__Filobasidiaceae	g__Filobasidium
277	otu9133	k__Eukaryota	p__Basidiomycota	c__Tremellomycetes	o__Filobasidiales	f__Filobasidiaceae	g__Filobasidium
278	otu9729	k__Eukaryota	p__Basidiomycota	c__Tremellomycetes	o__Filobasidiales	f__Filobasidiaceae	g__Filobasidium
279	otu10815	k__Eukaryota	p__Basidiomycota	c__Tremellomycetes	o__Filobasidiales	f__Filobasidiaceae	g__Filobasidium
280	otu10982	k__Eukaryota	p__Basidiomycota	c__Tremellomycetes	o__Filobasidiales	f__Filobasidiaceae	g__Filobasidium
281	otu12872	k__Eukaryota	p__Basidiomycota	c__Tremellomycetes	o__Filobasidiales	f__Filobasidiaceae	g__Filobasidium
282	otu13381	k__Eukaryota	p__Basidiomycota	c__Tremellomycetes	o__Filobasidiales	f__Filobasidiaceae	g__Filobasidium
283	otu13806	k__Eukaryota	p__Basidiomycota	c__Tremellomycetes	o__Filobasidiales	f__Filobasidiaceae	g__Filobasidium
284	otu15720	k__Eukaryota	p__Basidiomycota	c__Tremellomycetes	o__Filobasidiales	f__Filobasidiaceae	g__Filobasidium
285	otu16196	k__Eukaryota	p__Basidiomycota	c__Tremellomycetes	o__Filobasidiales	f__Filobasidiaceae	g__Filobasidium
286	otu16681	k__Eukaryota	p__Basidiomycota	c__Tremellomycetes	o__Filobasidiales	f__Filobasidiaceae	g__Filobasidium
287	otu16708	k__Eukaryota	p__Basidiomycota	c__Tremellomycetes	o__Filobasidiales	f__Filobasidiaceae	g__Filobasidium
288	otu16911	k__Eukaryota	p__Basidiomycota	c__Tremellomycetes	o__Filobasidiales	f__Filobasidiaceae	g__Filobasidium
289	otu16958	k__Eukaryota	p__Basidiomycota	c__Tremellomycetes	o__Filobasidiales	f__Filobasidiaceae	g__Filobasidium
290	otu17774	k__Eukaryota	p__Basidiomycota	c__Tremellomycetes	o__Filobasidiales	f__Filobasidiaceae	g__Filobasidium
291	otu17874	k__Eukaryota	p__Basidiomycota	c__Tremellomycetes	o__Filobasidiales	f__Filobasidiaceae	g__Filobasidium
292	otu18635	k__Eukaryota	p__Basidiomycota	c__Tremellomycetes	o__Filobasidiales	f__Filobasidiaceae	g__Filobasidium
293	otu19242	k__Eukaryota	p__Basidiomycota	c__Tremellomycetes	o__Filobasidiales	f__Filobasidiaceae	g__Filobasidium
294	otu20175	k__Eukaryota	p__Basidiomycota	c__Tremellomycetes	o__Filobasidiales	f__Filobasidiaceae	g__Filobasidium
295	otu20437	k__Eukaryota	p__Basidiomycota	c__Tremellomycetes	o__Filobasidiales	f__Filobasidiaceae	g__Filobasidium
296	otu20565	k__Eukaryota	p__Basidiomycota	c__Tremellomycetes	o__Filobasidiales	f__Filobasidiaceae	g__Filobasidium
297	otu22321	k__Eukaryota	p__Basidiomycota	c__Tremellomycetes	o__Filobasidiales	f__Filobasidiaceae	g__Filobasidium
298	otu22572	k__Eukaryota	p__Basidiomycota	c__Tremellomycetes	o__Filobasidiales	f__Filobasidiaceae	g__Filobasidium
299	otu23040	k__Eukaryota	p__Basidiomycota	c__Tremellomycetes	o__Filobasidiales	f__Filobasidiaceae	g__Filobasidium
300	otu23412	k__Eukaryota	p__Basidiomycota	c__Tremellomycetes	o__Filobasidiales	f__Filobasidiaceae	g__Filobasidium
301	otu24498	k__Eukaryota	p__Basidiomycota	c__Tremellomycetes	o__Filobasidiales	f__Filobasidiaceae	g__Filobasidium
302	otu25074	k__Eukaryota	p__Basidiomycota	c__Tremellomycetes	o__Filobasidiales	f__Filobasidiaceae	g__Filobasidium
303	otu25250	k__Eukaryota	p__Basidiomycota	c__Tremellomycetes	o__Filobasidiales	f__Filobasidiaceae	g__Filobasidium
304	otu25970	k__Eukaryota	p__Basidiomycota	c__Tremellomycetes	o__Filobasidiales	f__Filobasidiaceae	g__Filobasidium
305	otu26465	k__Eukaryota	p__Basidiomycota	c__Tremellomycetes	o__Filobasidiales	f__Filobasidiaceae	g__Filobasidium
306	otu28266	k__Eukaryota	p__Basidiomycota	c__Tremellomycetes	o__Filobasidiales	f__Filobasidiaceae	g__Filobasidium
307	otu28655	k__Eukaryota	p__Basidiomycota	c__Tremellomycetes	o__Filobasidiales	f__Filobasidiaceae	g__Filobasidium
308	otu29194	k__Eukaryota	p__Basidiomycota	c__Tremellomycetes	o__Filobasidiales	f__Filobasidiaceae	g__Filobasidium
309	otu29531	k__Eukaryota	p__Basidiomycota	c__Tremellomycetes	o__Filobasidiales	f__Filobasidiaceae	g__Filobasidium
310	otu29959	k__Eukaryota	p__Basidiomycota	c__Tremellomycetes	o__Filobasidiales	f__Filobasidiaceae	g__Filobasidium
311	otu30731	k__Eukaryota	p__Basidiomycota	c__Tremellomycetes	o__Filobasidiales	f__Filobasidiaceae	g__Filobasidium
312	otu6060	k__Eukaryota	p__Basidiomycota	c__Tremellomycetes	o__unidentified	f__unidentified	g__Trichosporon
313	otu6834	k__Eukaryota	p__Basidiomycota	c__Tremellomycetes	o__unidentified	f__unidentified	g__Trichosporon
314	otu12657	k__Eukaryota	p__Basidiomycota	c__Tremellomycetes	o__unidentified	f__unidentified	g__Trichosporon
315	otu13259	k__Eukaryota	p__Basidiomycota	c__Tremellomycetes	o__unidentified	f__unidentified	g__Trichosporon
316	otu15622	k__Eukaryota	p__Basidiomycota	c__Tremellomycetes	o__unidentified	f__unidentified	g__Trichosporon
317	otu17524	k__Eukaryota	p__Basidiomycota	c__Tremellomycetes	o__unidentified	f__unidentified	g__Trichosporon
318	otu15298	k__Eukaryota	p__Basidiomycota	c__unidentified	o__unidentified	f__unidentified	g__Trichosporonoides
319	otu1827	k__Eukaryota	p__Basidiomycota	c__Tremellomycetes	o__Filobasidiales	f__Filobasidiaceae	g__Goffeauzyma
320	otu9684	k__Eukaryota	p__Basidiomycota	c__Tremellomycetes	o__Filobasidiales	f__Filobasidiaceae	g__Goffeauzyma
321	otu11127	k__Eukaryota	p__Basidiomycota	c__Tremellomycetes	o__Filobasidiales	f__Filobasidiaceae	g__Goffeauzyma
322	otu12259	k__Eukaryota	p__Basidiomycota	c__Tremellomycetes	o__Filobasidiales	f__Filobasidiaceae	g__Goffeauzyma
323	otu14008	k__Eukaryota	p__Basidiomycota	c__Tremellomycetes	o__Filobasidiales	f__Filobasidiaceae	g__Goffeauzyma
324	otu17124	k__Eukaryota	p__Basidiomycota	c__Tremellomycetes	o__Filobasidiales	f__Filobasidiaceae	g__Goffeauzyma
325	otu18518	k__Eukaryota	p__Basidiomycota	c__Tremellomycetes	o__Filobasidiales	f__Filobasidiaceae	g__Goffeauzyma
326	otu19185	k__Eukaryota	p__Basidiomycota	c__Tremellomycetes	o__Filobasidiales	f__Filobasidiaceae	g__Goffeauzyma
327	otu19452	k__Eukaryota	p__Basidiomycota	c__Tremellomycetes	o__Filobasidiales	f__Filobasidiaceae	g__Goffeauzyma
328	otu19678	k__Eukaryota	p__Basidiomycota	c__Tremellomycetes	o__Filobasidiales	f__Filobasidiaceae	g__Goffeauzyma
329	otu20924	k__Eukaryota	p__Basidiomycota	c__Tremellomycetes	o__Filobasidiales	f__Filobasidiaceae	g__Goffeauzyma
330	otu21010	k__Eukaryota	p__Basidiomycota	c__Tremellomycetes	o__Filobasidiales	f__Filobasidiaceae	g__Goffeauzyma
331	otu21714	k__Eukaryota	p__Basidiomycota	c__Tremellomycetes	o__Filobasidiales	f__Filobasidiaceae	g__Goffeauzyma
332	otu21808	k__Eukaryota	p__Basidiomycota	c__Tremellomycetes	o__Filobasidiales	f__Filobasidiaceae	g__Goffeauzyma
333	otu22111	k__Eukaryota	p__Basidiomycota	c__Tremellomycetes	o__Filobasidiales	f__Filobasidiaceae	g__Goffeauzyma
334	otu22582	k__Eukaryota	p__Basidiomycota	c__Tremellomycetes	o__Filobasidiales	f__Filobasidiaceae	g__Goffeauzyma
335	otu23743	k__Eukaryota	p__Basidiomycota	c__Tremellomycetes	o__Filobasidiales	f__Filobasidiaceae	g__Goffeauzyma
336	otu23869	k__Eukaryota	p__Basidiomycota	c__Tremellomycetes	o__Filobasidiales	f__Filobasidiaceae	g__Goffeauzyma
337	otu23897	k__Eukaryota	p__Basidiomycota	c__Tremellomycetes	o__Filobasidiales	f__Filobasidiaceae	g__Goffeauzyma
338	otu24599	k__Eukaryota	p__Basidiomycota	c__Tremellomycetes	o__Filobasidiales	f__Filobasidiaceae	g__Goffeauzyma
339	otu25453	k__Eukaryota	p__Basidiomycota	c__Tremellomycetes	o__Filobasidiales	f__Filobasidiaceae	g__Goffeauzyma
340	otu26017	k__Eukaryota	p__Basidiomycota	c__Tremellomycetes	o__Filobasidiales	f__Filobasidiaceae	g__Goffeauzyma
341	otu26955	k__Eukaryota	p__Basidiomycota	c__Tremellomycetes	o__Filobasidiales	f__Filobasidiaceae	g__Goffeauzyma
342	otu29079	k__Eukaryota	p__Basidiomycota	c__Tremellomycetes	o__Filobasidiales	f__Filobasidiaceae	g__Goffeauzyma
343	otu30041	k__Eukaryota	p__Basidiomycota	c__Tremellomycetes	o__Filobasidiales	f__Filobasidiaceae	g__Goffeauzyma
344	otu31132	k__Eukaryota	p__Basidiomycota	c__Tremellomycetes	o__Filobasidiales	f__Filobasidiaceae	g__Goffeauzyma
345	otu144	k__Eukaryota	p__Basidiomycota	c__Tremellomycetes	o__Cystofilobasidiales	f__unidentified	g__Udeniomyces
346	otu1038	k__Eukaryota	p__Basidiomycota	c__Tremellomycetes	o__Cystofilobasidiales	f__unidentified	g__Udeniomyces
347	otu1374	k__Eukaryota	p__Basidiomycota	c__Tremellomycetes	o__Cystofilobasidiales	f__unidentified	g__Udeniomyces
348	otu2187	k__Eukaryota	p__Basidiomycota	c__Tremellomycetes	o__Cystofilobasidiales	f__unidentified	g__Udeniomyces
349	otu2863	k__Eukaryota	p__Basidiomycota	c__Tremellomycetes	o__Cystofilobasidiales	f__unidentified	g__Udeniomyces
350	otu5774	k__Eukaryota	p__Basidiomycota	c__Tremellomycetes	o__Cystofilobasidiales	f__unidentified	g__Udeniomyces
351	otu6749	k__Eukaryota	p__Basidiomycota	c__Tremellomycetes	o__Cystofilobasidiales	f__unidentified	g__Udeniomyces
352	otu7187	k__Eukaryota	p__Basidiomycota	c__Tremellomycetes	o__Cystofilobasidiales	f__unidentified	g__Udeniomyces
353	otu7615	k__Eukaryota	p__Basidiomycota	c__Tremellomycetes	o__Cystofilobasidiales	f__unidentified	g__Udeniomyces
354	otu7956	k__Eukaryota	p__Basidiomycota	c__Tremellomycetes	o__Cystofilobasidiales	f__unidentified	g__Udeniomyces
355	otu8372	k__Eukaryota	p__Basidiomycota	c__Tremellomycetes	o__Cystofilobasidiales	f__unidentified	g__Udeniomyces
356	otu8779	k__Eukaryota	p__Basidiomycota	c__Tremellomycetes	o__Cystofilobasidiales	f__unidentified	g__Udeniomyces
357	otu9196	k__Eukaryota	p__Basidiomycota	c__Tremellomycetes	o__Cystofilobasidiales	f__unidentified	g__Udeniomyces
358	otu11124	k__Eukaryota	p__Basidiomycota	c__Tremellomycetes	o__Cystofilobasidiales	f__unidentified	g__Udeniomyces
359	otu13014	k__Eukaryota	p__Basidiomycota	c__Tremellomycetes	o__Cystofilobasidiales	f__unidentified	g__Udeniomyces
360	otu13617	k__Eukaryota	p__Basidiomycota	c__Tremellomycetes	o__Cystofilobasidiales	f__unidentified	g__Udeniomyces
361	otu16080	k__Eukaryota	p__Basidiomycota	c__Tremellomycetes	o__Cystofilobasidiales	f__unidentified	g__Udeniomyces
362	otu17797	k__Eukaryota	p__Basidiomycota	c__Tremellomycetes	o__Cystofilobasidiales	f__unidentified	g__Udeniomyces
363	otu18122	k__Eukaryota	p__Basidiomycota	c__Tremellomycetes	o__Cystofilobasidiales	f__unidentified	g__Udeniomyces
364	otu19306	k__Eukaryota	p__Basidiomycota	c__Tremellomycetes	o__Cystofilobasidiales	f__unidentified	g__Udeniomyces
365	otu19743	k__Eukaryota	p__Basidiomycota	c__Tremellomycetes	o__Cystofilobasidiales	f__unidentified	g__Udeniomyces
366	otu22267	k__Eukaryota	p__Basidiomycota	c__Tremellomycetes	o__Cystofilobasidiales	f__unidentified	g__Udeniomyces
367	otu22763	k__Eukaryota	p__Basidiomycota	c__Tremellomycetes	o__Cystofilobasidiales	f__unidentified	g__Udeniomyces
368	otu25172	k__Eukaryota	p__Basidiomycota	c__Tremellomycetes	o__Cystofilobasidiales	f__unidentified	g__Udeniomyces
369	otu25587	k__Eukaryota	p__Basidiomycota	c__Tremellomycetes	o__Cystofilobasidiales	f__unidentified	g__Udeniomyces
370	otu26816	k__Eukaryota	p__Basidiomycota	c__Tremellomycetes	o__Cystofilobasidiales	f__unidentified	g__Udeniomyces
371	otu27041	k__Eukaryota	p__Basidiomycota	c__Tremellomycetes	o__Cystofilobasidiales	f__unidentified	g__Udeniomyces
372	otu28010	k__Eukaryota	p__Basidiomycota	c__Tremellomycetes	o__Cystofilobasidiales	f__unidentified	g__Udeniomyces
373	otu28676	k__Eukaryota	p__Basidiomycota	c__Tremellomycetes	o__Cystofilobasidiales	f__unidentified	g__Udeniomyces
374	otu29364	k__Eukaryota	p__Basidiomycota	c__Tremellomycetes	o__Cystofilobasidiales	f__unidentified	g__Udeniomyces
375	otu31180	k__Eukaryota	p__Basidiomycota	c__Tremellomycetes	o__Cystofilobasidiales	f__unidentified	g__Udeniomyces
376	otu5306	k__Eukaryota	p__Basidiomycota	c__Cystobasidiomycetes	o__Erythrobasidiales	f__Erythrobasidiaceae	g__Erythrobasidium
377	otu8669	k__Eukaryota	p__Basidiomycota	c__Cystobasidiomycetes	o__Erythrobasidiales	f__Erythrobasidiaceae	g__Erythrobasidium
378	otu1438	k__Eukaryota	p__Basidiomycota	c__Tremellomycetes	o__Tremellales	f__unidentified	g__Kwoniella
379	otu1972	k__Eukaryota	p__Basidiomycota	c__Tremellomycetes	o__Tremellales	f__unidentified	g__Kwoniella
380	otu5952	k__Eukaryota	p__Basidiomycota	c__Tremellomycetes	o__Tremellales	f__unidentified	g__Kwoniella
381	otu6695	k__Eukaryota	p__Basidiomycota	c__Tremellomycetes	o__Tremellales	f__unidentified	g__Kwoniella
382	otu14775	k__Eukaryota	p__Basidiomycota	c__Tremellomycetes	o__Tremellales	f__unidentified	g__Kwoniella
383	otu15926	k__Eukaryota	p__Basidiomycota	c__Tremellomycetes	o__Tremellales	f__unidentified	g__Kwoniella
384	otu25131	k__Eukaryota	p__Basidiomycota	c__Tremellomycetes	o__Tremellales	f__unidentified	g__Kwoniella
385	otu28201	k__Eukaryota	p__Basidiomycota	c__Tremellomycetes	o__Tremellales	f__unidentified	g__Kwoniella
386	otu30261	k__Eukaryota	p__Basidiomycota	c__Tremellomycetes	o__Tremellales	f__unidentified	g__Kwoniella
387	otu1800	k__Eukaryota	p__Basidiomycota	c__Tremellomycetes	o__Filobasidiales	f__Filobasidiaceae	g__Naganishia
388	otu9964	k__Eukaryota	p__Basidiomycota	c__Tremellomycetes	o__Filobasidiales	f__Filobasidiaceae	g__Naganishia
389	otu14709	k__Eukaryota	p__Basidiomycota	c__Tremellomycetes	o__Filobasidiales	f__Filobasidiaceae	g__Naganishia
390	otu14850	k__Eukaryota	p__Basidiomycota	c__Tremellomycetes	o__Filobasidiales	f__Filobasidiaceae	g__Naganishia
391	otu15446	k__Eukaryota	p__Basidiomycota	c__Tremellomycetes	o__Filobasidiales	f__Filobasidiaceae	g__Naganishia
392	otu16158	k__Eukaryota	p__Basidiomycota	c__Tremellomycetes	o__Filobasidiales	f__Filobasidiaceae	g__Naganishia
393	otu18030	k__Eukaryota	p__Basidiomycota	c__Tremellomycetes	o__Filobasidiales	f__Filobasidiaceae	g__Naganishia
394	otu18289	k__Eukaryota	p__Basidiomycota	c__Tremellomycetes	o__Filobasidiales	f__Filobasidiaceae	g__Naganishia
395	otu22520	k__Eukaryota	p__Basidiomycota	c__Tremellomycetes	o__Filobasidiales	f__Filobasidiaceae	g__Naganishia
396	otu26271	k__Eukaryota	p__Basidiomycota	c__Tremellomycetes	o__Filobasidiales	f__Filobasidiaceae	g__Naganishia
397	otu27080	k__Eukaryota	p__Basidiomycota	c__Tremellomycetes	o__Filobasidiales	f__Filobasidiaceae	g__Naganishia
398	otu27672	k__Eukaryota	p__Basidiomycota	c__Tremellomycetes	o__Filobasidiales	f__Filobasidiaceae	g__Naganishia
399	otu29720	k__Eukaryota	p__Basidiomycota	c__Tremellomycetes	o__Filobasidiales	f__Filobasidiaceae	g__Naganishia
400	otu30969	k__Eukaryota	p__Basidiomycota	c__Tremellomycetes	o__Filobasidiales	f__Filobasidiaceae	g__Naganishia
401	otu2664	k__Eukaryota	p__Basidiomycota	c__Tremellomycetes	o__Filobasidiales	f__Filobasidiaceae	g__Cryptococcus
402	otu3030	k__Eukaryota	p__Basidiomycota	c__Tremellomycetes	o__Tremellales	f__unidentified	g__Cryptococcus
403	otu5408	k__Eukaryota	p__Basidiomycota	c__Tremellomycetes	o__Filobasidiales	f__Filobasidiaceae	g__Cryptococcus
404	otu5546	k__Eukaryota	p__Basidiomycota	c__Tremellomycetes	o__unidentified	f__unidentified	g__Cryptococcus
405	otu5742	k__Eukaryota	p__Basidiomycota	c__Tremellomycetes	o__unidentified	f__unidentified	g__Cryptococcus
406	otu5926	k__Eukaryota	p__Basidiomycota	c__Tremellomycetes	o__Filobasidiales	f__Filobasidiaceae	g__Cryptococcus
407	otu6045	k__Eukaryota	p__Basidiomycota	c__Tremellomycetes	o__unidentified	f__unidentified	g__Cryptococcus
408	otu6400	k__Eukaryota	p__Basidiomycota	c__Tremellomycetes	o__unidentified	f__unidentified	g__Cryptococcus
409	otu6457	k__Eukaryota	p__Basidiomycota	c__Tremellomycetes	o__unidentified	f__unidentified	g__Cryptococcus
410	otu6732	k__Eukaryota	p__Basidiomycota	c__Tremellomycetes	o__unidentified	f__unidentified	g__Cryptococcus
411	otu7318	k__Eukaryota	p__Basidiomycota	c__Tremellomycetes	o__Filobasidiales	f__Filobasidiaceae	g__Cryptococcus
412	otu7557	k__Eukaryota	p__Basidiomycota	c__Tremellomycetes	o__Filobasidiales	f__Filobasidiaceae	g__Cryptococcus
413	otu8517	k__Eukaryota	p__Basidiomycota	c__Tremellomycetes	o__Filobasidiales	f__Filobasidiaceae	g__Cryptococcus
414	otu8592	k__Eukaryota	p__Basidiomycota	c__Tremellomycetes	o__unidentified	f__unidentified	g__Cryptococcus
415	otu9174	k__Eukaryota	p__Basidiomycota	c__Tremellomycetes	o__Filobasidiales	f__Filobasidiaceae	g__Cryptococcus
416	otu9794	k__Eukaryota	p__Basidiomycota	c__Tremellomycetes	o__unidentified	f__unidentified	g__Cryptococcus
417	otu10139	k__Eukaryota	p__Basidiomycota	c__Tremellomycetes	o__unidentified	f__unidentified	g__Cryptococcus
418	otu10236	k__Eukaryota	p__Basidiomycota	c__Tremellomycetes	o__Filobasidiales	f__Filobasidiaceae	g__Cryptococcus
419	otu10309	k__Eukaryota	p__Basidiomycota	c__Tremellomycetes	o__unidentified	f__unidentified	g__Cryptococcus
420	otu10733	k__Eukaryota	p__Basidiomycota	c__Tremellomycetes	o__unidentified	f__unidentified	g__Cryptococcus
421	otu10963	k__Eukaryota	p__Basidiomycota	c__Tremellomycetes	o__unidentified	f__unidentified	g__Cryptococcus
422	otu11634	k__Eukaryota	p__Basidiomycota	c__Tremellomycetes	o__unidentified	f__unidentified	g__Cryptococcus
423	otu12843	k__Eukaryota	p__Basidiomycota	c__Tremellomycetes	o__Filobasidiales	f__Filobasidiaceae	g__Cryptococcus
424	otu12942	k__Eukaryota	p__Basidiomycota	c__Tremellomycetes	o__Filobasidiales	f__Filobasidiaceae	g__Cryptococcus
425	otu13955	k__Eukaryota	p__Basidiomycota	c__Tremellomycetes	o__unidentified	f__unidentified	g__Cryptococcus
426	otu14447	k__Eukaryota	p__Basidiomycota	c__Tremellomycetes	o__Filobasidiales	f__Filobasidiaceae	g__Cryptococcus
427	otu14523	k__Eukaryota	p__Basidiomycota	c__Tremellomycetes	o__unidentified	f__unidentified	g__Cryptococcus
428	otu14855	k__Eukaryota	p__Basidiomycota	c__Tremellomycetes	o__unidentified	f__unidentified	g__Cryptococcus
429	otu15399	k__Eukaryota	p__Basidiomycota	c__Tremellomycetes	o__unidentified	f__unidentified	g__Cryptococcus
430	otu15470	k__Eukaryota	p__Basidiomycota	c__Tremellomycetes	o__unidentified	f__unidentified	g__Cryptococcus
431	otu15535	k__Eukaryota	p__Basidiomycota	c__Tremellomycetes	o__Filobasidiales	f__Filobasidiaceae	g__Cryptococcus
432	otu16693	k__Eukaryota	p__Basidiomycota	c__Tremellomycetes	o__unidentified	f__unidentified	g__Cryptococcus
433	otu16928	k__Eukaryota	p__Basidiomycota	c__Tremellomycetes	o__Filobasidiales	f__Filobasidiaceae	g__Cryptococcus
434	otu17228	k__Eukaryota	p__Basidiomycota	c__Tremellomycetes	o__unidentified	f__unidentified	g__Cryptococcus
435	otu17308	k__Eukaryota	p__Basidiomycota	c__Tremellomycetes	o__Filobasidiales	f__Filobasidiaceae	g__Cryptococcus
436	otu17888	k__Eukaryota	p__Basidiomycota	c__Tremellomycetes	o__Filobasidiales	f__Filobasidiaceae	g__Cryptococcus
437	otu18236	k__Eukaryota	p__Basidiomycota	c__Tremellomycetes	o__unidentified	f__unidentified	g__Cryptococcus
438	otu18241	k__Eukaryota	p__Basidiomycota	c__Tremellomycetes	o__unidentified	f__unidentified	g__Cryptococcus
439	otu18331	k__Eukaryota	p__Basidiomycota	c__Tremellomycetes	o__unidentified	f__unidentified	g__Cryptococcus
440	otu18581	k__Eukaryota	p__Basidiomycota	c__Tremellomycetes	o__Filobasidiales	f__Filobasidiaceae	g__Cryptococcus
441	otu19957	k__Eukaryota	p__Basidiomycota	c__Tremellomycetes	o__Filobasidiales	f__Filobasidiaceae	g__Cryptococcus
442	otu20432	k__Eukaryota	p__Basidiomycota	c__Tremellomycetes	o__Filobasidiales	f__Filobasidiaceae	g__Cryptococcus
443	otu20495	k__Eukaryota	p__Basidiomycota	c__Tremellomycetes	o__unidentified	f__unidentified	g__Cryptococcus
444	otu20502	k__Eukaryota	p__Basidiomycota	c__Tremellomycetes	o__unidentified	f__unidentified	g__Cryptococcus
445	otu20879	k__Eukaryota	p__Basidiomycota	c__Tremellomycetes	o__Filobasidiales	f__Filobasidiaceae	g__Cryptococcus
446	otu21345	k__Eukaryota	p__Basidiomycota	c__Tremellomycetes	o__unidentified	f__unidentified	g__Cryptococcus
447	otu21508	k__Eukaryota	p__Basidiomycota	c__Tremellomycetes	o__unidentified	f__unidentified	g__Cryptococcus
448	otu22155	k__Eukaryota	p__Basidiomycota	c__Tremellomycetes	o__Filobasidiales	f__Filobasidiaceae	g__Cryptococcus
449	otu22475	k__Eukaryota	p__Basidiomycota	c__Tremellomycetes	o__unidentified	f__unidentified	g__Cryptococcus
450	otu22692	k__Eukaryota	p__Basidiomycota	c__Tremellomycetes	o__unidentified	f__unidentified	g__Cryptococcus
451	otu22806	k__Eukaryota	p__Basidiomycota	c__Tremellomycetes	o__Filobasidiales	f__Filobasidiaceae	g__Cryptococcus
452	otu22964	k__Eukaryota	p__Basidiomycota	c__Tremellomycetes	o__Filobasidiales	f__Filobasidiaceae	g__Cryptococcus
453	otu23006	k__Eukaryota	p__Basidiomycota	c__Tremellomycetes	o__unidentified	f__unidentified	g__Cryptococcus
454	otu23248	k__Eukaryota	p__Basidiomycota	c__Tremellomycetes	o__Filobasidiales	f__Filobasidiaceae	g__Cryptococcus
455	otu26270	k__Eukaryota	p__Basidiomycota	c__Tremellomycetes	o__Filobasidiales	f__Filobasidiaceae	g__Cryptococcus
456	otu27480	k__Eukaryota	p__Basidiomycota	c__Tremellomycetes	o__Filobasidiales	f__Filobasidiaceae	g__Cryptococcus
457	otu27687	k__Eukaryota	p__Basidiomycota	c__Tremellomycetes	o__Filobasidiales	f__Filobasidiaceae	g__Cryptococcus
458	otu28147	k__Eukaryota	p__Basidiomycota	c__Tremellomycetes	o__Filobasidiales	f__Filobasidiaceae	g__Cryptococcus
459	otu28419	k__Eukaryota	p__Basidiomycota	c__Tremellomycetes	o__Filobasidiales	f__Filobasidiaceae	g__Cryptococcus
460	otu28426	k__Eukaryota	p__Basidiomycota	c__Tremellomycetes	o__unidentified	f__unidentified	g__Cryptococcus
461	otu28862	k__Eukaryota	p__Basidiomycota	c__Tremellomycetes	o__unidentified	f__unidentified	g__Cryptococcus
462	otu29178	k__Eukaryota	p__Basidiomycota	c__Tremellomycetes	o__unidentified	f__unidentified	g__Cryptococcus
463	otu29867	k__Eukaryota	p__Basidiomycota	c__Tremellomycetes	o__Filobasidiales	f__Filobasidiaceae	g__Cryptococcus
464	otu30670	k__Eukaryota	p__Basidiomycota	c__Tremellomycetes	o__Filobasidiales	f__Filobasidiaceae	g__Cryptococcus
465	otu30843	k__Eukaryota	p__Basidiomycota	c__Tremellomycetes	o__Filobasidiales	f__Filobasidiaceae	g__Cryptococcus
466	otu31133	k__Eukaryota	p__Basidiomycota	c__Tremellomycetes	o__Filobasidiales	f__Filobasidiaceae	g__Cryptococcus
467	otu31235	k__Eukaryota	p__Basidiomycota	c__Tremellomycetes	o__Tremellales	f__unidentified	g__Cryptococcus
468	otu313	k__Eukaryota	p__Basidiomycota	c__Tremellomycetes	o__Cystofilobasidiales	f__Cystofilobasidiaceae	g__Cystofilobasidium
469	otu2345	k__Eukaryota	p__Basidiomycota	c__Tremellomycetes	o__Cystofilobasidiales	f__Cystofilobasidiaceae	g__Cystofilobasidium
470	otu8144	k__Eukaryota	p__Basidiomycota	c__Tremellomycetes	o__Cystofilobasidiales	f__Cystofilobasidiaceae	g__Cystofilobasidium
471	otu8231	k__Eukaryota	p__Basidiomycota	c__Tremellomycetes	o__Cystofilobasidiales	f__Cystofilobasidiaceae	g__Cystofilobasidium
472	otu16296	k__Eukaryota	p__Basidiomycota	c__Tremellomycetes	o__Cystofilobasidiales	f__Cystofilobasidiaceae	g__Cystofilobasidium
473	otu16765	k__Eukaryota	p__Basidiomycota	c__Tremellomycetes	o__Cystofilobasidiales	f__Cystofilobasidiaceae	g__Cystofilobasidium
474	otu17390	k__Eukaryota	p__Basidiomycota	c__Tremellomycetes	o__Cystofilobasidiales	f__Cystofilobasidiaceae	g__Cystofilobasidium
475	otu19632	k__Eukaryota	p__Basidiomycota	c__Tremellomycetes	o__Cystofilobasidiales	f__Cystofilobasidiaceae	g__Cystofilobasidium
476	otu24622	k__Eukaryota	p__Basidiomycota	c__Tremellomycetes	o__Cystofilobasidiales	f__Cystofilobasidiaceae	g__Cystofilobasidium
477	otu25026	k__Eukaryota	p__Basidiomycota	c__Tremellomycetes	o__Cystofilobasidiales	f__Cystofilobasidiaceae	g__Cystofilobasidium
478	otu26084	k__Eukaryota	p__Basidiomycota	c__Tremellomycetes	o__Cystofilobasidiales	f__Cystofilobasidiaceae	g__Cystofilobasidium
479	otu27022	k__Eukaryota	p__Basidiomycota	c__Tremellomycetes	o__Cystofilobasidiales	f__Cystofilobasidiaceae	g__Cystofilobasidium
480	otu30614	k__Eukaryota	p__Basidiomycota	c__Tremellomycetes	o__Cystofilobasidiales	f__Cystofilobasidiaceae	g__Cystofilobasidium
481	otu88	k__Eukaryota	p__Basidiomycota	c__Tremellomycetes	o__Cystofilobasidiales	f__unidentified	g__Mrakia
482	otu2386	k__Eukaryota	p__Basidiomycota	c__Tremellomycetes	o__Cystofilobasidiales	f__unidentified	g__Mrakia
483	otu7036	k__Eukaryota	p__Basidiomycota	c__Tremellomycetes	o__Cystofilobasidiales	f__unidentified	g__Mrakia
484	otu7279	k__Eukaryota	p__Basidiomycota	c__Tremellomycetes	o__Cystofilobasidiales	f__unidentified	g__Mrakia
485	otu9235	k__Eukaryota	p__Basidiomycota	c__Tremellomycetes	o__Cystofilobasidiales	f__unidentified	g__Mrakia
486	otu15381	k__Eukaryota	p__Basidiomycota	c__Tremellomycetes	o__Cystofilobasidiales	f__unidentified	g__Mrakia
487	otu16810	k__Eukaryota	p__Basidiomycota	c__Tremellomycetes	o__Cystofilobasidiales	f__unidentified	g__Mrakia
488	otu23855	k__Eukaryota	p__Basidiomycota	c__Tremellomycetes	o__Cystofilobasidiales	f__unidentified	g__Mrakia
489	otu29023	k__Eukaryota	p__Basidiomycota	c__Tremellomycetes	o__Cystofilobasidiales	f__unidentified	g__Mrakia
490	otu29401	k__Eukaryota	p__Basidiomycota	c__Tremellomycetes	o__Cystofilobasidiales	f__unidentified	g__Mrakia
491	otu29503	k__Eukaryota	p__Basidiomycota	c__Tremellomycetes	o__Cystofilobasidiales	f__unidentified	g__Mrakia
492	otu30365	k__Eukaryota	p__Basidiomycota	c__Tremellomycetes	o__Cystofilobasidiales	f__unidentified	g__Mrakia
493	otu30682	k__Eukaryota	p__Basidiomycota	c__Tremellomycetes	o__Cystofilobasidiales	f__unidentified	g__Mrakia
494	otu6079	k__Eukaryota	p__Basidiomycota	c__Tremellomycetes	o__Cystofilobasidiales	f__unidentified	g__Tausonia
495	otu8118	k__Eukaryota	p__Basidiomycota	c__Tremellomycetes	o__Cystofilobasidiales	f__unidentified	g__Tausonia
496	otu17691	k__Eukaryota	p__Basidiomycota	c__Tremellomycetes	o__Cystofilobasidiales	f__unidentified	g__Tausonia
497	otu19425	k__Eukaryota	p__Basidiomycota	c__Tremellomycetes	o__Cystofilobasidiales	f__unidentified	g__Tausonia
498	otu24214	k__Eukaryota	p__Basidiomycota	c__Tremellomycetes	o__Cystofilobasidiales	f__unidentified	g__Tausonia
499	otu26331	k__Eukaryota	p__Basidiomycota	c__Tremellomycetes	o__Cystofilobasidiales	f__unidentified	g__Tausonia
500	otu29118	k__Eukaryota	p__Basidiomycota	c__Tremellomycetes	o__Cystofilobasidiales	f__unidentified	g__Tausonia
501	otu30853	k__Eukaryota	p__Basidiomycota	c__Tremellomycetes	o__Cystofilobasidiales	f__unidentified	g__Tausonia
502	otu7145	k__Eukaryota	p__Basidiomycota	c__Tremellomycetes	o__Tremellales	f__unidentified	g__Carlosrosaea
503	otu11189	k__Eukaryota	p__Basidiomycota	c__Tremellomycetes	o__Tremellales	f__unidentified	g__Carlosrosaea
504	otu16530	k__Eukaryota	p__Basidiomycota	c__Tremellomycetes	o__Tremellales	f__unidentified	g__Carlosrosaea
505	otu11795	k__Eukaryota	p__Basidiomycota	c__Agaricostilbomycetes	o__Agaricostilbales	f__Chionosphaeraceae	g__Kurtzmanomyces
506	otu13310	k__Eukaryota	p__Basidiomycota	c__Agaricostilbomycetes	o__Agaricostilbales	f__Chionosphaeraceae	g__Kurtzmanomyces
507	otu21386	k__Eukaryota	p__Basidiomycota	c__Tremellomycetes	o__Tremellales	f__unidentified	g__Derxomyces
508	otu23668	k__Eukaryota	p__Basidiomycota	c__Tremellomycetes	o__Tremellales	f__unidentified	g__Derxomyces
509	otu24893	k__Eukaryota	p__Basidiomycota	c__Tremellomycetes	o__Tremellales	f__unidentified	g__Derxomyces
510	otu28872	k__Eukaryota	p__Basidiomycota	c__Tremellomycetes	o__Tremellales	f__unidentified	g__Derxomyces
511	otu263	k__Eukaryota	p__Basidiomycota	c__Tremellomycetes	o__Filobasidiales	f__unidentified	g__Solicoccozyma
512	otu281	k__Eukaryota	p__Basidiomycota	c__Tremellomycetes	o__Filobasidiales	f__unidentified	g__Solicoccozyma
513	otu967	k__Eukaryota	p__Basidiomycota	c__Tremellomycetes	o__Filobasidiales	f__unidentified	g__Solicoccozyma
514	otu1050	k__Eukaryota	p__Basidiomycota	c__Tremellomycetes	o__Filobasidiales	f__unidentified	g__Solicoccozyma
515	otu1929	k__Eukaryota	p__Basidiomycota	c__Tremellomycetes	o__Filobasidiales	f__unidentified	g__Solicoccozyma
516	otu7630	k__Eukaryota	p__Basidiomycota	c__Tremellomycetes	o__Filobasidiales	f__unidentified	g__Solicoccozyma
517	otu8454	k__Eukaryota	p__Basidiomycota	c__Tremellomycetes	o__Filobasidiales	f__unidentified	g__Solicoccozyma
518	otu9410	k__Eukaryota	p__Basidiomycota	c__Tremellomycetes	o__Filobasidiales	f__unidentified	g__Solicoccozyma
519	otu10622	k__Eukaryota	p__Basidiomycota	c__Tremellomycetes	o__Filobasidiales	f__unidentified	g__Solicoccozyma
520	otu11895	k__Eukaryota	p__Basidiomycota	c__Tremellomycetes	o__Filobasidiales	f__unidentified	g__Solicoccozyma
521	otu14492	k__Eukaryota	p__Basidiomycota	c__Tremellomycetes	o__Filobasidiales	f__unidentified	g__Solicoccozyma
522	otu15115	k__Eukaryota	p__Basidiomycota	c__Tremellomycetes	o__Filobasidiales	f__unidentified	g__Solicoccozyma
523	otu15444	k__Eukaryota	p__Basidiomycota	c__Tremellomycetes	o__Filobasidiales	f__unidentified	g__Solicoccozyma
524	otu15526	k__Eukaryota	p__Basidiomycota	c__Tremellomycetes	o__Filobasidiales	f__unidentified	g__Solicoccozyma
525	otu16044	k__Eukaryota	p__Basidiomycota	c__Tremellomycetes	o__Filobasidiales	f__unidentified	g__Solicoccozyma
526	otu16128	k__Eukaryota	p__Basidiomycota	c__Tremellomycetes	o__Filobasidiales	f__unidentified	g__Solicoccozyma
527	otu16303	k__Eukaryota	p__Basidiomycota	c__Tremellomycetes	o__Filobasidiales	f__unidentified	g__Solicoccozyma
528	otu17116	k__Eukaryota	p__Basidiomycota	c__Tremellomycetes	o__Filobasidiales	f__unidentified	g__Solicoccozyma
529	otu17434	k__Eukaryota	p__Basidiomycota	c__Tremellomycetes	o__Filobasidiales	f__unidentified	g__Solicoccozyma
530	otu18605	k__Eukaryota	p__Basidiomycota	c__Tremellomycetes	o__Filobasidiales	f__unidentified	g__Solicoccozyma
531	otu21487	k__Eukaryota	p__Basidiomycota	c__Tremellomycetes	o__Filobasidiales	f__unidentified	g__Solicoccozyma
532	otu22344	k__Eukaryota	p__Basidiomycota	c__Tremellomycetes	o__Filobasidiales	f__unidentified	g__Solicoccozyma
533	otu23394	k__Eukaryota	p__Basidiomycota	c__Tremellomycetes	o__Filobasidiales	f__unidentified	g__Solicoccozyma
534	otu26577	k__Eukaryota	p__Basidiomycota	c__Tremellomycetes	o__Filobasidiales	f__unidentified	g__Solicoccozyma
535	otu28000	k__Eukaryota	p__Basidiomycota	c__Tremellomycetes	o__Filobasidiales	f__unidentified	g__Solicoccozyma
536	otu28003	k__Eukaryota	p__Basidiomycota	c__Tremellomycetes	o__Filobasidiales	f__unidentified	g__Solicoccozyma
537	otu27509	k__Eukaryota	p__Basidiomycota	c__Tremellomycetes	o__unidentified	f__unidentified	g__Cutaneotrichosporon
538	otu15804	k__Eukaryota	p__Basidiomycota	c__Tremellomycetes	o__Filobasidiales	f__Filobasidiaceae	g__Heterocephalacria
539	otu18366	k__Eukaryota	p__Basidiomycota	c__Tremellomycetes	o__Filobasidiales	f__Filobasidiaceae	g__Heterocephalacria
540	otu27184	k__Eukaryota	p__Basidiomycota	c__Tremellomycetes	o__Filobasidiales	f__Filobasidiaceae	g__Heterocephalacria
541	otu28897	k__Eukaryota	p__Basidiomycota	c__Tremellomycetes	o__Filobasidiales	f__Filobasidiaceae	g__Heterocephalacria
542	otu10336	k__Eukaryota	p__Basidiomycota	c__Microbotryomycetes	o__Sporidiobolales	f__unidentified	g__Rhodotorula
543	otu23493	k__Eukaryota	p__Basidiomycota	c__Microbotryomycetes	o__Sporidiobolales	f__unidentified	g__Rhodotorula
544	otu27300	k__Eukaryota	p__Basidiomycota	c__Microbotryomycetes	o__Sporidiobolales	f__unidentified	g__Rhodotorula
545	otu31290	k__Eukaryota	p__Basidiomycota	c__Microbotryomycetes	o__Sporidiobolales	f__unidentified	g__Rhodotorula
546	otu2163	k__Eukaryota	p__Basidiomycota	c__Tremellomycetes	o__Tremellales	f__Rhynchogastremataceae	g__Papiliotrema
547	otu2769	k__Eukaryota	p__Basidiomycota	c__Tremellomycetes	o__Tremellales	f__Rhynchogastremataceae	g__Papiliotrema
548	otu5941	k__Eukaryota	p__Basidiomycota	c__Tremellomycetes	o__Tremellales	f__Rhynchogastremataceae	g__Papiliotrema
549	otu7353	k__Eukaryota	p__Basidiomycota	c__Tremellomycetes	o__Tremellales	f__Rhynchogastremataceae	g__Papiliotrema
550	otu7387	k__Eukaryota	p__Basidiomycota	c__Tremellomycetes	o__Tremellales	f__Rhynchogastremataceae	g__Papiliotrema
551	otu8385	k__Eukaryota	p__Basidiomycota	c__Tremellomycetes	o__Tremellales	f__Rhynchogastremataceae	g__Papiliotrema
552	otu8577	k__Eukaryota	p__Basidiomycota	c__Tremellomycetes	o__Tremellales	f__Rhynchogastremataceae	g__Papiliotrema
553	otu10655	k__Eukaryota	p__Basidiomycota	c__Tremellomycetes	o__Tremellales	f__Rhynchogastremataceae	g__Papiliotrema
554	otu10833	k__Eukaryota	p__Basidiomycota	c__Tremellomycetes	o__Tremellales	f__Rhynchogastremataceae	g__Papiliotrema
555	otu16570	k__Eukaryota	p__Basidiomycota	c__Tremellomycetes	o__Tremellales	f__Rhynchogastremataceae	g__Papiliotrema
556	otu19062	k__Eukaryota	p__Basidiomycota	c__Tremellomycetes	o__Tremellales	f__Rhynchogastremataceae	g__Papiliotrema
557	otu22930	k__Eukaryota	p__Basidiomycota	c__Tremellomycetes	o__Tremellales	f__Rhynchogastremataceae	g__Papiliotrema
558	otu25780	k__Eukaryota	p__Basidiomycota	c__Tremellomycetes	o__Tremellales	f__Rhynchogastremataceae	g__Papiliotrema
559	otu26530	k__Eukaryota	p__Basidiomycota	c__Tremellomycetes	o__Tremellales	f__Rhynchogastremataceae	g__Papiliotrema
560	otu27331	k__Eukaryota	p__Basidiomycota	c__Tremellomycetes	o__Tremellales	f__Rhynchogastremataceae	g__Papiliotrema
561	otu27457	k__Eukaryota	p__Basidiomycota	c__Tremellomycetes	o__Tremellales	f__Rhynchogastremataceae	g__Papiliotrema
562	otu27883	k__Eukaryota	p__Basidiomycota	c__Tremellomycetes	o__Tremellales	f__Rhynchogastremataceae	g__Papiliotrema
563	otu28150	k__Eukaryota	p__Basidiomycota	c__Agaricostilbomycetes	o__Agaricostilbales	f__Agaricostilbaceae	g__Sterigmatomyces
564	otu26890	k__Eukaryota	p__Basidiomycota	c__Cystobasidiomycetes	o__unidentified	f__unidentified	g__Cystobasidiomycetes
565	otu28090	k__Eukaryota	p__Basidiomycota	c__Cystobasidiomycetes	o__unidentified	f__unidentified	g__Cystobasidiomycetes
566	otu7223	k__Eukaryota	p__Basidiomycota	c__Tremellomycetes	o__Tremellales	f__unidentified	g__Saitozyma
567	otu12714	k__Eukaryota	p__Basidiomycota	c__Tremellomycetes	o__Tremellales	f__unidentified	g__Saitozyma
568	otu15428	k__Eukaryota	p__Basidiomycota	c__Tremellomycetes	o__Tremellales	f__unidentified	g__Saitozyma
569	otu16214	k__Eukaryota	p__Basidiomycota	c__Tremellomycetes	o__Tremellales	f__unidentified	g__Saitozyma
570	otu16299	k__Eukaryota	p__Basidiomycota	c__Tremellomycetes	o__Tremellales	f__unidentified	g__Saitozyma
571	otu24464	k__Eukaryota	p__Basidiomycota	c__Tremellomycetes	o__Tremellales	f__unidentified	g__Saitozyma
572	otu27246	k__Eukaryota	p__Basidiomycota	c__Tremellomycetes	o__Tremellales	f__unidentified	g__Saitozyma
573	otu23297	k__Eukaryota	p__Basidiomycota	c__Cystobasidiomycetes	o__Cystobasidiales	f__Cystobasidiaceae	g__Cystobasidium
574	otu23658	k__Eukaryota	p__Basidiomycota	c__Cystobasidiomycetes	o__Cystobasidiales	f__Cystobasidiaceae	g__Cystobasidium
575	otu1010	k__Eukaryota	p__Basidiomycota	c__Tremellomycetes	o__Filobasidiales	f__unidentified	g__Piskurozyma
576	otu15543	k__Eukaryota	p__Basidiomycota	c__Tremellomycetes	o__Filobasidiales	f__unidentified	g__Piskurozyma
577	otu29888	k__Eukaryota	p__Basidiomycota	c__Tremellomycetes	o__Tremellales	f__unidentified	g__Dioszegia
578	otu16030	k__Eukaryota	p__Basidiomycota	c__Cystobasidiomycetes	o__Erythrobasidiales	f__Erythrobasidiaceae	g__Bannoa
579	otu9359	k__Eukaryota	p__Basidiomycota	c__Tremellomycetes	o__unidentified	f__unidentified	g__Apiotrichum
580	otu11714	k__Eukaryota	p__Basidiomycota	c__Tremellomycetes	o__unidentified	f__unidentified	g__Apiotrichum
581	otu12619	k__Eukaryota	p__Basidiomycota	c__Tremellomycetes	o__unidentified	f__unidentified	g__Apiotrichum
582	otu18950	k__Eukaryota	p__Basidiomycota	c__Tremellomycetes	o__unidentified	f__unidentified	g__Apiotrichum
583	otu31055	k__Eukaryota	p__Basidiomycota	c__Tremellomycetes	o__unidentified	f__unidentified	g__Apiotrichum
584	otu2116	k__Eukaryota	p__Basidiomycota	c__Tremellomycetes	o__Tremellales	f__unidentified	g__Bullera
585	otu5378	k__Eukaryota	p__Basidiomycota	c__Tremellomycetes	o__Tremellales	f__unidentified	g__Bullera
586	otu1534	k__Eukaryota	p__Basidiomycota	c__Cystobasidiomycetes	o__unidentified	f__unidentified	g__Sporobolomyces
587	otu2977	k__Eukaryota	p__Basidiomycota	c__Microbotryomycetes	o__Sporidiobolales	f__unidentified	g__Sporobolomyces
588	otu15541	k__Eukaryota	p__Basidiomycota	c__Tremellomycetes	o__Tremellales	f__unidentified	g__Nielozyma
589	otu6468	k__Eukaryota	p__Basidiomycota	c__Tremellomycetes	o__unidentified	f__unidentified	g__Vanrija
590	otu16707	k__Eukaryota	p__Basidiomycota	c__Tremellomycetes	o__Cystofilobasidiales	f__unidentified	g__Xanthophyllomyces
591	otu16877	k__Eukaryota	p__Basidiomycota	c__Tremellomycetes	o__Cystofilobasidiales	f__unidentified	g__Xanthophyllomyces
592	otu19901	k__Eukaryota	p__Basidiomycota	c__Tremellomycetes	o__Cystofilobasidiales	f__unidentified	g__Xanthophyllomyces
593	otu7993	k__Eukaryota	p__Basidiomycota	c__Malasseziomycetes	o__Malasseziales	f__Malasseziaceae	g__Malassezia
594	otu13501	k__Eukaryota	p__Basidiomycota	c__Malasseziomycetes	o__Malasseziales	f__Malasseziaceae	g__Malassezia
595	otu18444	k__Eukaryota	p__Basidiomycota	c__Malasseziomycetes	o__Malasseziales	f__Malasseziaceae	g__Malassezia
596	otu25705	k__Eukaryota	p__Basidiomycota	c__Malasseziomycetes	o__Malasseziales	f__Malasseziaceae	g__Malassezia
597	otu8238	k__Eukaryota	p__Basidiomycota	c__Tremellomycetes	o__Tremellales	f__unidentified	g__Tsuchiyaea
598	otu11005	k__Eukaryota	p__Basidiomycota	c__Tremellomycetes	o__Tremellales	f__unidentified	g__Tsuchiyaea
599	otu29012	k__Eukaryota	p__Basidiomycota	c__Agaricostilbomycetes	o__Agaricostilbales	f__Chionosphaeraceae	g__Chionosphaera
