# Supplementary material for: Effects of temporal and spatial scales on soil yeast communities in the peach orchard
Source: Front Microbiol. 2023 Sep 19;14:1226142. doi: 10.3389/fmicb.2023.1226142 (PMC10546340; doi:10.3389/fmicb.2023.1226142)
Supplement: Supplementary file 1 [file Data_Sheet_1.ZIP › Table S7.xlsx]

## Sheet: network.edge_list
Table S7: network.edge_list
Sample group: S8
id	source	target	weight	correlation	cor
1	otu853	otu13533	1	1	1
2	otu853	otu14901	1	1	1
3	otu853	otu23958	1	1	1
4	otu853	otu11428	1	1	1
5	otu853	otu28693	1	1	1
6	otu853	otu600	1	1	1
7	otu853	otu1251	1	1	1
8	otu853	otu6296	1	1	1
9	otu853	otu9517	1	1	1
10	otu853	otu14800	1	1	1
11	otu853	otu16096	1	1	1
12	otu853	otu18322	1	1	1
13	otu853	otu19176	1	1	1
14	otu853	otu26587	1	1	1
15	otu853	otu2589	1	1	1
16	otu853	otu12295	1	1	1
17	otu853	otu30261	1	1	1
18	otu853	otu7145	1	1	1
19	otu853	otu11795	1	1	1
20	otu853	otu9410	1	1	1
21	otu853	otu14492	1	1	1
22	otu853	otu17116	1	1	1
23	otu853	otu28897	1	1	1
24	otu853	otu27300	1	1	1
25	otu853	otu11005	1	1	1
26	otu853	otu29012	1	1	1
27	otu5253	otu131	1	1	1
28	otu5253	otu17972	1	1	1
29	otu5253	otu16708	1	1	1
30	otu5253	otu16158	1	1	1
31	otu5253	otu16928	1	1	1
32	otu5253	otu28419	1	1	1
33	otu5253	otu16303	1	1	1
34	otu5728	otu22321	1	1	1
35	otu7065	otu7812	1	1	1
36	otu7065	otu18406	1	1	1
37	otu7065	otu18993	1	1	1
38	otu7065	otu30685	1	1	1
39	otu7065	otu20565	1	1	1
40	otu7065	otu24498	1	1	1
41	otu7065	otu21714	1	1	1
42	otu7065	otu18122	1	1	1
43	otu7065	otu1438	1	1	1
44	otu7065	otu23668	1	1	1
45	otu7065	otu24893	1	1	1
46	otu7065	otu27509	1	1	1
47	otu7065	otu27457	1	1	1
48	otu7065	otu28150	1	1	1
49	otu7488	otu15497	1	1	1
50	otu7488	otu18105	1	1	1
51	otu7488	otu30382	1	1	1
52	otu7488	otu22916	1	1	1
53	otu7488	otu30552	1	1	1
54	otu7488	otu6269	1	1	1
55	otu7488	otu25970	1	1	1
56	otu7488	otu144	1	1	1
57	otu7488	otu16080	1	1	1
58	otu7488	otu23658	1	1	1
59	otu7812	otu18406	1	1	1
60	otu7812	otu18993	1	1	1
61	otu7812	otu30685	1	1	1
62	otu7812	otu20565	1	1	1
63	otu7812	otu24498	1	1	1
64	otu7812	otu21714	1	1	1
65	otu7812	otu18122	1	1	1
66	otu7812	otu1438	1	1	1
67	otu7812	otu23668	1	1	1
68	otu7812	otu24893	1	1	1
69	otu7812	otu27509	1	1	1
70	otu7812	otu27457	1	1	1
71	otu7812	otu28150	1	1	1
72	otu8204	otu28448	1	-1	-1
73	otu8204	otu18635	1	1	1
74	otu8204	otu15381	1	-1	-1
75	otu8588	otu9230	1	1	1
76	otu8588	otu20879	1	1	1
77	otu9659	otu11508	1	1	1
78	otu9659	otu15787	1	1	1
79	otu9659	otu27097	1	1	1
80	otu9659	otu25870	1	1	1
81	otu9659	otu8250	1	1	1
82	otu9659	otu9087	1	1	1
83	otu9659	otu14523	1	1	1
84	otu9659	otu23248	1	1	1
85	otu9659	otu27480	1	1	1
86	otu9659	otu27687	1	1	1
87	otu9659	otu19425	1	1	1
88	otu9659	otu24464	1	1	1
89	otu9669	otu29673	1	1	1
90	otu9669	otu12056	1	1	1
91	otu9669	otu13099	1	1	1
92	otu9669	otu12843	1	1	1
93	otu10351	otu23308	1	1	1
94	otu10351	otu12872	1	1	1
95	otu10351	otu1800	1	1	1
96	otu10821	otu27484	1	1	1
97	otu10821	otu26017	1	1	1
98	otu10821	otu19743	1	1	1
99	otu10821	otu9794	1	1	1
100	otu10821	otu18581	1	1	1
101	otu10821	otu23855	1	1	1
102	otu10977	otu9459	1	1	1
103	otu13533	otu14901	1	1	1
104	otu13533	otu23958	1	1	1
105	otu13533	otu11428	1	1	1
106	otu13533	otu28693	1	1	1
107	otu13533	otu600	1	1	1
108	otu13533	otu1251	1	1	1
109	otu13533	otu6296	1	1	1
110	otu13533	otu9517	1	1	1
111	otu13533	otu14800	1	1	1
112	otu13533	otu16096	1	1	1
113	otu13533	otu18322	1	1	1
114	otu13533	otu19176	1	1	1
115	otu13533	otu26587	1	1	1
116	otu13533	otu2589	1	1	1
117	otu13533	otu12295	1	1	1
118	otu13533	otu30261	1	1	1
119	otu13533	otu7145	1	1	1
120	otu13533	otu11795	1	1	1
121	otu13533	otu9410	1	1	1
122	otu13533	otu14492	1	1	1
123	otu13533	otu17116	1	1	1
124	otu13533	otu28897	1	1	1
125	otu13533	otu27300	1	1	1
126	otu13533	otu11005	1	1	1
127	otu13533	otu29012	1	1	1
128	otu14859	otu2455	1	1	1
129	otu14859	otu9527	1	1	1
130	otu14859	otu19452	1	1	1
131	otu14859	otu22582	1	1	1
132	otu14901	otu23958	1	1	1
133	otu14901	otu11428	1	1	1
134	otu14901	otu28693	1	1	1
135	otu14901	otu600	1	1	1
136	otu14901	otu1251	1	1	1
137	otu14901	otu6296	1	1	1
138	otu14901	otu9517	1	1	1
139	otu14901	otu14800	1	1	1
140	otu14901	otu16096	1	1	1
141	otu14901	otu18322	1	1	1
142	otu14901	otu19176	1	1	1
143	otu14901	otu26587	1	1	1
144	otu14901	otu2589	1	1	1
145	otu14901	otu12295	1	1	1
146	otu14901	otu30261	1	1	1
147	otu14901	otu7145	1	1	1
148	otu14901	otu11795	1	1	1
149	otu14901	otu9410	1	1	1
150	otu14901	otu14492	1	1	1
151	otu14901	otu17116	1	1	1
152	otu14901	otu28897	1	1	1
153	otu14901	otu27300	1	1	1
154	otu14901	otu11005	1	1	1
155	otu14901	otu29012	1	1	1
156	otu15004	otu16295	1	1	1
157	otu15004	otu27449	1	1	1
158	otu15004	otu7256	1	1	1
159	otu15004	otu1017	1	1	1
160	otu15004	otu18693	1	1	1
161	otu15004	otu1291	1	1	1
162	otu15004	otu592	1	1	1
163	otu15004	otu22147	1	1	1
164	otu15004	otu30832	1	1	1
165	otu15004	otu15572	1	1	1
166	otu15004	otu16681	1	1	1
167	otu15004	otu22267	1	1	1
168	otu15004	otu31180	1	1	1
169	otu15004	otu30969	1	1	1
170	otu15004	otu30843	1	1	1
171	otu15004	otu16765	1	1	1
172	otu15004	otu24622	1	1	1
173	otu15004	otu88	1	1	1
174	otu15004	otu30682	1	1	1
175	otu15004	otu16128	1	1	1
176	otu15004	otu23394	1	1	1
177	otu15004	otu27184	1	1	1
178	otu15004	otu25780	1	1	1
179	otu15004	otu9359	1	1	1
180	otu15004	otu6468	1	1	1
181	otu15004	otu16707	1	1	1
182	otu15497	otu18105	1	1	1
183	otu15497	otu30382	1	1	1
184	otu15497	otu22916	1	1	1
185	otu15497	otu30552	1	1	1
186	otu15497	otu6269	1	1	1
187	otu15497	otu25970	1	1	1
188	otu15497	otu144	1	1	1
189	otu15497	otu16080	1	1	1
190	otu15497	otu23658	1	1	1
191	otu16295	otu27449	1	1	1
192	otu16295	otu7256	1	1	1
193	otu16295	otu1017	1	1	1
194	otu16295	otu18693	1	1	1
195	otu16295	otu1291	1	1	1
196	otu16295	otu592	1	1	1
197	otu16295	otu22147	1	1	1
198	otu16295	otu30832	1	1	1
199	otu16295	otu15572	1	1	1
200	otu16295	otu16681	1	1	1
201	otu16295	otu22267	1	1	1
202	otu16295	otu31180	1	1	1
203	otu16295	otu30969	1	1	1
204	otu16295	otu30843	1	1	1
205	otu16295	otu16765	1	1	1
206	otu16295	otu24622	1	1	1
207	otu16295	otu88	1	1	1
208	otu16295	otu30682	1	1	1
209	otu16295	otu16128	1	1	1
210	otu16295	otu23394	1	1	1
211	otu16295	otu27184	1	1	1
212	otu16295	otu25780	1	1	1
213	otu16295	otu9359	1	1	1
214	otu16295	otu6468	1	1	1
215	otu16295	otu16707	1	1	1
216	otu16789	otu21671	1	1	1
217	otu16789	otu30436	1	1	1
218	otu16789	otu9170	1	1	1
219	otu16789	otu11664	1	1	1
220	otu16789	otu18464	1	1	1
221	otu16789	otu20014	1	1	1
222	otu16789	otu25786	1	1	1
223	otu16789	otu26556	1	1	1
224	otu16789	otu30401	1	1	1
225	otu16789	otu15202	1	1	1
226	otu16789	otu1433	1	1	1
227	otu16789	otu15852	1	1	1
228	otu16789	otu16349	1	1	1
229	otu16789	otu24829	1	1	1
230	otu16789	otu15720	1	1	1
231	otu16789	otu23412	1	1	1
232	otu16789	otu25074	1	1	1
233	otu16789	otu26465	1	1	1
234	otu16789	otu30731	1	1	1
235	otu16789	otu24599	1	1	1
236	otu16789	otu26816	1	1	1
237	otu16789	otu8669	1	1	1
238	otu16789	otu6695	1	1	1
239	otu16789	otu14709	1	1	1
240	otu16789	otu6400	1	1	1
241	otu16789	otu12942	1	1	1
242	otu16789	otu17888	1	1	1
243	otu16789	otu20432	1	1	1
244	otu16789	otu21508	1	1	1
245	otu16789	otu7279	1	1	1
246	otu16789	otu30853	1	1	1
247	otu16789	otu263	1	1	1
248	otu16789	otu17434	1	1	1
249	otu16789	otu10336	1	1	1
250	otu16789	otu2769	1	1	1
251	otu16789	otu5941	1	1	1
252	otu16789	otu10655	1	1	1
253	otu16789	otu16570	1	1	1
254	otu16789	otu26530	1	1	1
255	otu16789	otu27331	1	1	1
256	otu16789	otu31055	1	1	1
257	otu17110	otu1273	1	-1	-1
258	otu17110	otu25453	1	-1	-1
259	otu17956	otu21487	1	1	1
260	otu18239	otu20004	1	1	1
261	otu18239	otu30605	1	1	1
262	otu18239	otu10298	1	1	1
263	otu18239	otu6460	1	1	1
264	otu18239	otu7879	1	1	1
265	otu18239	otu13327	1	1	1
266	otu18239	otu26756	1	1	1
267	otu18239	otu28931	1	1	1
268	otu18239	otu29821	1	1	1
269	otu18239	otu1420	1	1	1
270	otu18239	otu5479	1	1	1
271	otu18239	otu7012	1	1	1
272	otu18239	otu8369	1	1	1
273	otu18239	otu10288	1	1	1
274	otu18239	otu15553	1	1	1
275	otu18239	otu17698	1	1	1
276	otu18239	otu20810	1	1	1
277	otu18239	otu24618	1	1	1
278	otu18239	otu27237	1	1	1
279	otu18239	otu29014	1	1	1
280	otu18239	otu21813	1	1	1
281	otu18239	otu7349	1	1	1
282	otu18239	otu11830	1	1	1
283	otu18239	otu14503	1	1	1
284	otu18239	otu21773	1	1	1
285	otu18239	otu26237	1	1	1
286	otu18239	otu12201	1	1	1
287	otu18239	otu25063	1	1	1
288	otu18239	otu31178	1	1	1
289	otu18239	otu768	1	1	1
290	otu18239	otu9275	1	1	1
291	otu18239	otu27462	1	1	1
292	otu18239	otu8486	1	1	1
293	otu18239	otu16222	1	1	1
294	otu18239	otu27216	1	1	1
295	otu18239	otu28798	1	1	1
296	otu18239	otu30241	1	1	1
297	otu18239	otu15542	1	1	1
298	otu18239	otu18339	1	1	1
299	otu18239	otu21933	1	1	1
300	otu18239	otu16971	1	1	1
301	otu18239	otu26283	1	1	1
302	otu18239	otu23688	1	1	1
303	otu18239	otu9729	1	1	1
304	otu18239	otu28266	1	1	1
305	otu18239	otu17524	1	1	1
306	otu18239	otu30041	1	1	1
307	otu18239	otu31132	1	1	1
308	otu18239	otu8779	1	1	1
309	otu18239	otu13014	1	1	1
310	otu18239	otu19306	1	1	1
311	otu18239	otu25172	1	1	1
312	otu18239	otu28010	1	1	1
313	otu18239	otu15446	1	1	1
314	otu18239	otu26271	1	1	1
315	otu18239	otu5926	1	1	1
316	otu18239	otu7318	1	1	1
317	otu18239	otu16693	1	1	1
318	otu18239	otu18241	1	1	1
319	otu18239	otu21345	1	1	1
320	otu18239	otu22155	1	1	1
321	otu18239	otu23006	1	1	1
322	otu18239	otu8144	1	1	1
323	otu18239	otu17390	1	1	1
324	otu18239	otu19632	1	1	1
325	otu18239	otu30365	1	1	1
326	otu18239	otu24214	1	1	1
327	otu18239	otu1929	1	1	1
328	otu18239	otu7630	1	1	1
329	otu18239	otu10622	1	1	1
330	otu18239	otu16044	1	1	1
331	otu18239	otu28000	1	1	1
332	otu18239	otu31290	1	1	1
333	otu18239	otu7387	1	1	1
334	otu18239	otu16299	1	1	1
335	otu18239	otu1010	1	1	1
336	otu18239	otu25705	1	1	1
337	otu19607	otu2443	1	1	1
338	otu19607	otu29194	1	1	1
339	otu19607	otu1374	1	1	1
340	otu19607	otu8231	1	1	1
341	otu19607	otu2977	1	1	1
342	otu20004	otu30605	1	1	1
343	otu20004	otu10298	1	1	1
344	otu20004	otu6460	1	1	1
345	otu20004	otu7879	1	1	1
346	otu20004	otu13327	1	1	1
347	otu20004	otu26756	1	1	1
348	otu20004	otu28931	1	1	1
349	otu20004	otu29821	1	1	1
350	otu20004	otu1420	1	1	1
351	otu20004	otu5479	1	1	1
352	otu20004	otu7012	1	1	1
353	otu20004	otu8369	1	1	1
354	otu20004	otu10288	1	1	1
355	otu20004	otu15553	1	1	1
356	otu20004	otu17698	1	1	1
357	otu20004	otu20810	1	1	1
358	otu20004	otu24618	1	1	1
359	otu20004	otu27237	1	1	1
360	otu20004	otu29014	1	1	1
361	otu20004	otu21813	1	1	1
362	otu20004	otu7349	1	1	1
363	otu20004	otu11830	1	1	1
364	otu20004	otu14503	1	1	1
365	otu20004	otu21773	1	1	1
366	otu20004	otu26237	1	1	1
367	otu20004	otu12201	1	1	1
368	otu20004	otu25063	1	1	1
369	otu20004	otu31178	1	1	1
370	otu20004	otu768	1	1	1
371	otu20004	otu9275	1	1	1
372	otu20004	otu27462	1	1	1
373	otu20004	otu8486	1	1	1
374	otu20004	otu16222	1	1	1
375	otu20004	otu27216	1	1	1
376	otu20004	otu28798	1	1	1
377	otu20004	otu30241	1	1	1
378	otu20004	otu15542	1	1	1
379	otu20004	otu18339	1	1	1
380	otu20004	otu21933	1	1	1
381	otu20004	otu16971	1	1	1
382	otu20004	otu26283	1	1	1
383	otu20004	otu23688	1	1	1
384	otu20004	otu9729	1	1	1
385	otu20004	otu28266	1	1	1
386	otu20004	otu17524	1	1	1
387	otu20004	otu30041	1	1	1
388	otu20004	otu31132	1	1	1
389	otu20004	otu8779	1	1	1
390	otu20004	otu13014	1	1	1
391	otu20004	otu19306	1	1	1
392	otu20004	otu25172	1	1	1
393	otu20004	otu28010	1	1	1
394	otu20004	otu15446	1	1	1
395	otu20004	otu26271	1	1	1
396	otu20004	otu5926	1	1	1
397	otu20004	otu7318	1	1	1
398	otu20004	otu16693	1	1	1
399	otu20004	otu18241	1	1	1
400	otu20004	otu21345	1	1	1
401	otu20004	otu22155	1	1	1
402	otu20004	otu23006	1	1	1
403	otu20004	otu8144	1	1	1
404	otu20004	otu17390	1	1	1
405	otu20004	otu19632	1	1	1
406	otu20004	otu30365	1	1	1
407	otu20004	otu24214	1	1	1
408	otu20004	otu1929	1	1	1
409	otu20004	otu7630	1	1	1
410	otu20004	otu10622	1	1	1
411	otu20004	otu16044	1	1	1
412	otu20004	otu28000	1	1	1
413	otu20004	otu31290	1	1	1
414	otu20004	otu7387	1	1	1
415	otu20004	otu16299	1	1	1
416	otu20004	otu1010	1	1	1
417	otu20004	otu25705	1	1	1
418	otu20134	otu16196	1	1	1
419	otu20359	otu24059	1	1	1
420	otu20359	otu595	1	1	1
421	otu20359	otu30970	1	1	1
422	otu20359	otu236	1	1	1
423	otu20359	otu12061	1	1	1
424	otu20359	otu29761	1	1	1
425	otu20359	otu19321	1	1	1
426	otu20359	otu16958	1	1	1
427	otu20359	otu9964	1	1	1
428	otu20359	otu15470	1	1	1
429	otu21671	otu30436	1	1	1
430	otu21671	otu9170	1	1	1
431	otu21671	otu11664	1	1	1
432	otu21671	otu18464	1	1	1
433	otu21671	otu20014	1	1	1
434	otu21671	otu25786	1	1	1
435	otu21671	otu26556	1	1	1
436	otu21671	otu30401	1	1	1
437	otu21671	otu15202	1	1	1
438	otu21671	otu1433	1	1	1
439	otu21671	otu15852	1	1	1
440	otu21671	otu16349	1	1	1
441	otu21671	otu24829	1	1	1
442	otu21671	otu15720	1	1	1
443	otu21671	otu23412	1	1	1
444	otu21671	otu25074	1	1	1
445	otu21671	otu26465	1	1	1
446	otu21671	otu30731	1	1	1
447	otu21671	otu24599	1	1	1
448	otu21671	otu26816	1	1	1
449	otu21671	otu8669	1	1	1
450	otu21671	otu6695	1	1	1
451	otu21671	otu14709	1	1	1
452	otu21671	otu6400	1	1	1
453	otu21671	otu12942	1	1	1
454	otu21671	otu17888	1	1	1
455	otu21671	otu20432	1	1	1
456	otu21671	otu21508	1	1	1
457	otu21671	otu7279	1	1	1
458	otu21671	otu30853	1	1	1
459	otu21671	otu263	1	1	1
460	otu21671	otu17434	1	1	1
461	otu21671	otu10336	1	1	1
462	otu21671	otu2769	1	1	1
463	otu21671	otu5941	1	1	1
464	otu21671	otu10655	1	1	1
465	otu21671	otu16570	1	1	1
466	otu21671	otu26530	1	1	1
467	otu21671	otu27331	1	1	1
468	otu21671	otu31055	1	1	1
469	otu23131	otu19678	1	1	1
470	otu23131	otu18030	1	1	1
471	otu23131	otu29867	1	1	1
472	otu23353	otu25429	1	1	1
473	otu23353	otu9306	1	1	1
474	otu23353	otu8135	1	1	1
475	otu23353	otu11745	1	1	1
476	otu23353	otu5822	1	1	1
477	otu23353	otu6214	1	1	1
478	otu23353	otu30108	1	1	1
479	otu23353	otu21761	1	1	1
480	otu23353	otu7787	1	1	1
481	otu23353	otu7830	1	1	1
482	otu23353	otu27640	1	1	1
483	otu23353	otu29618	1	1	1
484	otu23353	otu19242	1	1	1
485	otu23353	otu28655	1	1	1
486	otu23353	otu1827	1	1	1
487	otu23353	otu27672	1	1	1
488	otu23353	otu6045	1	1	1
489	otu23353	otu313	1	1	1
490	otu23353	otu7036	1	1	1
491	otu23353	otu18366	1	1	1
492	otu23353	otu27246	1	1	1
493	otu23353	otu15543	1	1	1
494	otu23353	otu16030	1	1	1
495	otu23353	otu15541	1	1	1
496	otu23353	otu7993	1	1	1
497	otu23877	otu29474	1	1	1
498	otu23877	otu827	1	1	1
499	otu23877	otu24251	1	1	1
500	otu23877	otu1303	1	1	1
501	otu23877	otu11248	1	1	1
502	otu23877	otu17472	1	1	1
503	otu23877	otu2106	1	1	1
504	otu23877	otu10731	1	1	1
505	otu23877	otu21337	1	1	1
506	otu23877	otu9772	1	1	1
507	otu23877	otu12330	1	1	1
508	otu23877	otu13293	1	1	1
509	otu23877	otu13834	1	1	1
510	otu23877	otu15769	1	1	1
511	otu23877	otu21069	1	1	1
512	otu23877	otu31150	1	1	1
513	otu23877	otu31049	1	1	1
514	otu23877	otu28813	1	1	1
515	otu23877	otu19185	1	1	1
516	otu23877	otu23869	1	1	1
517	otu23877	otu7956	1	1	1
518	otu23877	otu13617	1	1	1
519	otu23877	otu5952	1	1	1
520	otu23877	otu22520	1	1	1
521	otu23877	otu5742	1	1	1
522	otu23877	otu6732	1	1	1
523	otu23877	otu7557	1	1	1
524	otu23877	otu10733	1	-1	-1
525	otu23877	otu14855	1	1	1
526	otu23877	otu16810	1	1	1
527	otu23877	otu8118	1	1	1
528	otu23877	otu11895	1	1	1
529	otu23877	otu15526	1	1	1
530	otu23877	otu22344	1	1	1
531	otu23877	otu26577	1	1	1
532	otu23877	otu28003	1	1	1
533	otu23877	otu16877	1	1	1
534	otu23877	otu13501	1	1	1
535	otu23958	otu11428	1	1	1
536	otu23958	otu28693	1	1	1
537	otu23958	otu600	1	1	1
538	otu23958	otu1251	1	1	1
539	otu23958	otu6296	1	1	1
540	otu23958	otu9517	1	1	1
541	otu23958	otu14800	1	1	1
542	otu23958	otu16096	1	1	1
543	otu23958	otu18322	1	1	1
544	otu23958	otu19176	1	1	1
545	otu23958	otu26587	1	1	1
546	otu23958	otu2589	1	1	1
547	otu23958	otu12295	1	1	1
548	otu23958	otu30261	1	1	1
549	otu23958	otu7145	1	1	1
550	otu23958	otu11795	1	1	1
551	otu23958	otu9410	1	1	1
552	otu23958	otu14492	1	1	1
553	otu23958	otu17116	1	1	1
554	otu23958	otu28897	1	1	1
555	otu23958	otu27300	1	1	1
556	otu23958	otu11005	1	1	1
557	otu23958	otu29012	1	1	1
558	otu24059	otu595	1	1	1
559	otu24059	otu30970	1	1	1
560	otu24059	otu236	1	1	1
561	otu24059	otu12061	1	1	1
562	otu24059	otu29761	1	1	1
563	otu24059	otu19321	1	1	1
564	otu24059	otu16958	1	1	1
565	otu24059	otu9964	1	1	1
566	otu24059	otu15470	1	1	1
567	otu25429	otu9306	1	1	1
568	otu25429	otu8135	1	1	1
569	otu25429	otu11745	1	1	1
570	otu25429	otu5822	1	1	1
571	otu25429	otu6214	1	1	1
572	otu25429	otu30108	1	1	1
573	otu25429	otu21761	1	1	1
574	otu25429	otu7787	1	1	1
575	otu25429	otu7830	1	1	1
576	otu25429	otu27640	1	1	1
577	otu25429	otu29618	1	1	1
578	otu25429	otu19242	1	1	1
579	otu25429	otu28655	1	1	1
580	otu25429	otu1827	1	1	1
581	otu25429	otu27672	1	1	1
582	otu25429	otu6045	1	1	1
583	otu25429	otu313	1	1	1
584	otu25429	otu7036	1	1	1
585	otu25429	otu18366	1	1	1
586	otu25429	otu27246	1	1	1
587	otu25429	otu15543	1	1	1
588	otu25429	otu16030	1	1	1
589	otu25429	otu15541	1	1	1
590	otu25429	otu7993	1	1	1
591	otu25573	otu29526	1	-1	-1
592	otu25645	otu7834	1	1	1
593	otu25645	otu13020	1	1	1
594	otu25645	otu18192	1	1	1
595	otu25645	otu22621	1	1	1
596	otu25645	otu23687	1	1	1
597	otu25645	otu11101	1	1	1
598	otu25645	otu17874	1	1	1
599	otu25645	otu23040	1	1	1
600	otu25645	otu29118	1	1	1
601	otu25755	otu21077	1	1	1
602	otu25755	otu25250	1	-1	-1
603	otu25755	otu29503	1	1	1
604	otu26013	otu3036	1	1	1
605	otu26013	otu10449	1	1	1
606	otu26013	otu14906	1	-1	-1
607	otu26013	otu9133	1	1	1
608	otu26013	otu13806	1	-1	-1
609	otu26013	otu7187	1	1	1
610	otu26013	otu22475	1	-1	-1
611	otu26013	otu26331	1	1	1
612	otu28725	otu29531	1	1	1
613	otu28725	otu15298	1	1	1
614	otu28725	otu10236	1	1	1
615	otu28725	otu26084	1	1	1
616	otu28725	otu23493	1	1	1
617	otu28725	otu26890	1	1	1
618	otu30256	otu16214	1	1	1
619	otu30436	otu9170	1	1	1
620	otu30436	otu11664	1	1	1
621	otu30436	otu18464	1	1	1
622	otu30436	otu20014	1	1	1
623	otu30436	otu25786	1	1	1
624	otu30436	otu26556	1	1	1
625	otu30436	otu30401	1	1	1
626	otu30436	otu15202	1	1	1
627	otu30436	otu1433	1	1	1
628	otu30436	otu15852	1	1	1
629	otu30436	otu16349	1	1	1
630	otu30436	otu24829	1	1	1
631	otu30436	otu15720	1	1	1
632	otu30436	otu23412	1	1	1
633	otu30436	otu25074	1	1	1
634	otu30436	otu26465	1	1	1
635	otu30436	otu30731	1	1	1
636	otu30436	otu24599	1	1	1
637	otu30436	otu26816	1	1	1
638	otu30436	otu8669	1	1	1
639	otu30436	otu6695	1	1	1
640	otu30436	otu14709	1	1	1
641	otu30436	otu6400	1	1	1
642	otu30436	otu12942	1	1	1
643	otu30436	otu17888	1	1	1
644	otu30436	otu20432	1	1	1
645	otu30436	otu21508	1	1	1
646	otu30436	otu7279	1	1	1
647	otu30436	otu30853	1	1	1
648	otu30436	otu263	1	1	1
649	otu30436	otu17434	1	1	1
650	otu30436	otu10336	1	1	1
651	otu30436	otu2769	1	1	1
652	otu30436	otu5941	1	1	1
653	otu30436	otu10655	1	1	1
654	otu30436	otu16570	1	1	1
655	otu30436	otu26530	1	1	1
656	otu30436	otu27331	1	1	1
657	otu30436	otu31055	1	1	1
658	otu30605	otu10298	1	1	1
659	otu30605	otu6460	1	1	1
660	otu30605	otu7879	1	1	1
661	otu30605	otu13327	1	1	1
662	otu30605	otu26756	1	1	1
663	otu30605	otu28931	1	1	1
664	otu30605	otu29821	1	1	1
665	otu30605	otu1420	1	1	1
666	otu30605	otu5479	1	1	1
667	otu30605	otu7012	1	1	1
668	otu30605	otu8369	1	1	1
669	otu30605	otu10288	1	1	1
670	otu30605	otu15553	1	1	1
671	otu30605	otu17698	1	1	1
672	otu30605	otu20810	1	1	1
673	otu30605	otu24618	1	1	1
674	otu30605	otu27237	1	1	1
675	otu30605	otu29014	1	1	1
676	otu30605	otu21813	1	1	1
677	otu30605	otu7349	1	1	1
678	otu30605	otu11830	1	1	1
679	otu30605	otu14503	1	1	1
680	otu30605	otu21773	1	1	1
681	otu30605	otu26237	1	1	1
682	otu30605	otu12201	1	1	1
683	otu30605	otu25063	1	1	1
684	otu30605	otu31178	1	1	1
685	otu30605	otu768	1	1	1
686	otu30605	otu9275	1	1	1
687	otu30605	otu27462	1	1	1
688	otu30605	otu8486	1	1	1
689	otu30605	otu16222	1	1	1
690	otu30605	otu27216	1	1	1
691	otu30605	otu28798	1	1	1
692	otu30605	otu30241	1	1	1
693	otu30605	otu15542	1	1	1
694	otu30605	otu18339	1	1	1
695	otu30605	otu21933	1	1	1
696	otu30605	otu16971	1	1	1
697	otu30605	otu26283	1	1	1
698	otu30605	otu23688	1	1	1
699	otu30605	otu9729	1	1	1
700	otu30605	otu28266	1	1	1
701	otu30605	otu17524	1	1	1
702	otu30605	otu30041	1	1	1
703	otu30605	otu31132	1	1	1
704	otu30605	otu8779	1	1	1
705	otu30605	otu13014	1	1	1
706	otu30605	otu19306	1	1	1
707	otu30605	otu25172	1	1	1
708	otu30605	otu28010	1	1	1
709	otu30605	otu15446	1	1	1
710	otu30605	otu26271	1	1	1
711	otu30605	otu5926	1	1	1
712	otu30605	otu7318	1	1	1
713	otu30605	otu16693	1	1	1
714	otu30605	otu18241	1	1	1
715	otu30605	otu21345	1	1	1
716	otu30605	otu22155	1	1	1
717	otu30605	otu23006	1	1	1
718	otu30605	otu8144	1	1	1
719	otu30605	otu17390	1	1	1
720	otu30605	otu19632	1	1	1
721	otu30605	otu30365	1	1	1
722	otu30605	otu24214	1	1	1
723	otu30605	otu1929	1	1	1
724	otu30605	otu7630	1	1	1
725	otu30605	otu10622	1	1	1
726	otu30605	otu16044	1	1	1
727	otu30605	otu28000	1	1	1
728	otu30605	otu31290	1	1	1
729	otu30605	otu7387	1	1	1
730	otu30605	otu16299	1	1	1
731	otu30605	otu1010	1	1	1
732	otu30605	otu25705	1	1	1
733	otu9306	otu8135	1	1	1
734	otu9306	otu11745	1	1	1
735	otu9306	otu5822	1	1	1
736	otu9306	otu6214	1	1	1
737	otu9306	otu30108	1	1	1
738	otu9306	otu21761	1	1	1
739	otu9306	otu7787	1	1	1
740	otu9306	otu7830	1	1	1
741	otu9306	otu27640	1	1	1
742	otu9306	otu29618	1	1	1
743	otu9306	otu19242	1	1	1
744	otu9306	otu28655	1	1	1
745	otu9306	otu1827	1	1	1
746	otu9306	otu27672	1	1	1
747	otu9306	otu6045	1	1	1
748	otu9306	otu313	1	1	1
749	otu9306	otu7036	1	1	1
750	otu9306	otu18366	1	1	1
751	otu9306	otu27246	1	1	1
752	otu9306	otu15543	1	1	1
753	otu9306	otu16030	1	1	1
754	otu9306	otu15541	1	1	1
755	otu9306	otu7993	1	1	1
756	otu11375	otu1038	1	1	1
757	otu29474	otu827	1	1	1
758	otu29474	otu24251	1	1	1
759	otu29474	otu1303	1	1	1
760	otu29474	otu11248	1	1	1
761	otu29474	otu17472	1	1	1
762	otu29474	otu2106	1	1	1
763	otu29474	otu10731	1	1	1
764	otu29474	otu21337	1	1	1
765	otu29474	otu9772	1	1	1
766	otu29474	otu12330	1	1	1
767	otu29474	otu13293	1	1	1
768	otu29474	otu13834	1	1	1
769	otu29474	otu15769	1	1	1
770	otu29474	otu21069	1	1	1
771	otu29474	otu31150	1	1	1
772	otu29474	otu31049	1	1	1
773	otu29474	otu28813	1	1	1
774	otu29474	otu19185	1	1	1
775	otu29474	otu23869	1	1	1
776	otu29474	otu7956	1	1	1
777	otu29474	otu13617	1	1	1
778	otu29474	otu5952	1	1	1
779	otu29474	otu22520	1	1	1
780	otu29474	otu5742	1	1	1
781	otu29474	otu6732	1	1	1
782	otu29474	otu7557	1	1	1
783	otu29474	otu10733	1	-1	-1
784	otu29474	otu14855	1	1	1
785	otu29474	otu16810	1	1	1
786	otu29474	otu8118	1	1	1
787	otu29474	otu11895	1	1	1
788	otu29474	otu15526	1	1	1
789	otu29474	otu22344	1	1	1
790	otu29474	otu26577	1	1	1
791	otu29474	otu28003	1	1	1
792	otu29474	otu16877	1	1	1
793	otu29474	otu13501	1	1	1
794	otu131	otu17972	1	1	1
795	otu131	otu16708	1	1	1
796	otu131	otu16158	1	1	1
797	otu131	otu16928	1	1	1
798	otu131	otu28419	1	1	1
799	otu131	otu16303	1	1	1
800	otu9170	otu11664	1	1	1
801	otu9170	otu18464	1	1	1
802	otu9170	otu20014	1	1	1
803	otu9170	otu25786	1	1	1
804	otu9170	otu26556	1	1	1
805	otu9170	otu30401	1	1	1
806	otu9170	otu15202	1	1	1
807	otu9170	otu1433	1	1	1
808	otu9170	otu15852	1	1	1
809	otu9170	otu16349	1	1	1
810	otu9170	otu24829	1	1	1
811	otu9170	otu15720	1	1	1
812	otu9170	otu23412	1	1	1
813	otu9170	otu25074	1	1	1
814	otu9170	otu26465	1	1	1
815	otu9170	otu30731	1	1	1
816	otu9170	otu24599	1	1	1
817	otu9170	otu26816	1	1	1
818	otu9170	otu8669	1	1	1
819	otu9170	otu6695	1	1	1
820	otu9170	otu14709	1	1	1
821	otu9170	otu6400	1	1	1
822	otu9170	otu12942	1	1	1
823	otu9170	otu17888	1	1	1
824	otu9170	otu20432	1	1	1
825	otu9170	otu21508	1	1	1
826	otu9170	otu7279	1	1	1
827	otu9170	otu30853	1	1	1
828	otu9170	otu263	1	1	1
829	otu9170	otu17434	1	1	1
830	otu9170	otu10336	1	1	1
831	otu9170	otu2769	1	1	1
832	otu9170	otu5941	1	1	1
833	otu9170	otu10655	1	1	1
834	otu9170	otu16570	1	1	1
835	otu9170	otu26530	1	1	1
836	otu9170	otu27331	1	1	1
837	otu9170	otu31055	1	1	1
838	otu10298	otu6460	1	1	1
839	otu10298	otu7879	1	1	1
840	otu10298	otu13327	1	1	1
841	otu10298	otu26756	1	1	1
842	otu10298	otu28931	1	1	1
843	otu10298	otu29821	1	1	1
844	otu10298	otu1420	1	1	1
845	otu10298	otu5479	1	1	1
846	otu10298	otu7012	1	1	1
847	otu10298	otu8369	1	1	1
848	otu10298	otu10288	1	1	1
849	otu10298	otu15553	1	1	1
850	otu10298	otu17698	1	1	1
851	otu10298	otu20810	1	1	1
852	otu10298	otu24618	1	1	1
853	otu10298	otu27237	1	1	1
854	otu10298	otu29014	1	1	1
855	otu10298	otu21813	1	1	1
856	otu10298	otu7349	1	1	1
857	otu10298	otu11830	1	1	1
858	otu10298	otu14503	1	1	1
859	otu10298	otu21773	1	1	1
860	otu10298	otu26237	1	1	1
861	otu10298	otu12201	1	1	1
862	otu10298	otu25063	1	1	1
863	otu10298	otu31178	1	1	1
864	otu10298	otu768	1	1	1
865	otu10298	otu9275	1	1	1
866	otu10298	otu27462	1	1	1
867	otu10298	otu8486	1	1	1
868	otu10298	otu16222	1	1	1
869	otu10298	otu27216	1	1	1
870	otu10298	otu28798	1	1	1
871	otu10298	otu30241	1	1	1
872	otu10298	otu15542	1	1	1
873	otu10298	otu18339	1	1	1
874	otu10298	otu21933	1	1	1
875	otu10298	otu16971	1	1	1
876	otu10298	otu26283	1	1	1
877	otu10298	otu23688	1	1	1
878	otu10298	otu9729	1	1	1
879	otu10298	otu28266	1	1	1
880	otu10298	otu17524	1	1	1
881	otu10298	otu30041	1	1	1
882	otu10298	otu31132	1	1	1
883	otu10298	otu8779	1	1	1
884	otu10298	otu13014	1	1	1
885	otu10298	otu19306	1	1	1
886	otu10298	otu25172	1	1	1
887	otu10298	otu28010	1	1	1
888	otu10298	otu15446	1	1	1
889	otu10298	otu26271	1	1	1
890	otu10298	otu5926	1	1	1
891	otu10298	otu7318	1	1	1
892	otu10298	otu16693	1	1	1
893	otu10298	otu18241	1	1	1
894	otu10298	otu21345	1	1	1
895	otu10298	otu22155	1	1	1
896	otu10298	otu23006	1	1	1
897	otu10298	otu8144	1	1	1
898	otu10298	otu17390	1	1	1
899	otu10298	otu19632	1	1	1
900	otu10298	otu30365	1	1	1
901	otu10298	otu24214	1	1	1
902	otu10298	otu1929	1	1	1
903	otu10298	otu7630	1	1	1
904	otu10298	otu10622	1	1	1
905	otu10298	otu16044	1	1	1
906	otu10298	otu28000	1	1	1
907	otu10298	otu31290	1	1	1
908	otu10298	otu7387	1	1	1
909	otu10298	otu16299	1	1	1
910	otu10298	otu1010	1	1	1
911	otu10298	otu25705	1	1	1
912	otu10872	otu6060	1	1	1
913	otu11152	otu19083	1	1	1
914	otu11152	otu19997	1	1	1
915	otu11152	otu16609	1	1	1
916	otu11152	otu14768	1	1	1
917	otu11152	otu11127	1	1	1
918	otu11152	otu21010	1	1	1
919	otu11152	otu2863	1	1	1
920	otu11152	otu9174	1	1	1
921	otu11152	otu12619	1	1	1
922	otu11664	otu18464	1	1	1
923	otu11664	otu20014	1	1	1
924	otu11664	otu25786	1	1	1
925	otu11664	otu26556	1	1	1
926	otu11664	otu30401	1	1	1
927	otu11664	otu15202	1	1	1
928	otu11664	otu1433	1	1	1
929	otu11664	otu15852	1	1	1
930	otu11664	otu16349	1	1	1
931	otu11664	otu24829	1	1	1
932	otu11664	otu15720	1	1	1
933	otu11664	otu23412	1	1	1
934	otu11664	otu25074	1	1	1
935	otu11664	otu26465	1	1	1
936	otu11664	otu30731	1	1	1
937	otu11664	otu24599	1	1	1
938	otu11664	otu26816	1	1	1
939	otu11664	otu8669	1	1	1
940	otu11664	otu6695	1	1	1
941	otu11664	otu14709	1	1	1
942	otu11664	otu6400	1	1	1
943	otu11664	otu12942	1	1	1
944	otu11664	otu17888	1	1	1
945	otu11664	otu20432	1	1	1
946	otu11664	otu21508	1	1	1
947	otu11664	otu7279	1	1	1
948	otu11664	otu30853	1	1	1
949	otu11664	otu263	1	1	1
950	otu11664	otu17434	1	1	1
951	otu11664	otu10336	1	1	1
952	otu11664	otu2769	1	1	1
953	otu11664	otu5941	1	1	1
954	otu11664	otu10655	1	1	1
955	otu11664	otu16570	1	1	1
956	otu11664	otu26530	1	1	1
957	otu11664	otu27331	1	1	1
958	otu11664	otu31055	1	1	1
959	otu13089	otu15818	1	1	1
960	otu13089	otu13952	1	1	1
961	otu13089	otu9684	1	1	1
962	otu13089	otu14008	1	1	1
963	otu13089	otu5546	1	1	1
964	otu13089	otu10963	1	1	1
965	otu13089	otu29888	1	1	1
966	otu13805	otu23638	1	1	1
967	otu13805	otu22928	1	1	1
968	otu13805	otu28408	1	1	1
969	otu13805	otu8372	1	1	1
970	otu13805	otu25587	1	1	1
971	otu13805	otu1972	1	1	1
972	otu13805	otu7223	1	1	1
973	otu14188	otu28438	1	1	1
974	otu14188	otu8385	1	1	1
975	otu15831	otu6834	1	1	1
976	otu18105	otu30382	1	1	1
977	otu18105	otu22916	1	1	1
978	otu18105	otu30552	1	1	1
979	otu18105	otu6269	1	1	1
980	otu18105	otu25970	1	1	1
981	otu18105	otu144	1	1	1
982	otu18105	otu16080	1	1	1
983	otu18105	otu23658	1	1	1
984	otu19083	otu19997	1	1	1
985	otu19083	otu16609	1	1	1
986	otu19083	otu14768	1	1	1
987	otu19083	otu11127	1	1	1
988	otu19083	otu21010	1	1	1
989	otu19083	otu2863	1	1	1
990	otu19083	otu9174	1	1	1
991	otu19083	otu12619	1	1	1
992	otu25428	otu5774	1	1	1
993	otu27449	otu7256	1	1	1
994	otu27449	otu1017	1	1	1
995	otu27449	otu18693	1	1	1
996	otu27449	otu1291	1	1	1
997	otu27449	otu592	1	1	1
998	otu27449	otu22147	1	1	1
999	otu27449	otu30832	1	1	1
1000	otu27449	otu15572	1	1	1
1001	otu27449	otu16681	1	1	1
1002	otu27449	otu22267	1	1	1
1003	otu27449	otu31180	1	1	1
1004	otu27449	otu30969	1	1	1
1005	otu27449	otu30843	1	1	1
1006	otu27449	otu16765	1	1	1
1007	otu27449	otu24622	1	1	1
1008	otu27449	otu88	1	1	1
1009	otu27449	otu30682	1	1	1
1010	otu27449	otu16128	1	1	1
1011	otu27449	otu23394	1	1	1
1012	otu27449	otu27184	1	1	1
1013	otu27449	otu25780	1	1	1
1014	otu27449	otu9359	1	1	1
1015	otu27449	otu6468	1	1	1
1016	otu27449	otu16707	1	1	1
1017	otu28139	otu22910	1	-1	-1
1018	otu28139	otu30670	1	-1	-1
1019	otu30138	otu803	1	1	1
1020	otu30138	otu30599	1	1	1
1021	otu30138	otu20085	1	1	1
1022	otu30138	otu5450	1	1	1
1023	otu30138	otu29364	1	1	1
1024	otu30138	otu1534	1	1	1
1025	otu30366	otu2163	1	-1	-1
1026	otu803	otu30599	1	1	1
1027	otu803	otu20085	1	1	1
1028	otu803	otu5450	1	1	1
1029	otu803	otu29364	1	1	1
1030	otu803	otu1534	1	1	1
1031	otu827	otu24251	1	1	1
1032	otu827	otu1303	1	1	1
1033	otu827	otu11248	1	1	1
1034	otu827	otu17472	1	1	1
1035	otu827	otu2106	1	1	1
1036	otu827	otu10731	1	1	1
1037	otu827	otu21337	1	1	1
1038	otu827	otu9772	1	1	1
1039	otu827	otu12330	1	1	1
1040	otu827	otu13293	1	1	1
1041	otu827	otu13834	1	1	1
1042	otu827	otu15769	1	1	1
1043	otu827	otu21069	1	1	1
1044	otu827	otu31150	1	1	1
1045	otu827	otu31049	1	1	1
1046	otu827	otu28813	1	1	1
1047	otu827	otu19185	1	1	1
1048	otu827	otu23869	1	1	1
1049	otu827	otu7956	1	1	1
1050	otu827	otu13617	1	1	1
1051	otu827	otu5952	1	1	1
1052	otu827	otu22520	1	1	1
1053	otu827	otu5742	1	1	1
1054	otu827	otu6732	1	1	1
1055	otu827	otu7557	1	1	1
1056	otu827	otu10733	1	-1	-1
1057	otu827	otu14855	1	1	1
1058	otu827	otu16810	1	1	1
1059	otu827	otu8118	1	1	1
1060	otu827	otu11895	1	1	1
1061	otu827	otu15526	1	1	1
1062	otu827	otu22344	1	1	1
1063	otu827	otu26577	1	1	1
1064	otu827	otu28003	1	1	1
1065	otu827	otu16877	1	1	1
1066	otu827	otu13501	1	1	1
1067	otu1553	otu2324	1	1	1
1068	otu1553	otu22572	1	1	1
1069	otu2455	otu9527	1	1	1
1070	otu2455	otu19452	1	1	1
1071	otu2455	otu22582	1	1	1
1072	otu6460	otu7879	1	1	1
1073	otu6460	otu13327	1	1	1
1074	otu6460	otu26756	1	1	1
1075	otu6460	otu28931	1	1	1
1076	otu6460	otu29821	1	1	1
1077	otu6460	otu1420	1	1	1
1078	otu6460	otu5479	1	1	1
1079	otu6460	otu7012	1	1	1
1080	otu6460	otu8369	1	1	1
1081	otu6460	otu10288	1	1	1
1082	otu6460	otu15553	1	1	1
1083	otu6460	otu17698	1	1	1
1084	otu6460	otu20810	1	1	1
1085	otu6460	otu24618	1	1	1
1086	otu6460	otu27237	1	1	1
1087	otu6460	otu29014	1	1	1
1088	otu6460	otu21813	1	1	1
1089	otu6460	otu7349	1	1	1
1090	otu6460	otu11830	1	1	1
1091	otu6460	otu14503	1	1	1
1092	otu6460	otu21773	1	1	1
1093	otu6460	otu26237	1	1	1
1094	otu6460	otu12201	1	1	1
1095	otu6460	otu25063	1	1	1
1096	otu6460	otu31178	1	1	1
1097	otu6460	otu768	1	1	1
1098	otu6460	otu9275	1	1	1
1099	otu6460	otu27462	1	1	1
1100	otu6460	otu8486	1	1	1
1101	otu6460	otu16222	1	1	1
1102	otu6460	otu27216	1	1	1
1103	otu6460	otu28798	1	1	1
1104	otu6460	otu30241	1	1	1
1105	otu6460	otu15542	1	1	1
1106	otu6460	otu18339	1	1	1
1107	otu6460	otu21933	1	1	1
1108	otu6460	otu16971	1	1	1
1109	otu6460	otu26283	1	1	1
1110	otu6460	otu23688	1	1	1
1111	otu6460	otu9729	1	1	1
1112	otu6460	otu28266	1	1	1
1113	otu6460	otu17524	1	1	1
1114	otu6460	otu30041	1	1	1
1115	otu6460	otu31132	1	1	1
1116	otu6460	otu8779	1	1	1
1117	otu6460	otu13014	1	1	1
1118	otu6460	otu19306	1	1	1
1119	otu6460	otu25172	1	1	1
1120	otu6460	otu28010	1	1	1
1121	otu6460	otu15446	1	1	1
1122	otu6460	otu26271	1	1	1
1123	otu6460	otu5926	1	1	1
1124	otu6460	otu7318	1	1	1
1125	otu6460	otu16693	1	1	1
1126	otu6460	otu18241	1	1	1
1127	otu6460	otu21345	1	1	1
1128	otu6460	otu22155	1	1	1
1129	otu6460	otu23006	1	1	1
1130	otu6460	otu8144	1	1	1
1131	otu6460	otu17390	1	1	1
1132	otu6460	otu19632	1	1	1
1133	otu6460	otu30365	1	1	1
1134	otu6460	otu24214	1	1	1
1135	otu6460	otu1929	1	1	1
1136	otu6460	otu7630	1	1	1
1137	otu6460	otu10622	1	1	1
1138	otu6460	otu16044	1	1	1
1139	otu6460	otu28000	1	1	1
1140	otu6460	otu31290	1	1	1
1141	otu6460	otu7387	1	1	1
1142	otu6460	otu16299	1	1	1
1143	otu6460	otu1010	1	1	1
1144	otu6460	otu25705	1	1	1
1145	otu7256	otu1017	1	1	1
1146	otu7256	otu18693	1	1	1
1147	otu7256	otu1291	1	1	1
1148	otu7256	otu592	1	1	1
1149	otu7256	otu22147	1	1	1
1150	otu7256	otu30832	1	1	1
1151	otu7256	otu15572	1	1	1
1152	otu7256	otu16681	1	1	1
1153	otu7256	otu22267	1	1	1
1154	otu7256	otu31180	1	1	1
1155	otu7256	otu30969	1	1	1
1156	otu7256	otu30843	1	1	1
1157	otu7256	otu16765	1	1	1
1158	otu7256	otu24622	1	1	1
1159	otu7256	otu88	1	1	1
1160	otu7256	otu30682	1	1	1
1161	otu7256	otu16128	1	1	1
1162	otu7256	otu23394	1	1	1
1163	otu7256	otu27184	1	1	1
1164	otu7256	otu25780	1	1	1
1165	otu7256	otu9359	1	1	1
1166	otu7256	otu6468	1	1	1
1167	otu7256	otu16707	1	1	1
1168	otu7834	otu13020	1	1	1
1169	otu7834	otu18192	1	1	1
1170	otu7834	otu22621	1	1	1
1171	otu7834	otu23687	1	1	1
1172	otu7834	otu11101	1	1	1
1173	otu7834	otu17874	1	1	1
1174	otu7834	otu23040	1	1	1
1175	otu7834	otu29118	1	1	1
1176	otu7879	otu13327	1	1	1
1177	otu7879	otu26756	1	1	1
1178	otu7879	otu28931	1	1	1
1179	otu7879	otu29821	1	1	1
1180	otu7879	otu1420	1	1	1
1181	otu7879	otu5479	1	1	1
1182	otu7879	otu7012	1	1	1
1183	otu7879	otu8369	1	1	1
1184	otu7879	otu10288	1	1	1
1185	otu7879	otu15553	1	1	1
1186	otu7879	otu17698	1	1	1
1187	otu7879	otu20810	1	1	1
1188	otu7879	otu24618	1	1	1
1189	otu7879	otu27237	1	1	1
1190	otu7879	otu29014	1	1	1
1191	otu7879	otu21813	1	1	1
1192	otu7879	otu7349	1	1	1
1193	otu7879	otu11830	1	1	1
1194	otu7879	otu14503	1	1	1
1195	otu7879	otu21773	1	1	1
1196	otu7879	otu26237	1	1	1
1197	otu7879	otu12201	1	1	1
1198	otu7879	otu25063	1	1	1
1199	otu7879	otu31178	1	1	1
1200	otu7879	otu768	1	1	1
1201	otu7879	otu9275	1	1	1
1202	otu7879	otu27462	1	1	1
1203	otu7879	otu8486	1	1	1
1204	otu7879	otu16222	1	1	1
1205	otu7879	otu27216	1	1	1
1206	otu7879	otu28798	1	1	1
1207	otu7879	otu30241	1	1	1
1208	otu7879	otu15542	1	1	1
1209	otu7879	otu18339	1	1	1
1210	otu7879	otu21933	1	1	1
1211	otu7879	otu16971	1	1	1
1212	otu7879	otu26283	1	1	1
1213	otu7879	otu23688	1	1	1
1214	otu7879	otu9729	1	1	1
1215	otu7879	otu28266	1	1	1
1216	otu7879	otu17524	1	1	1
1217	otu7879	otu30041	1	1	1
1218	otu7879	otu31132	1	1	1
1219	otu7879	otu8779	1	1	1
1220	otu7879	otu13014	1	1	1
1221	otu7879	otu19306	1	1	1
1222	otu7879	otu25172	1	1	1
1223	otu7879	otu28010	1	1	1
1224	otu7879	otu15446	1	1	1
1225	otu7879	otu26271	1	1	1
1226	otu7879	otu5926	1	1	1
1227	otu7879	otu7318	1	1	1
1228	otu7879	otu16693	1	1	1
1229	otu7879	otu18241	1	1	1
1230	otu7879	otu21345	1	1	1
1231	otu7879	otu22155	1	1	1
1232	otu7879	otu23006	1	1	1
1233	otu7879	otu8144	1	1	1
1234	otu7879	otu17390	1	1	1
1235	otu7879	otu19632	1	1	1
1236	otu7879	otu30365	1	1	1
1237	otu7879	otu24214	1	1	1
1238	otu7879	otu1929	1	1	1
1239	otu7879	otu7630	1	1	1
1240	otu7879	otu10622	1	1	1
1241	otu7879	otu16044	1	1	1
1242	otu7879	otu28000	1	1	1
1243	otu7879	otu31290	1	1	1
1244	otu7879	otu7387	1	1	1
1245	otu7879	otu16299	1	1	1
1246	otu7879	otu1010	1	1	1
1247	otu7879	otu25705	1	1	1
1248	otu8135	otu11745	1	1	1
1249	otu8135	otu5822	1	1	1
1250	otu8135	otu6214	1	1	1
1251	otu8135	otu30108	1	1	1
1252	otu8135	otu21761	1	1	1
1253	otu8135	otu7787	1	1	1
1254	otu8135	otu7830	1	1	1
1255	otu8135	otu27640	1	1	1
1256	otu8135	otu29618	1	1	1
1257	otu8135	otu19242	1	1	1
1258	otu8135	otu28655	1	1	1
1259	otu8135	otu1827	1	1	1
1260	otu8135	otu27672	1	1	1
1261	otu8135	otu6045	1	1	1
1262	otu8135	otu313	1	1	1
1263	otu8135	otu7036	1	1	1
1264	otu8135	otu18366	1	1	1
1265	otu8135	otu27246	1	1	1
1266	otu8135	otu15543	1	1	1
1267	otu8135	otu16030	1	1	1
1268	otu8135	otu15541	1	1	1
1269	otu8135	otu7993	1	1	1
1270	otu11428	otu28693	1	1	1
1271	otu11428	otu600	1	1	1
1272	otu11428	otu1251	1	1	1
1273	otu11428	otu6296	1	1	1
1274	otu11428	otu9517	1	1	1
1275	otu11428	otu14800	1	1	1
1276	otu11428	otu16096	1	1	1
1277	otu11428	otu18322	1	1	1
1278	otu11428	otu19176	1	1	1
1279	otu11428	otu26587	1	1	1
1280	otu11428	otu2589	1	1	1
1281	otu11428	otu12295	1	1	1
1282	otu11428	otu30261	1	1	1
1283	otu11428	otu7145	1	1	1
1284	otu11428	otu11795	1	1	1
1285	otu11428	otu9410	1	1	1
1286	otu11428	otu14492	1	1	1
1287	otu11428	otu17116	1	1	1
1288	otu11428	otu28897	1	1	1
1289	otu11428	otu27300	1	1	1
1290	otu11428	otu11005	1	1	1
1291	otu11428	otu29012	1	1	1
1292	otu11508	otu15787	1	1	1
1293	otu11508	otu27097	1	1	1
1294	otu11508	otu25870	1	1	1
1295	otu11508	otu8250	1	1	1
1296	otu11508	otu9087	1	1	1
1297	otu11508	otu14523	1	1	1
1298	otu11508	otu23248	1	1	1
1299	otu11508	otu27480	1	1	1
1300	otu11508	otu27687	1	1	1
1301	otu11508	otu19425	1	1	1
1302	otu11508	otu24464	1	1	1
1303	otu11745	otu5822	1	1	1
1304	otu11745	otu6214	1	1	1
1305	otu11745	otu30108	1	1	1
1306	otu11745	otu21761	1	1	1
1307	otu11745	otu7787	1	1	1
1308	otu11745	otu7830	1	1	1
1309	otu11745	otu27640	1	1	1
1310	otu11745	otu29618	1	1	1
1311	otu11745	otu19242	1	1	1
1312	otu11745	otu28655	1	1	1
1313	otu11745	otu1827	1	1	1
1314	otu11745	otu27672	1	1	1
1315	otu11745	otu6045	1	1	1
1316	otu11745	otu313	1	1	1
1317	otu11745	otu7036	1	1	1
1318	otu11745	otu18366	1	1	1
1319	otu11745	otu27246	1	1	1
1320	otu11745	otu15543	1	1	1
1321	otu11745	otu16030	1	1	1
1322	otu11745	otu15541	1	1	1
1323	otu11745	otu7993	1	1	1
1324	otu13327	otu26756	1	1	1
1325	otu13327	otu28931	1	1	1
1326	otu13327	otu29821	1	1	1
1327	otu13327	otu1420	1	1	1
1328	otu13327	otu5479	1	1	1
1329	otu13327	otu7012	1	1	1
1330	otu13327	otu8369	1	1	1
1331	otu13327	otu10288	1	1	1
1332	otu13327	otu15553	1	1	1
1333	otu13327	otu17698	1	1	1
1334	otu13327	otu20810	1	1	1
1335	otu13327	otu24618	1	1	1
1336	otu13327	otu27237	1	1	1
1337	otu13327	otu29014	1	1	1
1338	otu13327	otu21813	1	1	1
1339	otu13327	otu7349	1	1	1
1340	otu13327	otu11830	1	1	1
1341	otu13327	otu14503	1	1	1
1342	otu13327	otu21773	1	1	1
1343	otu13327	otu26237	1	1	1
1344	otu13327	otu12201	1	1	1
1345	otu13327	otu25063	1	1	1
1346	otu13327	otu31178	1	1	1
1347	otu13327	otu768	1	1	1
1348	otu13327	otu9275	1	1	1
1349	otu13327	otu27462	1	1	1
1350	otu13327	otu8486	1	1	1
1351	otu13327	otu16222	1	1	1
1352	otu13327	otu27216	1	1	1
1353	otu13327	otu28798	1	1	1
1354	otu13327	otu30241	1	1	1
1355	otu13327	otu15542	1	1	1
1356	otu13327	otu18339	1	1	1
1357	otu13327	otu21933	1	1	1
1358	otu13327	otu16971	1	1	1
1359	otu13327	otu26283	1	1	1
1360	otu13327	otu23688	1	1	1
1361	otu13327	otu9729	1	1	1
1362	otu13327	otu28266	1	1	1
1363	otu13327	otu17524	1	1	1
1364	otu13327	otu30041	1	1	1
1365	otu13327	otu31132	1	1	1
1366	otu13327	otu8779	1	1	1
1367	otu13327	otu13014	1	1	1
1368	otu13327	otu19306	1	1	1
1369	otu13327	otu25172	1	1	1
1370	otu13327	otu28010	1	1	1
1371	otu13327	otu15446	1	1	1
1372	otu13327	otu26271	1	1	1
1373	otu13327	otu5926	1	1	1
1374	otu13327	otu7318	1	1	1
1375	otu13327	otu16693	1	1	1
1376	otu13327	otu18241	1	1	1
1377	otu13327	otu21345	1	1	1
1378	otu13327	otu22155	1	1	1
1379	otu13327	otu23006	1	1	1
1380	otu13327	otu8144	1	1	1
1381	otu13327	otu17390	1	1	1
1382	otu13327	otu19632	1	1	1
1383	otu13327	otu30365	1	1	1
1384	otu13327	otu24214	1	1	1
1385	otu13327	otu1929	1	1	1
1386	otu13327	otu7630	1	1	1
1387	otu13327	otu10622	1	1	1
1388	otu13327	otu16044	1	1	1
1389	otu13327	otu28000	1	1	1
1390	otu13327	otu31290	1	1	1
1391	otu13327	otu7387	1	1	1
1392	otu13327	otu16299	1	1	1
1393	otu13327	otu1010	1	1	1
1394	otu13327	otu25705	1	1	1
1395	otu15787	otu27097	1	1	1
1396	otu15787	otu25870	1	1	1
1397	otu15787	otu8250	1	1	1
1398	otu15787	otu9087	1	1	1
1399	otu15787	otu14523	1	1	1
1400	otu15787	otu23248	1	1	1
1401	otu15787	otu27480	1	1	1
1402	otu15787	otu27687	1	1	1
1403	otu15787	otu19425	1	1	1
1404	otu15787	otu24464	1	1	1
1405	otu18144	otu22876	1	1	1
1406	otu18144	otu15535	1	1	1
1407	otu18199	otu15906	1	1	1
1408	otu18199	otu30732	1	1	1
1409	otu18199	otu7751	1	1	1
1410	otu18199	otu29959	1	1	1
1411	otu18199	otu17228	1	-1	-1
1412	otu18199	otu27022	1	1	1
1413	otu18199	otu281	1	1	1
1414	otu18199	otu12714	1	1	1
1415	otu18199	otu5378	1	1	1
1416	otu18433	otu17948	1	1	1
1417	otu18433	otu22786	1	1	1
1418	otu18433	otu2187	1	1	1
1419	otu23638	otu22928	1	1	1
1420	otu23638	otu28408	1	1	1
1421	otu23638	otu8372	1	1	1
1422	otu23638	otu25587	1	1	1
1423	otu23638	otu1972	1	1	1
1424	otu23638	otu7223	1	1	1
1425	otu25811	otu29079	1	1	1
1426	otu25811	otu27080	1	-1	-1
1427	otu25811	otu11634	1	-1	-1
1428	otu25811	otu20495	1	-1	-1
1429	otu25811	otu31235	1	-1	-1
1430	otu25811	otu19901	1	-1	-1
1431	otu26756	otu28931	1	1	1
1432	otu26756	otu29821	1	1	1
1433	otu26756	otu1420	1	1	1
1434	otu26756	otu5479	1	1	1
1435	otu26756	otu7012	1	1	1
1436	otu26756	otu8369	1	1	1
1437	otu26756	otu10288	1	1	1
1438	otu26756	otu15553	1	1	1
1439	otu26756	otu17698	1	1	1
1440	otu26756	otu20810	1	1	1
1441	otu26756	otu24618	1	1	1
1442	otu26756	otu27237	1	1	1
1443	otu26756	otu29014	1	1	1
1444	otu26756	otu21813	1	1	1
1445	otu26756	otu7349	1	1	1
1446	otu26756	otu11830	1	1	1
1447	otu26756	otu14503	1	1	1
1448	otu26756	otu21773	1	1	1
1449	otu26756	otu26237	1	1	1
1450	otu26756	otu12201	1	1	1
1451	otu26756	otu25063	1	1	1
1452	otu26756	otu31178	1	1	1
1453	otu26756	otu768	1	1	1
1454	otu26756	otu9275	1	1	1
1455	otu26756	otu27462	1	1	1
1456	otu26756	otu8486	1	1	1
1457	otu26756	otu16222	1	1	1
1458	otu26756	otu27216	1	1	1
1459	otu26756	otu28798	1	1	1
1460	otu26756	otu30241	1	1	1
1461	otu26756	otu15542	1	1	1
1462	otu26756	otu18339	1	1	1
1463	otu26756	otu21933	1	1	1
1464	otu26756	otu16971	1	1	1
1465	otu26756	otu26283	1	1	1
1466	otu26756	otu23688	1	1	1
1467	otu26756	otu9729	1	1	1
1468	otu26756	otu28266	1	1	1
1469	otu26756	otu17524	1	1	1
1470	otu26756	otu30041	1	1	1
1471	otu26756	otu31132	1	1	1
1472	otu26756	otu8779	1	1	1
1473	otu26756	otu13014	1	1	1
1474	otu26756	otu19306	1	1	1
1475	otu26756	otu25172	1	1	1
1476	otu26756	otu28010	1	1	1
1477	otu26756	otu15446	1	1	1
1478	otu26756	otu26271	1	1	1
1479	otu26756	otu5926	1	1	1
1480	otu26756	otu7318	1	1	1
1481	otu26756	otu16693	1	1	1
1482	otu26756	otu18241	1	1	1
1483	otu26756	otu21345	1	1	1
1484	otu26756	otu22155	1	1	1
1485	otu26756	otu23006	1	1	1
1486	otu26756	otu8144	1	1	1
1487	otu26756	otu17390	1	1	1
1488	otu26756	otu19632	1	1	1
1489	otu26756	otu30365	1	1	1
1490	otu26756	otu24214	1	1	1
1491	otu26756	otu1929	1	1	1
1492	otu26756	otu7630	1	1	1
1493	otu26756	otu10622	1	1	1
1494	otu26756	otu16044	1	1	1
1495	otu26756	otu28000	1	1	1
1496	otu26756	otu31290	1	1	1
1497	otu26756	otu7387	1	1	1
1498	otu26756	otu16299	1	1	1
1499	otu26756	otu1010	1	1	1
1500	otu26756	otu25705	1	1	1
1501	otu27097	otu25870	1	1	1
1502	otu27097	otu8250	1	1	1
1503	otu27097	otu9087	1	1	1
1504	otu27097	otu14523	1	1	1
1505	otu27097	otu23248	1	1	1
1506	otu27097	otu27480	1	1	1
1507	otu27097	otu27687	1	1	1
1508	otu27097	otu19425	1	1	1
1509	otu27097	otu24464	1	1	1
1510	otu28448	otu18635	1	-1	-1
1511	otu28448	otu15381	1	1	1
1512	otu28693	otu600	1	1	1
1513	otu28693	otu1251	1	1	1
1514	otu28693	otu6296	1	1	1
1515	otu28693	otu9517	1	1	1
1516	otu28693	otu14800	1	1	1
1517	otu28693	otu16096	1	1	1
1518	otu28693	otu18322	1	1	1
1519	otu28693	otu19176	1	1	1
1520	otu28693	otu26587	1	1	1
1521	otu28693	otu2589	1	1	1
1522	otu28693	otu12295	1	1	1
1523	otu28693	otu30261	1	1	1
1524	otu28693	otu7145	1	1	1
1525	otu28693	otu11795	1	1	1
1526	otu28693	otu9410	1	1	1
1527	otu28693	otu14492	1	1	1
1528	otu28693	otu17116	1	1	1
1529	otu28693	otu28897	1	1	1
1530	otu28693	otu27300	1	1	1
1531	otu28693	otu11005	1	1	1
1532	otu28693	otu29012	1	1	1
1533	otu28931	otu29821	1	1	1
1534	otu28931	otu1420	1	1	1
1535	otu28931	otu5479	1	1	1
1536	otu28931	otu7012	1	1	1
1537	otu28931	otu8369	1	1	1
1538	otu28931	otu10288	1	1	1
1539	otu28931	otu15553	1	1	1
1540	otu28931	otu17698	1	1	1
1541	otu28931	otu20810	1	1	1
1542	otu28931	otu24618	1	1	1
1543	otu28931	otu27237	1	1	1
1544	otu28931	otu29014	1	1	1
1545	otu28931	otu21813	1	1	1
1546	otu28931	otu7349	1	1	1
1547	otu28931	otu11830	1	1	1
1548	otu28931	otu14503	1	1	1
1549	otu28931	otu21773	1	1	1
1550	otu28931	otu26237	1	1	1
1551	otu28931	otu12201	1	1	1
1552	otu28931	otu25063	1	1	1
1553	otu28931	otu31178	1	1	1
1554	otu28931	otu768	1	1	1
1555	otu28931	otu9275	1	1	1
1556	otu28931	otu27462	1	1	1
1557	otu28931	otu8486	1	1	1
1558	otu28931	otu16222	1	1	1
1559	otu28931	otu27216	1	1	1
1560	otu28931	otu28798	1	1	1
1561	otu28931	otu30241	1	1	1
1562	otu28931	otu15542	1	1	1
1563	otu28931	otu18339	1	1	1
1564	otu28931	otu21933	1	1	1
1565	otu28931	otu16971	1	1	1
1566	otu28931	otu26283	1	1	1
1567	otu28931	otu23688	1	1	1
1568	otu28931	otu9729	1	1	1
1569	otu28931	otu28266	1	1	1
1570	otu28931	otu17524	1	1	1
1571	otu28931	otu30041	1	1	1
1572	otu28931	otu31132	1	1	1
1573	otu28931	otu8779	1	1	1
1574	otu28931	otu13014	1	1	1
1575	otu28931	otu19306	1	1	1
1576	otu28931	otu25172	1	1	1
1577	otu28931	otu28010	1	1	1
1578	otu28931	otu15446	1	1	1
1579	otu28931	otu26271	1	1	1
1580	otu28931	otu5926	1	1	1
1581	otu28931	otu7318	1	1	1
1582	otu28931	otu16693	1	1	1
1583	otu28931	otu18241	1	1	1
1584	otu28931	otu21345	1	1	1
1585	otu28931	otu22155	1	1	1
1586	otu28931	otu23006	1	1	1
1587	otu28931	otu8144	1	1	1
1588	otu28931	otu17390	1	1	1
1589	otu28931	otu19632	1	1	1
1590	otu28931	otu30365	1	1	1
1591	otu28931	otu24214	1	1	1
1592	otu28931	otu1929	1	1	1
1593	otu28931	otu7630	1	1	1
1594	otu28931	otu10622	1	1	1
1595	otu28931	otu16044	1	1	1
1596	otu28931	otu28000	1	1	1
1597	otu28931	otu31290	1	1	1
1598	otu28931	otu7387	1	1	1
1599	otu28931	otu16299	1	1	1
1600	otu28931	otu1010	1	1	1
1601	otu28931	otu25705	1	1	1
1602	otu29244	otu10139	1	1	1
1603	otu29673	otu12056	1	1	1
1604	otu29673	otu13099	1	1	1
1605	otu29673	otu12843	1	1	1
1606	otu29821	otu1420	1	1	1
1607	otu29821	otu5479	1	1	1
1608	otu29821	otu7012	1	1	1
1609	otu29821	otu8369	1	1	1
1610	otu29821	otu10288	1	1	1
1611	otu29821	otu15553	1	1	1
1612	otu29821	otu17698	1	1	1
1613	otu29821	otu20810	1	1	1
1614	otu29821	otu24618	1	1	1
1615	otu29821	otu27237	1	1	1
1616	otu29821	otu29014	1	1	1
1617	otu29821	otu21813	1	1	1
1618	otu29821	otu7349	1	1	1
1619	otu29821	otu11830	1	1	1
1620	otu29821	otu14503	1	1	1
1621	otu29821	otu21773	1	1	1
1622	otu29821	otu26237	1	1	1
1623	otu29821	otu12201	1	1	1
1624	otu29821	otu25063	1	1	1
1625	otu29821	otu31178	1	1	1
1626	otu29821	otu768	1	1	1
1627	otu29821	otu9275	1	1	1
1628	otu29821	otu27462	1	1	1
1629	otu29821	otu8486	1	1	1
1630	otu29821	otu16222	1	1	1
1631	otu29821	otu27216	1	1	1
1632	otu29821	otu28798	1	1	1
1633	otu29821	otu30241	1	1	1
1634	otu29821	otu15542	1	1	1
1635	otu29821	otu18339	1	1	1
1636	otu29821	otu21933	1	1	1
1637	otu29821	otu16971	1	1	1
1638	otu29821	otu26283	1	1	1
1639	otu29821	otu23688	1	1	1
1640	otu29821	otu9729	1	1	1
1641	otu29821	otu28266	1	1	1
1642	otu29821	otu17524	1	1	1
1643	otu29821	otu30041	1	1	1
1644	otu29821	otu31132	1	1	1
1645	otu29821	otu8779	1	1	1
1646	otu29821	otu13014	1	1	1
1647	otu29821	otu19306	1	1	1
1648	otu29821	otu25172	1	1	1
1649	otu29821	otu28010	1	1	1
1650	otu29821	otu15446	1	1	1
1651	otu29821	otu26271	1	1	1
1652	otu29821	otu5926	1	1	1
1653	otu29821	otu7318	1	1	1
1654	otu29821	otu16693	1	1	1
1655	otu29821	otu18241	1	1	1
1656	otu29821	otu21345	1	1	1
1657	otu29821	otu22155	1	1	1
1658	otu29821	otu23006	1	1	1
1659	otu29821	otu8144	1	1	1
1660	otu29821	otu17390	1	1	1
1661	otu29821	otu19632	1	1	1
1662	otu29821	otu30365	1	1	1
1663	otu29821	otu24214	1	1	1
1664	otu29821	otu1929	1	1	1
1665	otu29821	otu7630	1	1	1
1666	otu29821	otu10622	1	1	1
1667	otu29821	otu16044	1	1	1
1668	otu29821	otu28000	1	1	1
1669	otu29821	otu31290	1	1	1
1670	otu29821	otu7387	1	1	1
1671	otu29821	otu16299	1	1	1
1672	otu29821	otu1010	1	1	1
1673	otu29821	otu25705	1	1	1
1674	otu30382	otu22916	1	1	1
1675	otu30382	otu30552	1	1	1
1676	otu30382	otu6269	1	1	1
1677	otu30382	otu25970	1	1	1
1678	otu30382	otu144	1	1	1
1679	otu30382	otu16080	1	1	1
1680	otu30382	otu23658	1	1	1
1681	otu30599	otu20085	1	1	1
1682	otu30599	otu5450	1	1	1
1683	otu30599	otu29364	1	1	1
1684	otu30599	otu1534	1	1	1
1685	otu595	otu30970	1	1	1
1686	otu595	otu236	1	1	1
1687	otu595	otu12061	1	1	1
1688	otu595	otu29761	1	1	1
1689	otu595	otu19321	1	1	1
1690	otu595	otu16958	1	1	1
1691	otu595	otu9964	1	1	1
1692	otu595	otu15470	1	1	1
1693	otu600	otu1251	1	1	1
1694	otu600	otu6296	1	1	1
1695	otu600	otu9517	1	1	1
1696	otu600	otu14800	1	1	1
1697	otu600	otu16096	1	1	1
1698	otu600	otu18322	1	1	1
1699	otu600	otu19176	1	1	1
1700	otu600	otu26587	1	1	1
1701	otu600	otu2589	1	1	1
1702	otu600	otu12295	1	1	1
1703	otu600	otu30261	1	1	1
1704	otu600	otu7145	1	1	1
1705	otu600	otu11795	1	1	1
1706	otu600	otu9410	1	1	1
1707	otu600	otu14492	1	1	1
1708	otu600	otu17116	1	1	1
1709	otu600	otu28897	1	1	1
1710	otu600	otu27300	1	1	1
1711	otu600	otu11005	1	1	1
1712	otu600	otu29012	1	1	1
1713	otu1017	otu18693	1	1	1
1714	otu1017	otu1291	1	1	1
1715	otu1017	otu592	1	1	1
1716	otu1017	otu22147	1	1	1
1717	otu1017	otu30832	1	1	1
1718	otu1017	otu15572	1	1	1
1719	otu1017	otu16681	1	1	1
1720	otu1017	otu22267	1	1	1
1721	otu1017	otu31180	1	1	1
1722	otu1017	otu30969	1	1	1
1723	otu1017	otu30843	1	1	1
1724	otu1017	otu16765	1	1	1
1725	otu1017	otu24622	1	1	1
1726	otu1017	otu88	1	1	1
1727	otu1017	otu30682	1	1	1
1728	otu1017	otu16128	1	1	1
1729	otu1017	otu23394	1	1	1
1730	otu1017	otu27184	1	1	1
1731	otu1017	otu25780	1	1	1
1732	otu1017	otu9359	1	1	1
1733	otu1017	otu6468	1	1	1
1734	otu1017	otu16707	1	1	1
1735	otu1251	otu6296	1	1	1
1736	otu1251	otu9517	1	1	1
1737	otu1251	otu14800	1	1	1
1738	otu1251	otu16096	1	1	1
1739	otu1251	otu18322	1	1	1
1740	otu1251	otu19176	1	1	1
1741	otu1251	otu26587	1	1	1
1742	otu1251	otu2589	1	1	1
1743	otu1251	otu12295	1	1	1
1744	otu1251	otu30261	1	1	1
1745	otu1251	otu7145	1	1	1
1746	otu1251	otu11795	1	1	1
1747	otu1251	otu9410	1	1	1
1748	otu1251	otu14492	1	1	1
1749	otu1251	otu17116	1	1	1
1750	otu1251	otu28897	1	1	1
1751	otu1251	otu27300	1	1	1
1752	otu1251	otu11005	1	1	1
1753	otu1251	otu29012	1	1	1
1754	otu1420	otu5479	1	1	1
1755	otu1420	otu7012	1	1	1
1756	otu1420	otu8369	1	1	1
1757	otu1420	otu10288	1	1	1
1758	otu1420	otu15553	1	1	1
1759	otu1420	otu17698	1	1	1
1760	otu1420	otu20810	1	1	1
1761	otu1420	otu24618	1	1	1
1762	otu1420	otu27237	1	1	1
1763	otu1420	otu29014	1	1	1
1764	otu1420	otu21813	1	1	1
1765	otu1420	otu7349	1	1	1
1766	otu1420	otu11830	1	1	1
1767	otu1420	otu14503	1	1	1
1768	otu1420	otu21773	1	1	1
1769	otu1420	otu26237	1	1	1
1770	otu1420	otu12201	1	1	1
1771	otu1420	otu25063	1	1	1
1772	otu1420	otu31178	1	1	1
1773	otu1420	otu768	1	1	1
1774	otu1420	otu9275	1	1	1
1775	otu1420	otu27462	1	1	1
1776	otu1420	otu8486	1	1	1
1777	otu1420	otu16222	1	1	1
1778	otu1420	otu27216	1	1	1
1779	otu1420	otu28798	1	1	1
1780	otu1420	otu30241	1	1	1
1781	otu1420	otu15542	1	1	1
1782	otu1420	otu18339	1	1	1
1783	otu1420	otu21933	1	1	1
1784	otu1420	otu16971	1	1	1
1785	otu1420	otu26283	1	1	1
1786	otu1420	otu23688	1	1	1
1787	otu1420	otu9729	1	1	1
1788	otu1420	otu28266	1	1	1
1789	otu1420	otu17524	1	1	1
1790	otu1420	otu30041	1	1	1
1791	otu1420	otu31132	1	1	1
1792	otu1420	otu8779	1	1	1
1793	otu1420	otu13014	1	1	1
1794	otu1420	otu19306	1	1	1
1795	otu1420	otu25172	1	1	1
1796	otu1420	otu28010	1	1	1
1797	otu1420	otu15446	1	1	1
1798	otu1420	otu26271	1	1	1
1799	otu1420	otu5926	1	1	1
1800	otu1420	otu7318	1	1	1
1801	otu1420	otu16693	1	1	1
1802	otu1420	otu18241	1	1	1
1803	otu1420	otu21345	1	1	1
1804	otu1420	otu22155	1	1	1
1805	otu1420	otu23006	1	1	1
1806	otu1420	otu8144	1	1	1
1807	otu1420	otu17390	1	1	1
1808	otu1420	otu19632	1	1	1
1809	otu1420	otu30365	1	1	1
1810	otu1420	otu24214	1	1	1
1811	otu1420	otu1929	1	1	1
1812	otu1420	otu7630	1	1	1
1813	otu1420	otu10622	1	1	1
1814	otu1420	otu16044	1	1	1
1815	otu1420	otu28000	1	1	1
1816	otu1420	otu31290	1	1	1
1817	otu1420	otu7387	1	1	1
1818	otu1420	otu16299	1	1	1
1819	otu1420	otu1010	1	1	1
1820	otu1420	otu25705	1	1	1
1821	otu2324	otu22572	1	1	1
1822	otu5479	otu7012	1	1	1
1823	otu5479	otu8369	1	1	1
1824	otu5479	otu10288	1	1	1
1825	otu5479	otu15553	1	1	1
1826	otu5479	otu17698	1	1	1
1827	otu5479	otu20810	1	1	1
1828	otu5479	otu24618	1	1	1
1829	otu5479	otu27237	1	1	1
1830	otu5479	otu29014	1	1	1
1831	otu5479	otu21813	1	1	1
1832	otu5479	otu7349	1	1	1
1833	otu5479	otu11830	1	1	1
1834	otu5479	otu14503	1	1	1
1835	otu5479	otu21773	1	1	1
1836	otu5479	otu26237	1	1	1
1837	otu5479	otu12201	1	1	1
1838	otu5479	otu25063	1	1	1
1839	otu5479	otu31178	1	1	1
1840	otu5479	otu768	1	1	1
1841	otu5479	otu9275	1	1	1
1842	otu5479	otu27462	1	1	1
1843	otu5479	otu8486	1	1	1
1844	otu5479	otu16222	1	1	1
1845	otu5479	otu27216	1	1	1
1846	otu5479	otu28798	1	1	1
1847	otu5479	otu30241	1	1	1
1848	otu5479	otu15542	1	1	1
1849	otu5479	otu18339	1	1	1
1850	otu5479	otu21933	1	1	1
1851	otu5479	otu16971	1	1	1
1852	otu5479	otu26283	1	1	1
1853	otu5479	otu23688	1	1	1
1854	otu5479	otu9729	1	1	1
1855	otu5479	otu28266	1	1	1
1856	otu5479	otu17524	1	1	1
1857	otu5479	otu30041	1	1	1
1858	otu5479	otu31132	1	1	1
1859	otu5479	otu8779	1	1	1
1860	otu5479	otu13014	1	1	1
1861	otu5479	otu19306	1	1	1
1862	otu5479	otu25172	1	1	1
1863	otu5479	otu28010	1	1	1
1864	otu5479	otu15446	1	1	1
1865	otu5479	otu26271	1	1	1
1866	otu5479	otu5926	1	1	1
1867	otu5479	otu7318	1	1	1
1868	otu5479	otu16693	1	1	1
1869	otu5479	otu18241	1	1	1
1870	otu5479	otu21345	1	1	1
1871	otu5479	otu22155	1	1	1
1872	otu5479	otu23006	1	1	1
1873	otu5479	otu8144	1	1	1
1874	otu5479	otu17390	1	1	1
1875	otu5479	otu19632	1	1	1
1876	otu5479	otu30365	1	1	1
1877	otu5479	otu24214	1	1	1
1878	otu5479	otu1929	1	1	1
1879	otu5479	otu7630	1	1	1
1880	otu5479	otu10622	1	1	1
1881	otu5479	otu16044	1	1	1
1882	otu5479	otu28000	1	1	1
1883	otu5479	otu31290	1	1	1
1884	otu5479	otu7387	1	1	1
1885	otu5479	otu16299	1	1	1
1886	otu5479	otu1010	1	1	1
1887	otu5479	otu25705	1	1	1
1888	otu5822	otu6214	1	1	1
1889	otu5822	otu30108	1	1	1
1890	otu5822	otu21761	1	1	1
1891	otu5822	otu7787	1	1	1
1892	otu5822	otu7830	1	1	1
1893	otu5822	otu27640	1	1	1
1894	otu5822	otu29618	1	1	1
1895	otu5822	otu19242	1	1	1
1896	otu5822	otu28655	1	1	1
1897	otu5822	otu1827	1	1	1
1898	otu5822	otu27672	1	1	1
1899	otu5822	otu6045	1	1	1
1900	otu5822	otu313	1	1	1
1901	otu5822	otu7036	1	1	1
1902	otu5822	otu18366	1	1	1
1903	otu5822	otu27246	1	1	1
1904	otu5822	otu15543	1	1	1
1905	otu5822	otu16030	1	1	1
1906	otu5822	otu15541	1	1	1
1907	otu5822	otu7993	1	1	1
1908	otu6214	otu30108	1	1	1
1909	otu6214	otu21761	1	1	1
1910	otu6214	otu7787	1	1	1
1911	otu6214	otu7830	1	1	1
1912	otu6214	otu27640	1	1	1
1913	otu6214	otu29618	1	1	1
1914	otu6214	otu19242	1	1	1
1915	otu6214	otu28655	1	1	1
1916	otu6214	otu1827	1	1	1
1917	otu6214	otu27672	1	1	1
1918	otu6214	otu6045	1	1	1
1919	otu6214	otu313	1	1	1
1920	otu6214	otu7036	1	1	1
1921	otu6214	otu18366	1	1	1
1922	otu6214	otu27246	1	1	1
1923	otu6214	otu15543	1	1	1
1924	otu6214	otu16030	1	1	1
1925	otu6214	otu15541	1	1	1
1926	otu6214	otu7993	1	1	1
1927	otu6296	otu9517	1	1	1
1928	otu6296	otu14800	1	1	1
1929	otu6296	otu16096	1	1	1
1930	otu6296	otu18322	1	1	1
1931	otu6296	otu19176	1	1	1
1932	otu6296	otu26587	1	1	1
1933	otu6296	otu2589	1	1	1
1934	otu6296	otu12295	1	1	1
1935	otu6296	otu30261	1	1	1
1936	otu6296	otu7145	1	1	1
1937	otu6296	otu11795	1	1	1
1938	otu6296	otu9410	1	1	1
1939	otu6296	otu14492	1	1	1
1940	otu6296	otu17116	1	1	1
1941	otu6296	otu28897	1	1	1
1942	otu6296	otu27300	1	1	1
1943	otu6296	otu11005	1	1	1
1944	otu6296	otu29012	1	1	1
1945	otu7012	otu8369	1	1	1
1946	otu7012	otu10288	1	1	1
1947	otu7012	otu15553	1	1	1
1948	otu7012	otu17698	1	1	1
1949	otu7012	otu20810	1	1	1
1950	otu7012	otu24618	1	1	1
1951	otu7012	otu27237	1	1	1
1952	otu7012	otu29014	1	1	1
1953	otu7012	otu21813	1	1	1
1954	otu7012	otu7349	1	1	1
1955	otu7012	otu11830	1	1	1
1956	otu7012	otu14503	1	1	1
1957	otu7012	otu21773	1	1	1
1958	otu7012	otu26237	1	1	1
1959	otu7012	otu12201	1	1	1
1960	otu7012	otu25063	1	1	1
1961	otu7012	otu31178	1	1	1
1962	otu7012	otu768	1	1	1
1963	otu7012	otu9275	1	1	1
1964	otu7012	otu27462	1	1	1
1965	otu7012	otu8486	1	1	1
1966	otu7012	otu16222	1	1	1
1967	otu7012	otu27216	1	1	1
1968	otu7012	otu28798	1	1	1
1969	otu7012	otu30241	1	1	1
1970	otu7012	otu15542	1	1	1
1971	otu7012	otu18339	1	1	1
1972	otu7012	otu21933	1	1	1
1973	otu7012	otu16971	1	1	1
1974	otu7012	otu26283	1	1	1
1975	otu7012	otu23688	1	1	1
1976	otu7012	otu9729	1	1	1
1977	otu7012	otu28266	1	1	1
1978	otu7012	otu17524	1	1	1
1979	otu7012	otu30041	1	1	1
1980	otu7012	otu31132	1	1	1
1981	otu7012	otu8779	1	1	1
1982	otu7012	otu13014	1	1	1
1983	otu7012	otu19306	1	1	1
1984	otu7012	otu25172	1	1	1
1985	otu7012	otu28010	1	1	1
1986	otu7012	otu15446	1	1	1
1987	otu7012	otu26271	1	1	1
1988	otu7012	otu5926	1	1	1
1989	otu7012	otu7318	1	1	1
1990	otu7012	otu16693	1	1	1
1991	otu7012	otu18241	1	1	1
1992	otu7012	otu21345	1	1	1
1993	otu7012	otu22155	1	1	1
1994	otu7012	otu23006	1	1	1
1995	otu7012	otu8144	1	1	1
1996	otu7012	otu17390	1	1	1
1997	otu7012	otu19632	1	1	1
[truncated: 4,598 more rows]
