# Supplementary material for: Effects of temporal and spatial scales on soil yeast communities in the peach orchard
Source: Front Microbiol. 2023 Sep 19;14:1226142. doi: 10.3389/fmicb.2023.1226142 (PMC10546340; doi:10.3389/fmicb.2023.1226142)
Supplement: Supplementary file 1 [file Data_Sheet_1.ZIP › Table S8.xlsx]

## Sheet: network.node_list
Table S8: network.node_list
Sample group: S15
id	label	kingdom	phylum	class	order	family	genus
1	otu22645	k__Eukaryota	p__Ascomycota	c__Saccharomycetes	o__Saccharomycetales	f__Saccharomycetaceae	g__Zygosaccharomyces
2	otu5604	k__Eukaryota	p__Ascomycota	c__Saccharomycetes	o__Saccharomycetales	f__Trichomonascaceae	g__Blastobotrys
3	otu6999	k__Eukaryota	p__Ascomycota	c__Saccharomycetes	o__Saccharomycetales	f__Trichomonascaceae	g__Blastobotrys
4	otu8008	k__Eukaryota	p__Ascomycota	c__Saccharomycetes	o__Saccharomycetales	f__Trichomonascaceae	g__Blastobotrys
5	otu9743	k__Eukaryota	p__Ascomycota	c__Saccharomycetes	o__Saccharomycetales	f__Trichomonascaceae	g__Blastobotrys
6	otu11375	k__Eukaryota	p__Ascomycota	c__Saccharomycetes	o__Saccharomycetales	f__Trichomonascaceae	g__Blastobotrys
7	otu11896	k__Eukaryota	p__Ascomycota	c__Saccharomycetes	o__Saccharomycetales	f__Trichomonascaceae	g__Blastobotrys
8	otu17405	k__Eukaryota	p__Ascomycota	c__Saccharomycetes	o__Saccharomycetales	f__Trichomonascaceae	g__Blastobotrys
9	otu20857	k__Eukaryota	p__Ascomycota	c__Saccharomycetes	o__Saccharomycetales	f__Trichomonascaceae	g__Blastobotrys
10	otu19	k__Eukaryota	p__Ascomycota	c__Saccharomycetes	o__Saccharomycetales	f__Metschnikowiaceae	g__Clavispora
11	otu607	k__Eukaryota	p__Ascomycota	c__Saccharomycetes	o__Saccharomycetales	f__Metschnikowiaceae	g__Clavispora
12	otu2085	k__Eukaryota	p__Ascomycota	c__Saccharomycetes	o__Saccharomycetales	f__Metschnikowiaceae	g__Clavispora
13	otu2590	k__Eukaryota	p__Ascomycota	c__Saccharomycetes	o__Saccharomycetales	f__Metschnikowiaceae	g__Clavispora
14	otu6855	k__Eukaryota	p__Ascomycota	c__Saccharomycetes	o__Saccharomycetales	f__Metschnikowiaceae	g__Clavispora
15	otu8560	k__Eukaryota	p__Ascomycota	c__Saccharomycetes	o__Saccharomycetales	f__Metschnikowiaceae	g__Clavispora
16	otu10872	k__Eukaryota	p__Ascomycota	c__Saccharomycetes	o__Saccharomycetales	f__Metschnikowiaceae	g__Clavispora
17	otu14188	k__Eukaryota	p__Ascomycota	c__Saccharomycetes	o__Saccharomycetales	f__Metschnikowiaceae	g__Clavispora
18	otu14382	k__Eukaryota	p__Ascomycota	c__Saccharomycetes	o__Saccharomycetales	f__Metschnikowiaceae	g__Clavispora
19	otu14484	k__Eukaryota	p__Ascomycota	c__Saccharomycetes	o__Saccharomycetales	f__Metschnikowiaceae	g__Clavispora
20	otu14690	k__Eukaryota	p__Ascomycota	c__Saccharomycetes	o__Saccharomycetales	f__Metschnikowiaceae	g__Clavispora
21	otu16728	k__Eukaryota	p__Ascomycota	c__Saccharomycetes	o__Saccharomycetales	f__Metschnikowiaceae	g__Clavispora
22	otu18105	k__Eukaryota	p__Ascomycota	c__Saccharomycetes	o__Saccharomycetales	f__Metschnikowiaceae	g__Clavispora
23	otu24652	k__Eukaryota	p__Ascomycota	c__Saccharomycetes	o__Saccharomycetales	f__Metschnikowiaceae	g__Clavispora
24	otu25491	k__Eukaryota	p__Ascomycota	c__Saccharomycetes	o__Saccharomycetales	f__Metschnikowiaceae	g__Clavispora
25	otu26875	k__Eukaryota	p__Ascomycota	c__Saccharomycetes	o__Saccharomycetales	f__Metschnikowiaceae	g__Clavispora
26	otu27660	k__Eukaryota	p__Ascomycota	c__Saccharomycetes	o__Saccharomycetales	f__Metschnikowiaceae	g__Clavispora
27	otu28139	k__Eukaryota	p__Ascomycota	c__Saccharomycetes	o__Saccharomycetales	f__Metschnikowiaceae	g__Clavispora
28	otu29989	k__Eukaryota	p__Ascomycota	c__Saccharomycetes	o__Saccharomycetales	f__Metschnikowiaceae	g__Clavispora
29	otu299	k__Eukaryota	p__Ascomycota	c__Saccharomycetes	o__Saccharomycetales	f__unidentified	g__Candida
30	otu2791	k__Eukaryota	p__Ascomycota	c__Saccharomycetes	o__Saccharomycetales	f__unidentified	g__Candida
31	otu7192	k__Eukaryota	p__Ascomycota	c__Saccharomycetes	o__Saccharomycetales	f__unidentified	g__Candida
32	otu7315	k__Eukaryota	p__Ascomycota	c__Saccharomycetes	o__Saccharomycetales	f__unidentified	g__Candida
33	otu7893	k__Eukaryota	p__Ascomycota	c__Saccharomycetes	o__Saccharomycetales	f__unidentified	g__Candida
34	otu9367	k__Eukaryota	p__Ascomycota	c__Saccharomycetes	o__Saccharomycetales	f__unidentified	g__Candida
35	otu9864	k__Eukaryota	p__Ascomycota	c__Saccharomycetes	o__Saccharomycetales	f__unidentified	g__Candida
36	otu10024	k__Eukaryota	p__Ascomycota	c__Saccharomycetes	o__Saccharomycetales	f__unidentified	g__Candida
37	otu10164	k__Eukaryota	p__Ascomycota	c__Saccharomycetes	o__Saccharomycetales	f__unidentified	g__Candida
38	otu10326	k__Eukaryota	p__Ascomycota	c__Saccharomycetes	o__Saccharomycetales	f__unidentified	g__Candida
39	otu11428	k__Eukaryota	p__Ascomycota	c__Saccharomycetes	o__Saccharomycetales	f__unidentified	g__Candida
40	otu12407	k__Eukaryota	p__Ascomycota	c__Saccharomycetes	o__Saccharomycetales	f__unidentified	g__Candida
41	otu13822	k__Eukaryota	p__Ascomycota	c__Saccharomycetes	o__Saccharomycetales	f__unidentified	g__Candida
42	otu16453	k__Eukaryota	p__Ascomycota	c__Saccharomycetes	o__Saccharomycetales	f__unidentified	g__Candida
43	otu16527	k__Eukaryota	p__Ascomycota	c__Saccharomycetes	o__Saccharomycetales	f__unidentified	g__Candida
44	otu18144	k__Eukaryota	p__Ascomycota	c__Saccharomycetes	o__Saccharomycetales	f__unidentified	g__Candida
45	otu18433	k__Eukaryota	p__Ascomycota	c__Saccharomycetes	o__Saccharomycetales	f__unidentified	g__Candida
46	otu20539	k__Eukaryota	p__Ascomycota	c__Saccharomycetes	o__Saccharomycetales	f__unidentified	g__Candida
47	otu22208	k__Eukaryota	p__Ascomycota	c__Saccharomycetes	o__Saccharomycetales	f__unidentified	g__Candida
48	otu22392	k__Eukaryota	p__Ascomycota	c__Saccharomycetes	o__Saccharomycetales	f__Debaryomycetaceae	g__Candida
49	otu23842	k__Eukaryota	p__Ascomycota	c__Saccharomycetes	o__Saccharomycetales	f__unidentified	g__Candida
50	otu23969	k__Eukaryota	p__Ascomycota	c__Saccharomycetes	o__Saccharomycetales	f__unidentified	g__Candida
51	otu24808	k__Eukaryota	p__Ascomycota	c__Saccharomycetes	o__Saccharomycetales	f__Debaryomycetaceae	g__Candida
52	otu24930	k__Eukaryota	p__Ascomycota	c__Saccharomycetes	o__Saccharomycetales	f__unidentified	g__Candida
53	otu25560	k__Eukaryota	p__Ascomycota	c__Saccharomycetes	o__Saccharomycetales	f__unidentified	g__Candida
54	otu26756	k__Eukaryota	p__Ascomycota	c__Saccharomycetes	o__Saccharomycetales	f__unidentified	g__Candida
55	otu26856	k__Eukaryota	p__Ascomycota	c__Saccharomycetes	o__Saccharomycetales	f__unidentified	g__Candida
56	otu27097	k__Eukaryota	p__Ascomycota	c__Saccharomycetes	o__Saccharomycetales	f__unidentified	g__Candida
57	otu28448	k__Eukaryota	p__Ascomycota	c__Saccharomycetes	o__Saccharomycetales	f__unidentified	g__Candida
58	otu28731	k__Eukaryota	p__Ascomycota	c__Saccharomycetes	o__Saccharomycetales	f__unidentified	g__Candida
59	otu28816	k__Eukaryota	p__Ascomycota	c__Saccharomycetes	o__Saccharomycetales	f__unidentified	g__Candida
60	otu29673	k__Eukaryota	p__Ascomycota	c__Saccharomycetes	o__Saccharomycetales	f__unidentified	g__Candida
61	otu29740	k__Eukaryota	p__Ascomycota	c__Saccharomycetes	o__Saccharomycetales	f__unidentified	g__Candida
62	otu29821	k__Eukaryota	p__Ascomycota	c__Saccharomycetes	o__Saccharomycetales	f__unidentified	g__Candida
63	otu30599	k__Eukaryota	p__Ascomycota	c__Saccharomycetes	o__Saccharomycetales	f__unidentified	g__Candida
64	otu31045	k__Eukaryota	p__Ascomycota	c__Saccharomycetes	o__Saccharomycetales	f__unidentified	g__Candida
65	otu31221	k__Eukaryota	p__Ascomycota	c__Saccharomycetes	o__Saccharomycetales	f__unidentified	g__Candida
66	otu31265	k__Eukaryota	p__Ascomycota	c__Saccharomycetes	o__Saccharomycetales	f__unidentified	g__Candida
67	otu31306	k__Eukaryota	p__Ascomycota	c__Saccharomycetes	o__Saccharomycetales	f__unidentified	g__Candida
68	otu2324	k__Eukaryota	p__Ascomycota	c__Saccharomycetes	o__Saccharomycetales	f__Pichiaceae	g__Pichia
69	otu5822	k__Eukaryota	p__Ascomycota	c__Saccharomycetes	o__Saccharomycetales	f__Pichiaceae	g__Pichia
70	otu6174	k__Eukaryota	p__Ascomycota	c__Saccharomycetes	o__Saccharomycetales	f__Pichiaceae	g__Pichia
71	otu6214	k__Eukaryota	p__Ascomycota	c__Saccharomycetes	o__Saccharomycetales	f__Pichiaceae	g__Pichia
72	otu9197	k__Eukaryota	p__Ascomycota	c__Saccharomycetes	o__Saccharomycetales	f__Pichiaceae	g__Pichia
73	otu10173	k__Eukaryota	p__Ascomycota	c__Saccharomycetes	o__Saccharomycetales	f__Pichiaceae	g__Pichia
74	otu11000	k__Eukaryota	p__Ascomycota	c__Saccharomycetes	o__Saccharomycetales	f__Pichiaceae	g__Pichia
75	otu13144	k__Eukaryota	p__Ascomycota	c__Saccharomycetes	o__Saccharomycetales	f__Pichiaceae	g__Pichia
76	otu13167	k__Eukaryota	p__Ascomycota	c__Saccharomycetes	o__Saccharomycetales	f__Pichiaceae	g__Pichia
77	otu13369	k__Eukaryota	p__Ascomycota	c__Saccharomycetes	o__Saccharomycetales	f__Pichiaceae	g__Pichia
78	otu13475	k__Eukaryota	p__Ascomycota	c__Saccharomycetes	o__Saccharomycetales	f__Pichiaceae	g__Pichia
79	otu15421	k__Eukaryota	p__Ascomycota	c__Saccharomycetes	o__Saccharomycetales	f__Pichiaceae	g__Pichia
80	otu17121	k__Eukaryota	p__Ascomycota	c__Saccharomycetes	o__Saccharomycetales	f__Pichiaceae	g__Pichia
81	otu17273	k__Eukaryota	p__Ascomycota	c__Saccharomycetes	o__Saccharomycetales	f__Pichiaceae	g__Pichia
82	otu18770	k__Eukaryota	p__Ascomycota	c__Saccharomycetes	o__Saccharomycetales	f__Pichiaceae	g__Pichia
83	otu20810	k__Eukaryota	p__Ascomycota	c__Saccharomycetes	o__Saccharomycetales	f__Pichiaceae	g__Pichia
84	otu25242	k__Eukaryota	p__Ascomycota	c__Saccharomycetes	o__Saccharomycetales	f__Pichiaceae	g__Pichia
85	otu27118	k__Eukaryota	p__Ascomycota	c__Saccharomycetes	o__Saccharomycetales	f__Pichiaceae	g__Pichia
86	otu27145	k__Eukaryota	p__Ascomycota	c__Saccharomycetes	o__Saccharomycetales	f__Pichiaceae	g__Pichia
87	otu28600	k__Eukaryota	p__Ascomycota	c__Saccharomycetes	o__Saccharomycetales	f__Pichiaceae	g__Pichia
88	otu28846	k__Eukaryota	p__Ascomycota	c__Saccharomycetes	o__Saccharomycetales	f__Pichiaceae	g__Pichia
89	otu29907	k__Eukaryota	p__Ascomycota	c__Saccharomycetes	o__Saccharomycetales	f__Pichiaceae	g__Pichia
90	otu30108	k__Eukaryota	p__Ascomycota	c__Saccharomycetes	o__Saccharomycetales	f__Pichiaceae	g__Pichia
91	otu30672	k__Eukaryota	p__Ascomycota	c__Saccharomycetes	o__Saccharomycetales	f__Pichiaceae	g__Pichia
92	otu30712	k__Eukaryota	p__Ascomycota	c__Saccharomycetes	o__Saccharomycetales	f__Pichiaceae	g__Pichia
93	otu30842	k__Eukaryota	p__Ascomycota	c__Saccharomycetes	o__Saccharomycetales	f__Pichiaceae	g__Pichia
94	otu1465	k__Eukaryota	p__Ascomycota	c__Schizosaccharomycetes	o__Schizosaccharomycetales	f__Schizosaccharomycetaceae	g__Schizosaccharomyces
95	otu21813	k__Eukaryota	p__Ascomycota	c__Schizosaccharomycetes	o__Schizosaccharomycetales	f__Schizosaccharomycetaceae	g__Schizosaccharomyces
96	otu123	k__Eukaryota	p__Ascomycota	c__Saccharomycetes	o__Saccharomycetales	f__Pichiaceae	g__Saturnispora
97	otu227	k__Eukaryota	p__Ascomycota	c__Saccharomycetes	o__Saccharomycetales	f__Pichiaceae	g__Saturnispora
98	otu944	k__Eukaryota	p__Ascomycota	c__Saccharomycetes	o__Saccharomycetales	f__Pichiaceae	g__Saturnispora
99	otu5529	k__Eukaryota	p__Ascomycota	c__Saccharomycetes	o__Saccharomycetales	f__Pichiaceae	g__Saturnispora
100	otu5694	k__Eukaryota	p__Ascomycota	c__Saccharomycetes	o__Saccharomycetales	f__Pichiaceae	g__Saturnispora
101	otu6930	k__Eukaryota	p__Ascomycota	c__Saccharomycetes	o__Saccharomycetales	f__Pichiaceae	g__Saturnispora
102	otu7841	k__Eukaryota	p__Ascomycota	c__Saccharomycetes	o__Saccharomycetales	f__Pichiaceae	g__Saturnispora
103	otu9589	k__Eukaryota	p__Ascomycota	c__Saccharomycetes	o__Saccharomycetales	f__Pichiaceae	g__Saturnispora
104	otu12830	k__Eukaryota	p__Ascomycota	c__Saccharomycetes	o__Saccharomycetales	f__Pichiaceae	g__Saturnispora
105	otu22195	k__Eukaryota	p__Ascomycota	c__Saccharomycetes	o__Saccharomycetales	f__Pichiaceae	g__Saturnispora
106	otu23725	k__Eukaryota	p__Ascomycota	c__Saccharomycetes	o__Saccharomycetales	f__Pichiaceae	g__Saturnispora
107	otu2509	k__Eukaryota	p__Ascomycota	c__Dothideomycetes	o__Dothideales	f__unidentified	g__Aureobasidium
108	otu2589	k__Eukaryota	p__Ascomycota	c__Dothideomycetes	o__Dothideales	f__unidentified	g__Aureobasidium
109	otu6075	k__Eukaryota	p__Ascomycota	c__Dothideomycetes	o__Dothideales	f__unidentified	g__Aureobasidium
110	otu6311	k__Eukaryota	p__Ascomycota	c__Dothideomycetes	o__Dothideales	f__unidentified	g__Aureobasidium
111	otu8479	k__Eukaryota	p__Ascomycota	c__Dothideomycetes	o__Dothideales	f__unidentified	g__Aureobasidium
112	otu8998	k__Eukaryota	p__Ascomycota	c__Dothideomycetes	o__Dothideales	f__unidentified	g__Aureobasidium
113	otu9998	k__Eukaryota	p__Ascomycota	c__Dothideomycetes	o__Dothideales	f__unidentified	g__Aureobasidium
114	otu10341	k__Eukaryota	p__Ascomycota	c__Dothideomycetes	o__Dothideales	f__unidentified	g__Aureobasidium
115	otu10372	k__Eukaryota	p__Ascomycota	c__Dothideomycetes	o__Dothideales	f__unidentified	g__Aureobasidium
116	otu11904	k__Eukaryota	p__Ascomycota	c__Dothideomycetes	o__Dothideales	f__unidentified	g__Aureobasidium
117	otu13632	k__Eukaryota	p__Ascomycota	c__Dothideomycetes	o__Dothideales	f__unidentified	g__Aureobasidium
118	otu14918	k__Eukaryota	p__Ascomycota	c__Dothideomycetes	o__Dothideales	f__unidentified	g__Aureobasidium
119	otu15249	k__Eukaryota	p__Ascomycota	c__Dothideomycetes	o__Dothideales	f__unidentified	g__Aureobasidium
120	otu17122	k__Eukaryota	p__Ascomycota	c__Dothideomycetes	o__Dothideales	f__unidentified	g__Aureobasidium
121	otu17755	k__Eukaryota	p__Ascomycota	c__Dothideomycetes	o__Dothideales	f__unidentified	g__Aureobasidium
122	otu18993	k__Eukaryota	p__Ascomycota	c__Dothideomycetes	o__Dothideales	f__unidentified	g__Aureobasidium
123	otu19534	k__Eukaryota	p__Ascomycota	c__Dothideomycetes	o__Dothideales	f__unidentified	g__Aureobasidium
124	otu19601	k__Eukaryota	p__Ascomycota	c__Dothideomycetes	o__Dothideales	f__unidentified	g__Aureobasidium
125	otu22871	k__Eukaryota	p__Ascomycota	c__Dothideomycetes	o__Dothideales	f__unidentified	g__Aureobasidium
126	otu23174	k__Eukaryota	p__Ascomycota	c__Dothideomycetes	o__Dothideales	f__unidentified	g__Aureobasidium
127	otu23693	k__Eukaryota	p__Ascomycota	c__Dothideomycetes	o__Dothideales	f__unidentified	g__Aureobasidium
128	otu24389	k__Eukaryota	p__Ascomycota	c__Dothideomycetes	o__Dothideales	f__unidentified	g__Aureobasidium
129	otu25029	k__Eukaryota	p__Ascomycota	c__Dothideomycetes	o__Dothideales	f__unidentified	g__Aureobasidium
130	otu25095	k__Eukaryota	p__Ascomycota	c__Dothideomycetes	o__Dothideales	f__unidentified	g__Aureobasidium
131	otu25682	k__Eukaryota	p__Ascomycota	c__Dothideomycetes	o__Dothideales	f__unidentified	g__Aureobasidium
132	otu26026	k__Eukaryota	p__Ascomycota	c__Dothideomycetes	o__Dothideales	f__unidentified	g__Aureobasidium
133	otu26397	k__Eukaryota	p__Ascomycota	c__Dothideomycetes	o__Dothideales	f__unidentified	g__Aureobasidium
134	otu26864	k__Eukaryota	p__Ascomycota	c__Dothideomycetes	o__Dothideales	f__unidentified	g__Aureobasidium
135	otu27362	k__Eukaryota	p__Ascomycota	c__Dothideomycetes	o__Dothideales	f__unidentified	g__Aureobasidium
136	otu27856	k__Eukaryota	p__Ascomycota	c__Dothideomycetes	o__Dothideales	f__unidentified	g__Aureobasidium
137	otu28324	k__Eukaryota	p__Ascomycota	c__Dothideomycetes	o__Dothideales	f__unidentified	g__Aureobasidium
138	otu2106	k__Eukaryota	p__Ascomycota	c__Saccharomycetes	o__Saccharomycetales	f__Metschnikowiaceae	g__Metschnikowia
139	otu3036	k__Eukaryota	p__Ascomycota	c__Saccharomycetes	o__Saccharomycetales	f__Metschnikowiaceae	g__Metschnikowia
140	otu6148	k__Eukaryota	p__Ascomycota	c__Saccharomycetes	o__Saccharomycetales	f__Metschnikowiaceae	g__Metschnikowia
141	otu9027	k__Eukaryota	p__Ascomycota	c__Saccharomycetes	o__Saccharomycetales	f__Metschnikowiaceae	g__Metschnikowia
142	otu9029	k__Eukaryota	p__Ascomycota	c__Saccharomycetes	o__Saccharomycetales	f__Metschnikowiaceae	g__Metschnikowia
143	otu9275	k__Eukaryota	p__Ascomycota	c__Saccharomycetes	o__Saccharomycetales	f__Metschnikowiaceae	g__Metschnikowia
144	otu10203	k__Eukaryota	p__Ascomycota	c__Saccharomycetes	o__Saccharomycetales	f__Metschnikowiaceae	g__Metschnikowia
145	otu13487	k__Eukaryota	p__Ascomycota	c__Saccharomycetes	o__Saccharomycetales	f__Metschnikowiaceae	g__Metschnikowia
146	otu22777	k__Eukaryota	p__Ascomycota	c__Saccharomycetes	o__Saccharomycetales	f__Metschnikowiaceae	g__Metschnikowia
147	otu24308	k__Eukaryota	p__Ascomycota	c__Saccharomycetes	o__Saccharomycetales	f__Metschnikowiaceae	g__Metschnikowia
148	otu8148	k__Eukaryota	p__Ascomycota	c__Saccharomycetes	o__Saccharomycetales	f__Trichomonascaceae	g__Wickerhamiella
149	otu13184	k__Eukaryota	p__Ascomycota	c__Saccharomycetes	o__Saccharomycetales	f__unidentified	g__Starmerella
150	otu21138	k__Eukaryota	p__Ascomycota	c__Saccharomycetes	o__Saccharomycetales	f__unidentified	g__Starmerella
151	otu23377	k__Eukaryota	p__Ascomycota	c__Saccharomycetes	o__Saccharomycetales	f__unidentified	g__Starmerella
152	otu29092	k__Eukaryota	p__Ascomycota	c__Saccharomycetes	o__Saccharomycetales	f__unidentified	g__Starmerella
153	otu752	k__Eukaryota	p__Ascomycota	c__Saccharomycetes	o__Saccharomycetales	f__Trigonopsidaceae	g__Trigonopsis
154	otu5295	k__Eukaryota	p__Ascomycota	c__Saccharomycetes	o__Saccharomycetales	f__Trigonopsidaceae	g__Trigonopsis
155	otu5984	k__Eukaryota	p__Ascomycota	c__Saccharomycetes	o__Saccharomycetales	f__Trigonopsidaceae	g__Trigonopsis
156	otu9077	k__Eukaryota	p__Ascomycota	c__Saccharomycetes	o__Saccharomycetales	f__Trigonopsidaceae	g__Trigonopsis
157	otu11206	k__Eukaryota	p__Ascomycota	c__Saccharomycetes	o__Saccharomycetales	f__Trigonopsidaceae	g__Trigonopsis
158	otu12128	k__Eukaryota	p__Ascomycota	c__Saccharomycetes	o__Saccharomycetales	f__Trigonopsidaceae	g__Trigonopsis
159	otu15120	k__Eukaryota	p__Ascomycota	c__Saccharomycetes	o__Saccharomycetales	f__Trigonopsidaceae	g__Trigonopsis
160	otu15131	k__Eukaryota	p__Ascomycota	c__Saccharomycetes	o__Saccharomycetales	f__Trigonopsidaceae	g__Trigonopsis
161	otu20014	k__Eukaryota	p__Ascomycota	c__Saccharomycetes	o__Saccharomycetales	f__Trigonopsidaceae	g__Trigonopsis
162	otu20442	k__Eukaryota	p__Ascomycota	c__Saccharomycetes	o__Saccharomycetales	f__Trigonopsidaceae	g__Trigonopsis
163	otu22425	k__Eukaryota	p__Ascomycota	c__Saccharomycetes	o__Saccharomycetales	f__Trigonopsidaceae	g__Trigonopsis
164	otu23657	k__Eukaryota	p__Ascomycota	c__Saccharomycetes	o__Saccharomycetales	f__Trigonopsidaceae	g__Trigonopsis
165	otu24726	k__Eukaryota	p__Ascomycota	c__Saccharomycetes	o__Saccharomycetales	f__Trigonopsidaceae	g__Trigonopsis
166	otu24945	k__Eukaryota	p__Ascomycota	c__Saccharomycetes	o__Saccharomycetales	f__Trigonopsidaceae	g__Trigonopsis
167	otu28519	k__Eukaryota	p__Ascomycota	c__Saccharomycetes	o__Saccharomycetales	f__Trigonopsidaceae	g__Trigonopsis
168	otu5371	k__Eukaryota	p__Ascomycota	c__Saccharomycetes	o__Saccharomycetales	f__Debaryomycetaceae	g__Hyphopichia
169	otu19899	k__Eukaryota	p__Ascomycota	c__Saccharomycetes	o__Saccharomycetales	f__Debaryomycetaceae	g__Hyphopichia
170	otu22786	k__Eukaryota	p__Ascomycota	c__Saccharomycetes	o__Saccharomycetales	f__Debaryomycetaceae	g__Hyphopichia
171	otu30590	k__Eukaryota	p__Ascomycota	c__Saccharomycetes	o__Saccharomycetales	f__Debaryomycetaceae	g__Hyphopichia
172	otu14461	k__Eukaryota	p__Ascomycota	c__Saccharomycetes	o__Saccharomycetales	f__Debaryomycetaceae	g__Meyerozyma
173	otu14802	k__Eukaryota	p__Ascomycota	c__Saccharomycetes	o__Saccharomycetales	f__Debaryomycetaceae	g__Meyerozyma
174	otu14894	k__Eukaryota	p__Ascomycota	c__Saccharomycetes	o__Saccharomycetales	f__Debaryomycetaceae	g__Meyerozyma
175	otu16987	k__Eukaryota	p__Ascomycota	c__Saccharomycetes	o__Saccharomycetales	f__Debaryomycetaceae	g__Meyerozyma
176	otu17652	k__Eukaryota	p__Ascomycota	c__Saccharomycetes	o__Saccharomycetales	f__Debaryomycetaceae	g__Meyerozyma
177	otu18165	k__Eukaryota	p__Ascomycota	c__Saccharomycetes	o__Saccharomycetales	f__Debaryomycetaceae	g__Meyerozyma
178	otu19451	k__Eukaryota	p__Ascomycota	c__Saccharomycetes	o__Saccharomycetales	f__Debaryomycetaceae	g__Meyerozyma
179	otu21069	k__Eukaryota	p__Ascomycota	c__Saccharomycetes	o__Saccharomycetales	f__Debaryomycetaceae	g__Meyerozyma
180	otu21233	k__Eukaryota	p__Ascomycota	c__Saccharomycetes	o__Saccharomycetales	f__Debaryomycetaceae	g__Meyerozyma
181	otu21437	k__Eukaryota	p__Ascomycota	c__Saccharomycetes	o__Saccharomycetales	f__Debaryomycetaceae	g__Meyerozyma
182	otu21889	k__Eukaryota	p__Ascomycota	c__Saccharomycetes	o__Saccharomycetales	f__Debaryomycetaceae	g__Meyerozyma
183	otu22303	k__Eukaryota	p__Ascomycota	c__Saccharomycetes	o__Saccharomycetales	f__Debaryomycetaceae	g__Meyerozyma
184	otu22916	k__Eukaryota	p__Ascomycota	c__Saccharomycetes	o__Saccharomycetales	f__Debaryomycetaceae	g__Meyerozyma
185	otu24336	k__Eukaryota	p__Ascomycota	c__Saccharomycetes	o__Saccharomycetales	f__Debaryomycetaceae	g__Meyerozyma
186	otu27293	k__Eukaryota	p__Ascomycota	c__Saccharomycetes	o__Saccharomycetales	f__Debaryomycetaceae	g__Meyerozyma
187	otu29524	k__Eukaryota	p__Ascomycota	c__Saccharomycetes	o__Saccharomycetales	f__Debaryomycetaceae	g__Meyerozyma
188	otu30832	k__Eukaryota	p__Ascomycota	c__Saccharomycetes	o__Saccharomycetales	f__Debaryomycetaceae	g__Meyerozyma
189	otu12497	k__Eukaryota	p__Ascomycota	c__Saccharomycetes	o__Saccharomycetales	f__Saccharomycetaceae	g__Issatchenkia
190	otu17972	k__Eukaryota	p__Ascomycota	c__Saccharomycetes	o__Saccharomycetales	f__Metschnikowiaceae	g__Danielozyma
191	otu23502	k__Eukaryota	p__Ascomycota	c__Saccharomycetes	o__Saccharomycetales	f__Metschnikowiaceae	g__Danielozyma
192	otu30040	k__Eukaryota	p__Ascomycota	c__Saccharomycetes	o__Saccharomycetales	f__Metschnikowiaceae	g__Danielozyma
193	otu11355	k__Eukaryota	p__Ascomycota	c__Saccharomycetes	o__Saccharomycetales	f__Saccharomycodaceae	g__Hanseniaspora
194	otu27783	k__Eukaryota	p__Ascomycota	c__Saccharomycetes	o__Saccharomycetales	f__Saccharomycodaceae	g__Hanseniaspora
195	otu30507	k__Eukaryota	p__Ascomycota	c__Saccharomycetes	o__Saccharomycetales	f__Saccharomycodaceae	g__Hanseniaspora
196	otu15712	k__Eukaryota	p__Ascomycota	c__Saccharomycetes	o__Saccharomycetales	f__Saccharomycetaceae	g__Tetrapisispora
197	otu18407	k__Eukaryota	p__Ascomycota	c__Saccharomycetes	o__Saccharomycetales	f__Saccharomycetaceae	g__Tetrapisispora
198	otu7787	k__Eukaryota	p__Ascomycota	c__Saccharomycetes	o__Saccharomycetales	f__Dipodascaceae	g__Geotrichum
199	otu15542	k__Eukaryota	p__Ascomycota	c__Saccharomycetes	o__Saccharomycetales	f__Dipodascaceae	g__Geotrichum
200	otu16022	k__Eukaryota	p__Ascomycota	c__Saccharomycetes	o__Saccharomycetales	f__Dipodascaceae	g__Geotrichum
201	otu16863	k__Eukaryota	p__Ascomycota	c__Saccharomycetes	o__Saccharomycetales	f__Dipodascaceae	g__Geotrichum
202	otu24581	k__Eukaryota	p__Ascomycota	c__Saccharomycetes	o__Saccharomycetales	f__Dipodascaceae	g__Geotrichum
203	otu29071	k__Eukaryota	p__Ascomycota	c__Saccharomycetes	o__Saccharomycetales	f__Dipodascaceae	g__Geotrichum
204	otu8489	k__Eukaryota	p__Ascomycota	c__Leotiomycetes	o__unidentified	f__unidentified	g__Collophora
205	otu12032	k__Eukaryota	p__Ascomycota	c__Leotiomycetes	o__unidentified	f__unidentified	g__Collophora
206	otu13546	k__Eukaryota	p__Ascomycota	c__Leotiomycetes	o__unidentified	f__unidentified	g__Collophora
207	otu25404	k__Eukaryota	p__Ascomycota	c__Leotiomycetes	o__unidentified	f__unidentified	g__Collophora
208	otu26521	k__Eukaryota	p__Ascomycota	c__Leotiomycetes	o__unidentified	f__unidentified	g__Collophora
209	otu17148	k__Eukaryota	p__Ascomycota	c__Saccharomycetes	o__Saccharomycetales	f__Trichomonascaceae	g__Zygoascus
210	otu27278	k__Eukaryota	p__Ascomycota	c__Saccharomycetes	o__Saccharomycetales	f__Trichomonascaceae	g__Zygoascus
211	otu2434	k__Eukaryota	p__Ascomycota	c__Saccharomycetes	o__Saccharomycetales	f__Trichomonascaceae	g__Sugiyamaella
212	otu14265	k__Eukaryota	p__Ascomycota	c__Saccharomycetes	o__Saccharomycetales	f__Trichomonascaceae	g__Sugiyamaella
213	otu2314	k__Eukaryota	p__Ascomycota	c__Saccharomycetes	o__Saccharomycetales	f__Dipodascaceae	g__Galactomyces
214	otu19713	k__Eukaryota	p__Ascomycota	c__Saccharomycetes	o__Saccharomycetales	f__Dipodascaceae	g__Galactomyces
215	otu28475	k__Eukaryota	p__Ascomycota	c__Saccharomycetes	o__Saccharomycetales	f__Dipodascaceae	g__Galactomyces
216	otu28594	k__Eukaryota	p__Ascomycota	c__Saccharomycetes	o__Saccharomycetales	f__Dipodascaceae	g__Galactomyces
217	otu9104	k__Eukaryota	p__Ascomycota	c__Saccharomycetes	o__Saccharomycetales	f__Saccharomycetaceae	g__Torulaspora
218	otu18209	k__Eukaryota	p__Ascomycota	c__Saccharomycetes	o__Saccharomycetales	f__Pichiaceae	g__Ogataea
219	otu10915	k__Eukaryota	p__Ascomycota	c__Saccharomycetes	o__Saccharomycetales	f__Saccharomycetaceae	g__Kazachstania
220	otu9709	k__Eukaryota	p__Ascomycota	c__Saccharomycetes	o__Saccharomycetales	f__Phaffomycetaceae	g__Wickerhamomyces
221	otu10550	k__Eukaryota	p__Ascomycota	c__Saccharomycetes	o__Saccharomycetales	f__Phaffomycetaceae	g__Wickerhamomyces
222	otu15852	k__Eukaryota	p__Ascomycota	c__Saccharomycetes	o__Saccharomycetales	f__Phaffomycetaceae	g__Wickerhamomyces
223	otu18990	k__Eukaryota	p__Ascomycota	c__Saccharomycetes	o__Saccharomycetales	f__Phaffomycetaceae	g__Wickerhamomyces
224	otu20505	k__Eukaryota	p__Ascomycota	c__Saccharomycetes	o__Saccharomycetales	f__Phaffomycetaceae	g__Wickerhamomyces
225	otu21154	k__Eukaryota	p__Ascomycota	c__Saccharomycetes	o__Saccharomycetales	f__Phaffomycetaceae	g__Wickerhamomyces
226	otu22828	k__Eukaryota	p__Ascomycota	c__Saccharomycetes	o__Saccharomycetales	f__Phaffomycetaceae	g__Wickerhamomyces
227	otu25135	k__Eukaryota	p__Ascomycota	c__Saccharomycetes	o__Saccharomycetales	f__Phaffomycetaceae	g__Wickerhamomyces
228	otu25137	k__Eukaryota	p__Ascomycota	c__Saccharomycetes	o__Saccharomycetales	f__Phaffomycetaceae	g__Wickerhamomyces
229	otu25688	k__Eukaryota	p__Ascomycota	c__Saccharomycetes	o__Saccharomycetales	f__Phaffomycetaceae	g__Wickerhamomyces
230	otu30824	k__Eukaryota	p__Ascomycota	c__Saccharomycetes	o__Saccharomycetales	f__Phaffomycetaceae	g__Wickerhamomyces
231	otu25805	k__Eukaryota	p__Ascomycota	c__Saccharomycetes	o__Saccharomycetales	f__Metschnikowiaceae	g__Kodamaea
232	otu6824	k__Eukaryota	p__Ascomycota	c__Saccharomycetes	o__Saccharomycetales	f__Debaryomycetaceae	g__Millerozyma
233	otu16315	k__Eukaryota	p__Ascomycota	c__Saccharomycetes	o__Saccharomycetales	f__Debaryomycetaceae	g__Millerozyma
234	otu17266	k__Eukaryota	p__Ascomycota	c__Saccharomycetes	o__Saccharomycetales	f__Debaryomycetaceae	g__Millerozyma
235	otu21643	k__Eukaryota	p__Ascomycota	c__Saccharomycetes	o__Saccharomycetales	f__Debaryomycetaceae	g__Millerozyma
236	otu29233	k__Eukaryota	p__Ascomycota	c__Saccharomycetes	o__Saccharomycetales	f__Saccharomycetaceae	g__Eremothecium
237	otu28520	k__Eukaryota	p__Ascomycota	c__Saccharomycetes	o__Saccharomycetales	f__Phaffomycetaceae	g__Barnettozyma
238	otu8317	k__Eukaryota	p__Ascomycota	c__Saccharomycetes	o__Saccharomycetales	f__Saccharomycetaceae	g__Kluyveromyces
239	otu21042	k__Eukaryota	p__Ascomycota	c__Saccharomycetes	o__Saccharomycetales	f__Saccharomycetaceae	g__Kluyveromyces
240	otu6873	k__Eukaryota	p__Ascomycota	c__Saccharomycetes	o__Saccharomycetales	f__Debaryomycetaceae	g__Yamadazyma
241	otu8680	k__Eukaryota	p__Ascomycota	c__Saccharomycetes	o__Saccharomycetales	f__Debaryomycetaceae	g__Yamadazyma
242	otu9347	k__Eukaryota	p__Ascomycota	c__Saccharomycetes	o__Saccharomycetales	f__Debaryomycetaceae	g__Yamadazyma
243	otu12507	k__Eukaryota	p__Ascomycota	c__Saccharomycetes	o__Saccharomycetales	f__Debaryomycetaceae	g__Yamadazyma
244	otu23734	k__Eukaryota	p__Ascomycota	c__Saccharomycetes	o__Saccharomycetales	f__Debaryomycetaceae	g__Yamadazyma
245	otu27772	k__Eukaryota	p__Ascomycota	c__Saccharomycetes	o__Saccharomycetales	f__Debaryomycetaceae	g__Yamadazyma
246	otu28014	k__Eukaryota	p__Ascomycota	c__Saccharomycetes	o__Saccharomycetales	f__Debaryomycetaceae	g__Yamadazyma
247	otu30833	k__Eukaryota	p__Ascomycota	c__Saccharomycetes	o__Saccharomycetales	f__Saccharomycetaceae	g__Lachancea
248	otu15275	k__Eukaryota	p__Ascomycota	c__Saccharomycetes	o__Saccharomycetales	f__Saccharomycodaceae	g__Saccharomycodes
249	otu14304	k__Eukaryota	p__Ascomycota	c__Saccharomycetes	o__Saccharomycetales	f__unidentified	g__Middelhovenomyces
250	otu29526	k__Eukaryota	p__Ascomycota	c__Saccharomycetes	o__Saccharomycetales	f__Saccharomycetaceae	g__Nakaseomyces
251	otu11769	k__Eukaryota	p__Ascomycota	c__Saccharomycetes	o__Saccharomycetales	f__Debaryomycetaceae	g__Schwanniomyces
252	otu13506	k__Eukaryota	p__Ascomycota	c__Saccharomycetes	o__Saccharomycetales	f__Dipodascaceae	g__Magnusiomyces
253	otu30042	k__Eukaryota	p__Ascomycota	c__Saccharomycetes	o__Saccharomycetales	f__Saccharomycetaceae	g__Naumovozyma
254	otu20918	k__Eukaryota	p__Ascomycota	c__Saccharomycetes	o__Saccharomycetales	f__Saccharomycetaceae	g__Vanderwaltozyma
255	otu27729	k__Eukaryota	p__Ascomycota	c__Saccharomycetes	o__Saccharomycetales	f__unidentified	g__Macrorhabdus
256	otu1273	k__Eukaryota	p__Basidiomycota	c__Tremellomycetes	o__Tremellales	f__unidentified	g__Vishniacozyma
257	otu9301	k__Eukaryota	p__Basidiomycota	c__Tremellomycetes	o__Tremellales	f__unidentified	g__Vishniacozyma
258	otu14906	k__Eukaryota	p__Basidiomycota	c__Tremellomycetes	o__Tremellales	f__unidentified	g__Vishniacozyma
259	otu24380	k__Eukaryota	p__Basidiomycota	c__Tremellomycetes	o__Tremellales	f__unidentified	g__Vishniacozyma
260	otu29280	k__Eukaryota	p__Basidiomycota	c__Tremellomycetes	o__Tremellales	f__unidentified	g__Vishniacozyma
261	otu60	k__Eukaryota	p__Basidiomycota	c__Tremellomycetes	o__Filobasidiales	f__Filobasidiaceae	g__Filobasidium
262	otu732	k__Eukaryota	p__Basidiomycota	c__Tremellomycetes	o__Filobasidiales	f__Filobasidiaceae	g__Filobasidium
263	otu1120	k__Eukaryota	p__Basidiomycota	c__Tremellomycetes	o__Filobasidiales	f__Filobasidiaceae	g__Filobasidium
264	otu2533	k__Eukaryota	p__Basidiomycota	c__Tremellomycetes	o__Filobasidiales	f__Filobasidiaceae	g__Filobasidium
265	otu6892	k__Eukaryota	p__Basidiomycota	c__Tremellomycetes	o__Filobasidiales	f__Filobasidiaceae	g__Filobasidium
266	otu8097	k__Eukaryota	p__Basidiomycota	c__Tremellomycetes	o__Filobasidiales	f__Filobasidiaceae	g__Filobasidium
267	otu8250	k__Eukaryota	p__Basidiomycota	c__Tremellomycetes	o__Filobasidiales	f__Filobasidiaceae	g__Filobasidium
268	otu8811	k__Eukaryota	p__Basidiomycota	c__Tremellomycetes	o__Filobasidiales	f__Filobasidiaceae	g__Filobasidium
269	otu9087	k__Eukaryota	p__Basidiomycota	c__Tremellomycetes	o__Filobasidiales	f__Filobasidiaceae	g__Filobasidium
270	otu9742	k__Eukaryota	p__Basidiomycota	c__Tremellomycetes	o__Filobasidiales	f__Filobasidiaceae	g__Filobasidium
271	otu9760	k__Eukaryota	p__Basidiomycota	c__Tremellomycetes	o__Filobasidiales	f__Filobasidiaceae	g__Filobasidium
272	otu10009	k__Eukaryota	p__Basidiomycota	c__Tremellomycetes	o__Filobasidiales	f__Filobasidiaceae	g__Filobasidium
273	otu10352	k__Eukaryota	p__Basidiomycota	c__Tremellomycetes	o__Filobasidiales	f__Filobasidiaceae	g__Filobasidium
274	otu10998	k__Eukaryota	p__Basidiomycota	c__Tremellomycetes	o__Filobasidiales	f__Filobasidiaceae	g__Filobasidium
275	otu11580	k__Eukaryota	p__Basidiomycota	c__Tremellomycetes	o__Filobasidiales	f__Filobasidiaceae	g__Filobasidium
276	otu12402	k__Eukaryota	p__Basidiomycota	c__Tremellomycetes	o__Filobasidiales	f__Filobasidiaceae	g__Filobasidium
277	otu13187	k__Eukaryota	p__Basidiomycota	c__Tremellomycetes	o__Filobasidiales	f__Filobasidiaceae	g__Filobasidium
278	otu15329	k__Eukaryota	p__Basidiomycota	c__Tremellomycetes	o__Filobasidiales	f__Filobasidiaceae	g__Filobasidium
279	otu15695	k__Eukaryota	p__Basidiomycota	c__Tremellomycetes	o__Filobasidiales	f__Filobasidiaceae	g__Filobasidium
280	otu16196	k__Eukaryota	p__Basidiomycota	c__Tremellomycetes	o__Filobasidiales	f__Filobasidiaceae	g__Filobasidium
281	otu16598	k__Eukaryota	p__Basidiomycota	c__Tremellomycetes	o__Filobasidiales	f__Filobasidiaceae	g__Filobasidium
282	otu16708	k__Eukaryota	p__Basidiomycota	c__Tremellomycetes	o__Filobasidiales	f__Filobasidiaceae	g__Filobasidium
283	otu16958	k__Eukaryota	p__Basidiomycota	c__Tremellomycetes	o__Filobasidiales	f__Filobasidiaceae	g__Filobasidium
284	otu17523	k__Eukaryota	p__Basidiomycota	c__Tremellomycetes	o__Filobasidiales	f__Filobasidiaceae	g__Filobasidium
285	otu17774	k__Eukaryota	p__Basidiomycota	c__Tremellomycetes	o__Filobasidiales	f__Filobasidiaceae	g__Filobasidium
286	otu18089	k__Eukaryota	p__Basidiomycota	c__Tremellomycetes	o__Filobasidiales	f__Filobasidiaceae	g__Filobasidium
287	otu18961	k__Eukaryota	p__Basidiomycota	c__Tremellomycetes	o__Filobasidiales	f__Filobasidiaceae	g__Filobasidium
288	otu19752	k__Eukaryota	p__Basidiomycota	c__Tremellomycetes	o__Filobasidiales	f__Filobasidiaceae	g__Filobasidium
289	otu20149	k__Eukaryota	p__Basidiomycota	c__Tremellomycetes	o__Filobasidiales	f__Filobasidiaceae	g__Filobasidium
290	otu20175	k__Eukaryota	p__Basidiomycota	c__Tremellomycetes	o__Filobasidiales	f__Filobasidiaceae	g__Filobasidium
291	otu20437	k__Eukaryota	p__Basidiomycota	c__Tremellomycetes	o__Filobasidiales	f__Filobasidiaceae	g__Filobasidium
292	otu22321	k__Eukaryota	p__Basidiomycota	c__Tremellomycetes	o__Filobasidiales	f__Filobasidiaceae	g__Filobasidium
293	otu25074	k__Eukaryota	p__Basidiomycota	c__Tremellomycetes	o__Filobasidiales	f__Filobasidiaceae	g__Filobasidium
294	otu25250	k__Eukaryota	p__Basidiomycota	c__Tremellomycetes	o__Filobasidiales	f__Filobasidiaceae	g__Filobasidium
295	otu25395	k__Eukaryota	p__Basidiomycota	c__Tremellomycetes	o__Filobasidiales	f__Filobasidiaceae	g__Filobasidium
296	otu25990	k__Eukaryota	p__Basidiomycota	c__Tremellomycetes	o__Filobasidiales	f__Filobasidiaceae	g__Filobasidium
297	otu28692	k__Eukaryota	p__Basidiomycota	c__Tremellomycetes	o__Filobasidiales	f__Filobasidiaceae	g__Filobasidium
298	otu29176	k__Eukaryota	p__Basidiomycota	c__Tremellomycetes	o__Filobasidiales	f__Filobasidiaceae	g__Filobasidium
299	otu29915	k__Eukaryota	p__Basidiomycota	c__Tremellomycetes	o__Filobasidiales	f__Filobasidiaceae	g__Filobasidium
300	otu30109	k__Eukaryota	p__Basidiomycota	c__Tremellomycetes	o__Filobasidiales	f__Filobasidiaceae	g__Filobasidium
301	otu30400	k__Eukaryota	p__Basidiomycota	c__Tremellomycetes	o__Filobasidiales	f__Filobasidiaceae	g__Filobasidium
302	otu31068	k__Eukaryota	p__Basidiomycota	c__Tremellomycetes	o__Filobasidiales	f__Filobasidiaceae	g__Filobasidium
303	otu6060	k__Eukaryota	p__Basidiomycota	c__Tremellomycetes	o__unidentified	f__unidentified	g__Trichosporon
304	otu7025	k__Eukaryota	p__Basidiomycota	c__Tremellomycetes	o__unidentified	f__unidentified	g__Trichosporon
305	otu16922	k__Eukaryota	p__Basidiomycota	c__Tremellomycetes	o__unidentified	f__unidentified	g__Trichosporon
306	otu17470	k__Eukaryota	p__Basidiomycota	c__Tremellomycetes	o__unidentified	f__unidentified	g__Trichosporon
307	otu21388	k__Eukaryota	p__Basidiomycota	c__Tremellomycetes	o__unidentified	f__unidentified	g__Trichosporon
308	otu22869	k__Eukaryota	p__Basidiomycota	c__Tremellomycetes	o__unidentified	f__unidentified	g__Trichosporon
309	otu26761	k__Eukaryota	p__Basidiomycota	c__Tremellomycetes	o__unidentified	f__unidentified	g__Trichosporon
310	otu30374	k__Eukaryota	p__Basidiomycota	c__Tremellomycetes	o__unidentified	f__unidentified	g__Trichosporon
311	otu71	k__Eukaryota	p__Basidiomycota	c__Tremellomycetes	o__Filobasidiales	f__Filobasidiaceae	g__Goffeauzyma
312	otu1247	k__Eukaryota	p__Basidiomycota	c__Tremellomycetes	o__Filobasidiales	f__Filobasidiaceae	g__Goffeauzyma
313	otu1827	k__Eukaryota	p__Basidiomycota	c__Tremellomycetes	o__Filobasidiales	f__Filobasidiaceae	g__Goffeauzyma
314	otu3116	k__Eukaryota	p__Basidiomycota	c__Tremellomycetes	o__Filobasidiales	f__Filobasidiaceae	g__Goffeauzyma
315	otu7098	k__Eukaryota	p__Basidiomycota	c__Tremellomycetes	o__Filobasidiales	f__Filobasidiaceae	g__Goffeauzyma
316	otu7147	k__Eukaryota	p__Basidiomycota	c__Tremellomycetes	o__Filobasidiales	f__Filobasidiaceae	g__Goffeauzyma
317	otu8521	k__Eukaryota	p__Basidiomycota	c__Tremellomycetes	o__Filobasidiales	f__Filobasidiaceae	g__Goffeauzyma
318	otu9684	k__Eukaryota	p__Basidiomycota	c__Tremellomycetes	o__Filobasidiales	f__Filobasidiaceae	g__Goffeauzyma
319	otu10238	k__Eukaryota	p__Basidiomycota	c__Tremellomycetes	o__Filobasidiales	f__Filobasidiaceae	g__Goffeauzyma
320	otu10264	k__Eukaryota	p__Basidiomycota	c__Tremellomycetes	o__Filobasidiales	f__Filobasidiaceae	g__Goffeauzyma
321	otu10451	k__Eukaryota	p__Basidiomycota	c__Tremellomycetes	o__Filobasidiales	f__Filobasidiaceae	g__Goffeauzyma
322	otu12044	k__Eukaryota	p__Basidiomycota	c__Tremellomycetes	o__Filobasidiales	f__Filobasidiaceae	g__Goffeauzyma
323	otu13367	k__Eukaryota	p__Basidiomycota	c__Tremellomycetes	o__Filobasidiales	f__Filobasidiaceae	g__Goffeauzyma
324	otu14495	k__Eukaryota	p__Basidiomycota	c__Tremellomycetes	o__Filobasidiales	f__Filobasidiaceae	g__Goffeauzyma
325	otu17124	k__Eukaryota	p__Basidiomycota	c__Tremellomycetes	o__Filobasidiales	f__Filobasidiaceae	g__Goffeauzyma
326	otu17545	k__Eukaryota	p__Basidiomycota	c__Tremellomycetes	o__Filobasidiales	f__Filobasidiaceae	g__Goffeauzyma
327	otu19688	k__Eukaryota	p__Basidiomycota	c__Tremellomycetes	o__Filobasidiales	f__Filobasidiaceae	g__Goffeauzyma
328	otu19869	k__Eukaryota	p__Basidiomycota	c__Tremellomycetes	o__Filobasidiales	f__Filobasidiaceae	g__Goffeauzyma
329	otu21141	k__Eukaryota	p__Basidiomycota	c__Tremellomycetes	o__Filobasidiales	f__Filobasidiaceae	g__Goffeauzyma
330	otu21269	k__Eukaryota	p__Basidiomycota	c__Tremellomycetes	o__Filobasidiales	f__Filobasidiaceae	g__Goffeauzyma
331	otu22582	k__Eukaryota	p__Basidiomycota	c__Tremellomycetes	o__Filobasidiales	f__Filobasidiaceae	g__Goffeauzyma
332	otu23257	k__Eukaryota	p__Basidiomycota	c__Tremellomycetes	o__Filobasidiales	f__Filobasidiaceae	g__Goffeauzyma
333	otu24545	k__Eukaryota	p__Basidiomycota	c__Tremellomycetes	o__Filobasidiales	f__Filobasidiaceae	g__Goffeauzyma
334	otu24599	k__Eukaryota	p__Basidiomycota	c__Tremellomycetes	o__Filobasidiales	f__Filobasidiaceae	g__Goffeauzyma
335	otu24963	k__Eukaryota	p__Basidiomycota	c__Tremellomycetes	o__Filobasidiales	f__Filobasidiaceae	g__Goffeauzyma
336	otu25847	k__Eukaryota	p__Basidiomycota	c__Tremellomycetes	o__Filobasidiales	f__Filobasidiaceae	g__Goffeauzyma
337	otu26017	k__Eukaryota	p__Basidiomycota	c__Tremellomycetes	o__Filobasidiales	f__Filobasidiaceae	g__Goffeauzyma
338	otu26087	k__Eukaryota	p__Basidiomycota	c__Tremellomycetes	o__Filobasidiales	f__Filobasidiaceae	g__Goffeauzyma
339	otu26221	k__Eukaryota	p__Basidiomycota	c__Tremellomycetes	o__Filobasidiales	f__Filobasidiaceae	g__Goffeauzyma
340	otu26938	k__Eukaryota	p__Basidiomycota	c__Tremellomycetes	o__Filobasidiales	f__Filobasidiaceae	g__Goffeauzyma
341	otu27648	k__Eukaryota	p__Basidiomycota	c__Tremellomycetes	o__Filobasidiales	f__Filobasidiaceae	g__Goffeauzyma
342	otu27816	k__Eukaryota	p__Basidiomycota	c__Tremellomycetes	o__Filobasidiales	f__Filobasidiaceae	g__Goffeauzyma
343	otu28727	k__Eukaryota	p__Basidiomycota	c__Tremellomycetes	o__Filobasidiales	f__Filobasidiaceae	g__Goffeauzyma
344	otu29079	k__Eukaryota	p__Basidiomycota	c__Tremellomycetes	o__Filobasidiales	f__Filobasidiaceae	g__Goffeauzyma
345	otu29106	k__Eukaryota	p__Basidiomycota	c__Tremellomycetes	o__Filobasidiales	f__Filobasidiaceae	g__Goffeauzyma
346	otu29158	k__Eukaryota	p__Basidiomycota	c__Tremellomycetes	o__Filobasidiales	f__Filobasidiaceae	g__Goffeauzyma
347	otu30545	k__Eukaryota	p__Basidiomycota	c__Tremellomycetes	o__Filobasidiales	f__Filobasidiaceae	g__Goffeauzyma
348	otu31132	k__Eukaryota	p__Basidiomycota	c__Tremellomycetes	o__Filobasidiales	f__Filobasidiaceae	g__Goffeauzyma
349	otu192	k__Eukaryota	p__Basidiomycota	c__Tremellomycetes	o__Cystofilobasidiales	f__unidentified	g__Udeniomyces
350	otu2187	k__Eukaryota	p__Basidiomycota	c__Tremellomycetes	o__Cystofilobasidiales	f__unidentified	g__Udeniomyces
351	otu2863	k__Eukaryota	p__Basidiomycota	c__Tremellomycetes	o__Cystofilobasidiales	f__unidentified	g__Udeniomyces
352	otu5606	k__Eukaryota	p__Basidiomycota	c__Tremellomycetes	o__Cystofilobasidiales	f__unidentified	g__Udeniomyces
353	otu6063	k__Eukaryota	p__Basidiomycota	c__Tremellomycetes	o__Cystofilobasidiales	f__unidentified	g__Udeniomyces
354	otu7504	k__Eukaryota	p__Basidiomycota	c__Tremellomycetes	o__Cystofilobasidiales	f__unidentified	g__Udeniomyces
355	otu7956	k__Eukaryota	p__Basidiomycota	c__Tremellomycetes	o__Cystofilobasidiales	f__unidentified	g__Udeniomyces
356	otu8372	k__Eukaryota	p__Basidiomycota	c__Tremellomycetes	o__Cystofilobasidiales	f__unidentified	g__Udeniomyces
357	otu9118	k__Eukaryota	p__Basidiomycota	c__Tremellomycetes	o__Cystofilobasidiales	f__unidentified	g__Udeniomyces
358	otu9196	k__Eukaryota	p__Basidiomycota	c__Tremellomycetes	o__Cystofilobasidiales	f__unidentified	g__Udeniomyces
359	otu9622	k__Eukaryota	p__Basidiomycota	c__Tremellomycetes	o__Cystofilobasidiales	f__unidentified	g__Udeniomyces
360	otu9926	k__Eukaryota	p__Basidiomycota	c__Tremellomycetes	o__Cystofilobasidiales	f__unidentified	g__Udeniomyces
361	otu10882	k__Eukaryota	p__Basidiomycota	c__Tremellomycetes	o__Cystofilobasidiales	f__unidentified	g__Udeniomyces
362	otu11476	k__Eukaryota	p__Basidiomycota	c__Tremellomycetes	o__Cystofilobasidiales	f__unidentified	g__Udeniomyces
363	otu11630	k__Eukaryota	p__Basidiomycota	c__Tremellomycetes	o__Cystofilobasidiales	f__unidentified	g__Udeniomyces
364	otu11970	k__Eukaryota	p__Basidiomycota	c__Tremellomycetes	o__Cystofilobasidiales	f__unidentified	g__Udeniomyces
365	otu12508	k__Eukaryota	p__Basidiomycota	c__Tremellomycetes	o__Cystofilobasidiales	f__unidentified	g__Udeniomyces
366	otu12558	k__Eukaryota	p__Basidiomycota	c__Tremellomycetes	o__Cystofilobasidiales	f__unidentified	g__Udeniomyces
367	otu12738	k__Eukaryota	p__Basidiomycota	c__Tremellomycetes	o__Cystofilobasidiales	f__unidentified	g__Udeniomyces
368	otu13005	k__Eukaryota	p__Basidiomycota	c__Tremellomycetes	o__Cystofilobasidiales	f__unidentified	g__Udeniomyces
369	otu14785	k__Eukaryota	p__Basidiomycota	c__Tremellomycetes	o__Cystofilobasidiales	f__unidentified	g__Udeniomyces
370	otu14848	k__Eukaryota	p__Basidiomycota	c__Tremellomycetes	o__Cystofilobasidiales	f__unidentified	g__Udeniomyces
371	otu15287	k__Eukaryota	p__Basidiomycota	c__Tremellomycetes	o__Cystofilobasidiales	f__unidentified	g__Udeniomyces
372	otu15432	k__Eukaryota	p__Basidiomycota	c__Tremellomycetes	o__Cystofilobasidiales	f__unidentified	g__Udeniomyces
373	otu16040	k__Eukaryota	p__Basidiomycota	c__Tremellomycetes	o__Cystofilobasidiales	f__unidentified	g__Udeniomyces
374	otu16992	k__Eukaryota	p__Basidiomycota	c__Tremellomycetes	o__Cystofilobasidiales	f__unidentified	g__Udeniomyces
375	otu18122	k__Eukaryota	p__Basidiomycota	c__Tremellomycetes	o__Cystofilobasidiales	f__unidentified	g__Udeniomyces
376	otu18932	k__Eukaryota	p__Basidiomycota	c__Tremellomycetes	o__Cystofilobasidiales	f__unidentified	g__Udeniomyces
377	otu19598	k__Eukaryota	p__Basidiomycota	c__Tremellomycetes	o__Cystofilobasidiales	f__unidentified	g__Udeniomyces
378	otu22741	k__Eukaryota	p__Basidiomycota	c__Tremellomycetes	o__Cystofilobasidiales	f__unidentified	g__Udeniomyces
379	otu22763	k__Eukaryota	p__Basidiomycota	c__Tremellomycetes	o__Cystofilobasidiales	f__unidentified	g__Udeniomyces
380	otu23870	k__Eukaryota	p__Basidiomycota	c__Tremellomycetes	o__Cystofilobasidiales	f__unidentified	g__Udeniomyces
381	otu25462	k__Eukaryota	p__Basidiomycota	c__Tremellomycetes	o__Cystofilobasidiales	f__unidentified	g__Udeniomyces
382	otu25587	k__Eukaryota	p__Basidiomycota	c__Tremellomycetes	o__Cystofilobasidiales	f__unidentified	g__Udeniomyces
383	otu25652	k__Eukaryota	p__Basidiomycota	c__Tremellomycetes	o__Cystofilobasidiales	f__unidentified	g__Udeniomyces
384	otu26112	k__Eukaryota	p__Basidiomycota	c__Tremellomycetes	o__Cystofilobasidiales	f__unidentified	g__Udeniomyces
385	otu27344	k__Eukaryota	p__Basidiomycota	c__Tremellomycetes	o__Cystofilobasidiales	f__unidentified	g__Udeniomyces
386	otu27498	k__Eukaryota	p__Basidiomycota	c__Tremellomycetes	o__Cystofilobasidiales	f__unidentified	g__Udeniomyces
387	otu27966	k__Eukaryota	p__Basidiomycota	c__Tremellomycetes	o__Cystofilobasidiales	f__unidentified	g__Udeniomyces
388	otu28676	k__Eukaryota	p__Basidiomycota	c__Tremellomycetes	o__Cystofilobasidiales	f__unidentified	g__Udeniomyces
389	otu30934	k__Eukaryota	p__Basidiomycota	c__Tremellomycetes	o__Cystofilobasidiales	f__unidentified	g__Udeniomyces
390	otu5306	k__Eukaryota	p__Basidiomycota	c__Cystobasidiomycetes	o__Erythrobasidiales	f__Erythrobasidiaceae	g__Erythrobasidium
391	otu19089	k__Eukaryota	p__Basidiomycota	c__Cystobasidiomycetes	o__Erythrobasidiales	f__Erythrobasidiaceae	g__Erythrobasidium
392	otu982	k__Eukaryota	p__Basidiomycota	c__Cystobasidiomycetes	o__Erythrobasidiales	f__unidentified	g__Erythrobasidium
393	otu1438	k__Eukaryota	p__Basidiomycota	c__Tremellomycetes	o__Tremellales	f__unidentified	g__Kwoniella
394	otu5952	k__Eukaryota	p__Basidiomycota	c__Tremellomycetes	o__Tremellales	f__unidentified	g__Kwoniella
395	otu7855	k__Eukaryota	p__Basidiomycota	c__Tremellomycetes	o__Tremellales	f__unidentified	g__Kwoniella
396	otu15926	k__Eukaryota	p__Basidiomycota	c__Tremellomycetes	o__Tremellales	f__unidentified	g__Kwoniella
397	otu17245	k__Eukaryota	p__Basidiomycota	c__Tremellomycetes	o__Tremellales	f__unidentified	g__Kwoniella
398	otu19946	k__Eukaryota	p__Basidiomycota	c__Tremellomycetes	o__Tremellales	f__unidentified	g__Kwoniella
399	otu25131	k__Eukaryota	p__Basidiomycota	c__Tremellomycetes	o__Tremellales	f__unidentified	g__Kwoniella
400	otu28201	k__Eukaryota	p__Basidiomycota	c__Tremellomycetes	o__Tremellales	f__unidentified	g__Kwoniella
401	otu28744	k__Eukaryota	p__Basidiomycota	c__Tremellomycetes	o__Tremellales	f__unidentified	g__Kwoniella
402	otu31176	k__Eukaryota	p__Basidiomycota	c__Tremellomycetes	o__Tremellales	f__unidentified	g__Kwoniella
403	otu5462	k__Eukaryota	p__Basidiomycota	c__Tremellomycetes	o__Filobasidiales	f__Filobasidiaceae	g__Naganishia
404	otu6251	k__Eukaryota	p__Basidiomycota	c__Tremellomycetes	o__Filobasidiales	f__Filobasidiaceae	g__Naganishia
405	otu7843	k__Eukaryota	p__Basidiomycota	c__Tremellomycetes	o__Filobasidiales	f__Filobasidiaceae	g__Naganishia
406	otu9247	k__Eukaryota	p__Basidiomycota	c__Tremellomycetes	o__Filobasidiales	f__Filobasidiaceae	g__Naganishia
407	otu9843	k__Eukaryota	p__Basidiomycota	c__Tremellomycetes	o__Filobasidiales	f__Filobasidiaceae	g__Naganishia
408	otu10345	k__Eukaryota	p__Basidiomycota	c__Tremellomycetes	o__Filobasidiales	f__Filobasidiaceae	g__Naganishia
409	otu11996	k__Eukaryota	p__Basidiomycota	c__Tremellomycetes	o__Filobasidiales	f__Filobasidiaceae	g__Naganishia
410	otu13527	k__Eukaryota	p__Basidiomycota	c__Tremellomycetes	o__Filobasidiales	f__Filobasidiaceae	g__Naganishia
411	otu13619	k__Eukaryota	p__Basidiomycota	c__Tremellomycetes	o__Filobasidiales	f__Filobasidiaceae	g__Naganishia
412	otu13801	k__Eukaryota	p__Basidiomycota	c__Tremellomycetes	o__Filobasidiales	f__Filobasidiaceae	g__Naganishia
413	otu15439	k__Eukaryota	p__Basidiomycota	c__Tremellomycetes	o__Filobasidiales	f__Filobasidiaceae	g__Naganishia
414	otu18289	k__Eukaryota	p__Basidiomycota	c__Tremellomycetes	o__Filobasidiales	f__Filobasidiaceae	g__Naganishia
415	otu19395	k__Eukaryota	p__Basidiomycota	c__Tremellomycetes	o__Filobasidiales	f__Filobasidiaceae	g__Naganishia
416	otu22751	k__Eukaryota	p__Basidiomycota	c__Tremellomycetes	o__Filobasidiales	f__Filobasidiaceae	g__Naganishia
417	otu25810	k__Eukaryota	p__Basidiomycota	c__Tremellomycetes	o__Filobasidiales	f__Filobasidiaceae	g__Naganishia
418	otu27023	k__Eukaryota	p__Basidiomycota	c__Tremellomycetes	o__Filobasidiales	f__Filobasidiaceae	g__Naganishia
419	otu27353	k__Eukaryota	p__Basidiomycota	c__Tremellomycetes	o__Filobasidiales	f__Filobasidiaceae	g__Naganishia
420	otu29141	k__Eukaryota	p__Basidiomycota	c__Tremellomycetes	o__Filobasidiales	f__Filobasidiaceae	g__Naganishia
421	otu561	k__Eukaryota	p__Basidiomycota	c__Tremellomycetes	o__Filobasidiales	f__Filobasidiaceae	g__Cryptococcus
422	otu1005	k__Eukaryota	p__Basidiomycota	c__Tremellomycetes	o__unidentified	f__unidentified	g__Cryptococcus
423	otu1077	k__Eukaryota	p__Basidiomycota	c__Tremellomycetes	o__Filobasidiales	f__Filobasidiaceae	g__Cryptococcus
424	otu1245	k__Eukaryota	p__Basidiomycota	c__Tremellomycetes	o__Filobasidiales	f__Filobasidiaceae	g__Cryptococcus
425	otu1271	k__Eukaryota	p__Basidiomycota	c__Tremellomycetes	o__Filobasidiales	f__Filobasidiaceae	g__Cryptococcus
426	otu2359	k__Eukaryota	p__Basidiomycota	c__Tremellomycetes	o__unidentified	f__unidentified	g__Cryptococcus
427	otu2385	k__Eukaryota	p__Basidiomycota	c__Tremellomycetes	o__unidentified	f__unidentified	g__Cryptococcus
428	otu2620	k__Eukaryota	p__Basidiomycota	c__Tremellomycetes	o__unidentified	f__unidentified	g__Cryptococcus
429	otu2901	k__Eukaryota	p__Basidiomycota	c__Tremellomycetes	o__unidentified	f__unidentified	g__Cryptococcus
430	otu3030	k__Eukaryota	p__Basidiomycota	c__Tremellomycetes	o__Tremellales	f__unidentified	g__Cryptococcus
431	otu5346	k__Eukaryota	p__Basidiomycota	c__Tremellomycetes	o__unidentified	f__unidentified	g__Cryptococcus
432	otu5564	k__Eukaryota	p__Basidiomycota	c__Tremellomycetes	o__unidentified	f__unidentified	g__Cryptococcus
433	otu6045	k__Eukaryota	p__Basidiomycota	c__Tremellomycetes	o__unidentified	f__unidentified	g__Cryptococcus
434	otu6288	k__Eukaryota	p__Basidiomycota	c__Tremellomycetes	o__Filobasidiales	f__Filobasidiaceae	g__Cryptococcus
435	otu6447	k__Eukaryota	p__Basidiomycota	c__Tremellomycetes	o__unidentified	f__unidentified	g__Cryptococcus
436	otu6457	k__Eukaryota	p__Basidiomycota	c__Tremellomycetes	o__unidentified	f__unidentified	g__Cryptococcus
437	otu6515	k__Eukaryota	p__Basidiomycota	c__Tremellomycetes	o__Filobasidiales	f__Filobasidiaceae	g__Cryptococcus
438	otu6774	k__Eukaryota	p__Basidiomycota	c__Tremellomycetes	o__Filobasidiales	f__Filobasidiaceae	g__Cryptococcus
439	otu7549	k__Eukaryota	p__Basidiomycota	c__Tremellomycetes	o__unidentified	f__unidentified	g__Cryptococcus
440	otu8592	k__Eukaryota	p__Basidiomycota	c__Tremellomycetes	o__unidentified	f__unidentified	g__Cryptococcus
441	otu8872	k__Eukaryota	p__Basidiomycota	c__Tremellomycetes	o__unidentified	f__unidentified	g__Cryptococcus
442	otu8874	k__Eukaryota	p__Basidiomycota	c__Tremellomycetes	o__Filobasidiales	f__Filobasidiaceae	g__Cryptococcus
443	otu10236	k__Eukaryota	p__Basidiomycota	c__Tremellomycetes	o__Filobasidiales	f__Filobasidiaceae	g__Cryptococcus
444	otu11025	k__Eukaryota	p__Basidiomycota	c__Tremellomycetes	o__Filobasidiales	f__Filobasidiaceae	g__Cryptococcus
445	otu11916	k__Eukaryota	p__Basidiomycota	c__Tremellomycetes	o__Filobasidiales	f__Filobasidiaceae	g__Cryptococcus
446	otu12001	k__Eukaryota	p__Basidiomycota	c__Tremellomycetes	o__Filobasidiales	f__Filobasidiaceae	g__Cryptococcus
447	otu12052	k__Eukaryota	p__Basidiomycota	c__Tremellomycetes	o__Filobasidiales	f__Filobasidiaceae	g__Cryptococcus
448	otu12290	k__Eukaryota	p__Basidiomycota	c__Tremellomycetes	o__Filobasidiales	f__Filobasidiaceae	g__Cryptococcus
449	otu12600	k__Eukaryota	p__Basidiomycota	c__Tremellomycetes	o__unidentified	f__unidentified	g__Cryptococcus
450	otu12615	k__Eukaryota	p__Basidiomycota	c__Tremellomycetes	o__Filobasidiales	f__Filobasidiaceae	g__Cryptococcus
451	otu12684	k__Eukaryota	p__Basidiomycota	c__Tremellomycetes	o__Filobasidiales	f__Filobasidiaceae	g__Cryptococcus
452	otu12757	k__Eukaryota	p__Basidiomycota	c__Tremellomycetes	o__Filobasidiales	f__Filobasidiaceae	g__Cryptococcus
453	otu13029	k__Eukaryota	p__Basidiomycota	c__Tremellomycetes	o__unidentified	f__unidentified	g__Cryptococcus
454	otu13053	k__Eukaryota	p__Basidiomycota	c__Tremellomycetes	o__unidentified	f__unidentified	g__Cryptococcus
455	otu13146	k__Eukaryota	p__Basidiomycota	c__Tremellomycetes	o__unidentified	f__unidentified	g__Cryptococcus
456	otu13282	k__Eukaryota	p__Basidiomycota	c__Tremellomycetes	o__Filobasidiales	f__Filobasidiaceae	g__Cryptococcus
457	otu13674	k__Eukaryota	p__Basidiomycota	c__Tremellomycetes	o__Filobasidiales	f__Filobasidiaceae	g__Cryptococcus
458	otu13722	k__Eukaryota	p__Basidiomycota	c__Tremellomycetes	o__unidentified	f__unidentified	g__Cryptococcus
459	otu13946	k__Eukaryota	p__Basidiomycota	c__Tremellomycetes	o__Filobasidiales	f__Filobasidiaceae	g__Cryptococcus
460	otu13981	k__Eukaryota	p__Basidiomycota	c__Tremellomycetes	o__unidentified	f__unidentified	g__Cryptococcus
461	otu14111	k__Eukaryota	p__Basidiomycota	c__Tremellomycetes	o__unidentified	f__unidentified	g__Cryptococcus
462	otu14195	k__Eukaryota	p__Basidiomycota	c__Tremellomycetes	o__Filobasidiales	f__Filobasidiaceae	g__Cryptococcus
463	otu14510	k__Eukaryota	p__Basidiomycota	c__Tremellomycetes	o__Filobasidiales	f__Filobasidiaceae	g__Cryptococcus
464	otu15306	k__Eukaryota	p__Basidiomycota	c__Tremellomycetes	o__Filobasidiales	f__Filobasidiaceae	g__Cryptococcus
465	otu15470	k__Eukaryota	p__Basidiomycota	c__Tremellomycetes	o__unidentified	f__unidentified	g__Cryptococcus
466	otu15493	k__Eukaryota	p__Basidiomycota	c__Tremellomycetes	o__Filobasidiales	f__Filobasidiaceae	g__Cryptococcus
467	otu15535	k__Eukaryota	p__Basidiomycota	c__Tremellomycetes	o__Filobasidiales	f__Filobasidiaceae	g__Cryptococcus
468	otu15955	k__Eukaryota	p__Basidiomycota	c__Tremellomycetes	o__unidentified	f__unidentified	g__Cryptococcus
469	otu16367	k__Eukaryota	p__Basidiomycota	c__Tremellomycetes	o__unidentified	f__unidentified	g__Cryptococcus
470	otu16693	k__Eukaryota	p__Basidiomycota	c__Tremellomycetes	o__unidentified	f__unidentified	g__Cryptococcus
471	otu16820	k__Eukaryota	p__Basidiomycota	c__Tremellomycetes	o__Filobasidiales	f__Filobasidiaceae	g__Cryptococcus
472	otu17136	k__Eukaryota	p__Basidiomycota	c__Tremellomycetes	o__unidentified	f__unidentified	g__Cryptococcus
473	otu17165	k__Eukaryota	p__Basidiomycota	c__Tremellomycetes	o__Filobasidiales	f__Filobasidiaceae	g__Cryptococcus
474	otu17228	k__Eukaryota	p__Basidiomycota	c__Tremellomycetes	o__unidentified	f__unidentified	g__Cryptococcus
475	otu17416	k__Eukaryota	p__Basidiomycota	c__Tremellomycetes	o__Filobasidiales	f__Filobasidiaceae	g__Cryptococcus
476	otu17608	k__Eukaryota	p__Basidiomycota	c__Tremellomycetes	o__unidentified	f__unidentified	g__Cryptococcus
477	otu17816	k__Eukaryota	p__Basidiomycota	c__Tremellomycetes	o__Filobasidiales	f__Filobasidiaceae	g__Cryptococcus
478	otu17888	k__Eukaryota	p__Basidiomycota	c__Tremellomycetes	o__Filobasidiales	f__Filobasidiaceae	g__Cryptococcus
479	otu18264	k__Eukaryota	p__Basidiomycota	c__Tremellomycetes	o__unidentified	f__unidentified	g__Cryptococcus
480	otu18594	k__Eukaryota	p__Basidiomycota	c__Tremellomycetes	o__Filobasidiales	f__Filobasidiaceae	g__Cryptococcus
481	otu19042	k__Eukaryota	p__Basidiomycota	c__Tremellomycetes	o__Filobasidiales	f__Filobasidiaceae	g__Cryptococcus
482	otu19160	k__Eukaryota	p__Basidiomycota	c__Tremellomycetes	o__Filobasidiales	f__Filobasidiaceae	g__Cryptococcus
483	otu19276	k__Eukaryota	p__Basidiomycota	c__Tremellomycetes	o__unidentified	f__unidentified	g__Cryptococcus
484	otu19573	k__Eukaryota	p__Basidiomycota	c__Tremellomycetes	o__Filobasidiales	f__Filobasidiaceae	g__Cryptococcus
485	otu20303	k__Eukaryota	p__Basidiomycota	c__Tremellomycetes	o__unidentified	f__unidentified	g__Cryptococcus
486	otu21171	k__Eukaryota	p__Basidiomycota	c__Tremellomycetes	o__unidentified	f__unidentified	g__Cryptococcus
487	otu21508	k__Eukaryota	p__Basidiomycota	c__Tremellomycetes	o__unidentified	f__unidentified	g__Cryptococcus
488	otu21706	k__Eukaryota	p__Basidiomycota	c__Tremellomycetes	o__Filobasidiales	f__Filobasidiaceae	g__Cryptococcus
489	otu22475	k__Eukaryota	p__Basidiomycota	c__Tremellomycetes	o__unidentified	f__unidentified	g__Cryptococcus
490	otu22692	k__Eukaryota	p__Basidiomycota	c__Tremellomycetes	o__unidentified	f__unidentified	g__Cryptococcus
491	otu23908	k__Eukaryota	p__Basidiomycota	c__Tremellomycetes	o__Filobasidiales	f__Filobasidiaceae	g__Cryptococcus
492	otu23918	k__Eukaryota	p__Basidiomycota	c__Tremellomycetes	o__Filobasidiales	f__Filobasidiaceae	g__Cryptococcus
493	otu24098	k__Eukaryota	p__Basidiomycota	c__Tremellomycetes	o__Filobasidiales	f__Filobasidiaceae	g__Cryptococcus
494	otu24473	k__Eukaryota	p__Basidiomycota	c__Tremellomycetes	o__unidentified	f__unidentified	g__Cryptococcus
495	otu24738	k__Eukaryota	p__Basidiomycota	c__Tremellomycetes	o__Filobasidiales	f__Filobasidiaceae	g__Cryptococcus
496	otu25213	k__Eukaryota	p__Basidiomycota	c__Tremellomycetes	o__unidentified	f__unidentified	g__Cryptococcus
497	otu25243	k__Eukaryota	p__Basidiomycota	c__Tremellomycetes	o__Filobasidiales	f__Filobasidiaceae	g__Cryptococcus
498	otu25544	k__Eukaryota	p__Basidiomycota	c__Tremellomycetes	o__Filobasidiales	f__Filobasidiaceae	g__Cryptococcus
499	otu25868	k__Eukaryota	p__Basidiomycota	c__Tremellomycetes	o__unidentified	f__unidentified	g__Cryptococcus
500	otu26138	k__Eukaryota	p__Basidiomycota	c__Tremellomycetes	o__unidentified	f__unidentified	g__Cryptococcus
501	otu26365	k__Eukaryota	p__Basidiomycota	c__Tremellomycetes	o__unidentified	f__unidentified	g__Cryptococcus
502	otu26558	k__Eukaryota	p__Basidiomycota	c__Tremellomycetes	o__unidentified	f__unidentified	g__Cryptococcus
503	otu27296	k__Eukaryota	p__Basidiomycota	c__Tremellomycetes	o__unidentified	f__unidentified	g__Cryptococcus
504	otu27675	k__Eukaryota	p__Basidiomycota	c__Tremellomycetes	o__Filobasidiales	f__Filobasidiaceae	g__Cryptococcus
505	otu28426	k__Eukaryota	p__Basidiomycota	c__Tremellomycetes	o__unidentified	f__unidentified	g__Cryptococcus
506	otu28599	k__Eukaryota	p__Basidiomycota	c__Tremellomycetes	o__Filobasidiales	f__Filobasidiaceae	g__Cryptococcus
507	otu28718	k__Eukaryota	p__Basidiomycota	c__Tremellomycetes	o__Filobasidiales	f__Filobasidiaceae	g__Cryptococcus
508	otu28862	k__Eukaryota	p__Basidiomycota	c__Tremellomycetes	o__unidentified	f__unidentified	g__Cryptococcus
509	otu29008	k__Eukaryota	p__Basidiomycota	c__Tremellomycetes	o__unidentified	f__unidentified	g__Cryptococcus
510	otu29062	k__Eukaryota	p__Basidiomycota	c__Tremellomycetes	o__Tremellales	f__unidentified	g__Cryptococcus
511	otu29703	k__Eukaryota	p__Basidiomycota	c__Tremellomycetes	o__unidentified	f__unidentified	g__Cryptococcus
512	otu30139	k__Eukaryota	p__Basidiomycota	c__Tremellomycetes	o__unidentified	f__unidentified	g__Cryptococcus
513	otu313	k__Eukaryota	p__Basidiomycota	c__Tremellomycetes	o__Cystofilobasidiales	f__Cystofilobasidiaceae	g__Cystofilobasidium
514	otu2345	k__Eukaryota	p__Basidiomycota	c__Tremellomycetes	o__Cystofilobasidiales	f__Cystofilobasidiaceae	g__Cystofilobasidium
515	otu7715	k__Eukaryota	p__Basidiomycota	c__Tremellomycetes	o__Cystofilobasidiales	f__Cystofilobasidiaceae	g__Cystofilobasidium
516	otu9229	k__Eukaryota	p__Basidiomycota	c__Tremellomycetes	o__Cystofilobasidiales	f__Cystofilobasidiaceae	g__Cystofilobasidium
517	otu10198	k__Eukaryota	p__Basidiomycota	c__Tremellomycetes	o__Cystofilobasidiales	f__Cystofilobasidiaceae	g__Cystofilobasidium
518	otu12831	k__Eukaryota	p__Basidiomycota	c__Tremellomycetes	o__Cystofilobasidiales	f__Cystofilobasidiaceae	g__Cystofilobasidium
519	otu13334	k__Eukaryota	p__Basidiomycota	c__Tremellomycetes	o__Cystofilobasidiales	f__Cystofilobasidiaceae	g__Cystofilobasidium
520	otu13651	k__Eukaryota	p__Basidiomycota	c__Tremellomycetes	o__Cystofilobasidiales	f__Cystofilobasidiaceae	g__Cystofilobasidium
521	otu13777	k__Eukaryota	p__Basidiomycota	c__Tremellomycetes	o__Cystofilobasidiales	f__Cystofilobasidiaceae	g__Cystofilobasidium
522	otu15039	k__Eukaryota	p__Basidiomycota	c__Tremellomycetes	o__Cystofilobasidiales	f__Cystofilobasidiaceae	g__Cystofilobasidium
523	otu18180	k__Eukaryota	p__Basidiomycota	c__Tremellomycetes	o__Cystofilobasidiales	f__Cystofilobasidiaceae	g__Cystofilobasidium
524	otu19394	k__Eukaryota	p__Basidiomycota	c__Tremellomycetes	o__Cystofilobasidiales	f__Cystofilobasidiaceae	g__Cystofilobasidium
525	otu20774	k__Eukaryota	p__Basidiomycota	c__Tremellomycetes	o__Cystofilobasidiales	f__Cystofilobasidiaceae	g__Cystofilobasidium
526	otu21909	k__Eukaryota	p__Basidiomycota	c__Tremellomycetes	o__Cystofilobasidiales	f__Cystofilobasidiaceae	g__Cystofilobasidium
527	otu22549	k__Eukaryota	p__Basidiomycota	c__Tremellomycetes	o__Cystofilobasidiales	f__Cystofilobasidiaceae	g__Cystofilobasidium
528	otu23462	k__Eukaryota	p__Basidiomycota	c__Tremellomycetes	o__Cystofilobasidiales	f__Cystofilobasidiaceae	g__Cystofilobasidium
529	otu23713	k__Eukaryota	p__Basidiomycota	c__Tremellomycetes	o__Cystofilobasidiales	f__Cystofilobasidiaceae	g__Cystofilobasidium
530	otu23964	k__Eukaryota	p__Basidiomycota	c__Tremellomycetes	o__Cystofilobasidiales	f__Cystofilobasidiaceae	g__Cystofilobasidium
531	otu24622	k__Eukaryota	p__Basidiomycota	c__Tremellomycetes	o__Cystofilobasidiales	f__Cystofilobasidiaceae	g__Cystofilobasidium
532	otu25026	k__Eukaryota	p__Basidiomycota	c__Tremellomycetes	o__Cystofilobasidiales	f__Cystofilobasidiaceae	g__Cystofilobasidium
533	otu25776	k__Eukaryota	p__Basidiomycota	c__Tremellomycetes	o__Cystofilobasidiales	f__Cystofilobasidiaceae	g__Cystofilobasidium
534	otu26084	k__Eukaryota	p__Basidiomycota	c__Tremellomycetes	o__Cystofilobasidiales	f__Cystofilobasidiaceae	g__Cystofilobasidium
535	otu26550	k__Eukaryota	p__Basidiomycota	c__Tremellomycetes	o__Cystofilobasidiales	f__Cystofilobasidiaceae	g__Cystofilobasidium
536	otu26793	k__Eukaryota	p__Basidiomycota	c__Tremellomycetes	o__Cystofilobasidiales	f__Cystofilobasidiaceae	g__Cystofilobasidium
537	otu27730	k__Eukaryota	p__Basidiomycota	c__Tremellomycetes	o__Cystofilobasidiales	f__Cystofilobasidiaceae	g__Cystofilobasidium
538	otu30614	k__Eukaryota	p__Basidiomycota	c__Tremellomycetes	o__Cystofilobasidiales	f__Cystofilobasidiaceae	g__Cystofilobasidium
539	otu31127	k__Eukaryota	p__Basidiomycota	c__Tremellomycetes	o__Cystofilobasidiales	f__Cystofilobasidiaceae	g__Cystofilobasidium
540	otu2386	k__Eukaryota	p__Basidiomycota	c__Tremellomycetes	o__Cystofilobasidiales	f__unidentified	g__Mrakia
541	otu9235	k__Eukaryota	p__Basidiomycota	c__Tremellomycetes	o__Cystofilobasidiales	f__unidentified	g__Mrakia
542	otu10958	k__Eukaryota	p__Basidiomycota	c__Tremellomycetes	o__Cystofilobasidiales	f__unidentified	g__Mrakia
543	otu11567	k__Eukaryota	p__Basidiomycota	c__Tremellomycetes	o__Cystofilobasidiales	f__unidentified	g__Mrakia
544	otu12627	k__Eukaryota	p__Basidiomycota	c__Tremellomycetes	o__Cystofilobasidiales	f__unidentified	g__Mrakia
545	otu15427	k__Eukaryota	p__Basidiomycota	c__Tremellomycetes	o__Cystofilobasidiales	f__unidentified	g__Mrakia
546	otu15561	k__Eukaryota	p__Basidiomycota	c__Tremellomycetes	o__Cystofilobasidiales	f__unidentified	g__Mrakia
547	otu19690	k__Eukaryota	p__Basidiomycota	c__Tremellomycetes	o__Cystofilobasidiales	f__unidentified	g__Mrakia
548	otu20660	k__Eukaryota	p__Basidiomycota	c__Tremellomycetes	o__Cystofilobasidiales	f__unidentified	g__Mrakia
549	otu22702	k__Eukaryota	p__Basidiomycota	c__Tremellomycetes	o__Cystofilobasidiales	f__unidentified	g__Mrakia
550	otu22955	k__Eukaryota	p__Basidiomycota	c__Tremellomycetes	o__Cystofilobasidiales	f__unidentified	g__Mrakia
551	otu23855	k__Eukaryota	p__Basidiomycota	c__Tremellomycetes	o__Cystofilobasidiales	f__unidentified	g__Mrakia
552	otu24074	k__Eukaryota	p__Basidiomycota	c__Tremellomycetes	o__Cystofilobasidiales	f__unidentified	g__Mrakia
553	otu25647	k__Eukaryota	p__Basidiomycota	c__Tremellomycetes	o__Cystofilobasidiales	f__unidentified	g__Mrakia
554	otu26097	k__Eukaryota	p__Basidiomycota	c__Tremellomycetes	o__Cystofilobasidiales	f__unidentified	g__Mrakia
555	otu27573	k__Eukaryota	p__Basidiomycota	c__Tremellomycetes	o__Cystofilobasidiales	f__unidentified	g__Mrakia
556	otu29000	k__Eukaryota	p__Basidiomycota	c__Tremellomycetes	o__Cystofilobasidiales	f__unidentified	g__Mrakia
557	otu29023	k__Eukaryota	p__Basidiomycota	c__Tremellomycetes	o__Cystofilobasidiales	f__unidentified	g__Mrakia
558	otu1957	k__Eukaryota	p__Basidiomycota	c__Tremellomycetes	o__Cystofilobasidiales	f__unidentified	g__Tausonia
559	otu3089	k__Eukaryota	p__Basidiomycota	c__Tremellomycetes	o__Cystofilobasidiales	f__unidentified	g__Tausonia
560	otu5853	k__Eukaryota	p__Basidiomycota	c__Tremellomycetes	o__Cystofilobasidiales	f__unidentified	g__Tausonia
561	otu6079	k__Eukaryota	p__Basidiomycota	c__Tremellomycetes	o__Cystofilobasidiales	f__unidentified	g__Tausonia
562	otu7833	k__Eukaryota	p__Basidiomycota	c__Tremellomycetes	o__Cystofilobasidiales	f__unidentified	g__Tausonia
563	otu9638	k__Eukaryota	p__Basidiomycota	c__Tremellomycetes	o__Cystofilobasidiales	f__unidentified	g__Tausonia
564	otu16120	k__Eukaryota	p__Basidiomycota	c__Tremellomycetes	o__Cystofilobasidiales	f__unidentified	g__Tausonia
565	otu16998	k__Eukaryota	p__Basidiomycota	c__Tremellomycetes	o__Cystofilobasidiales	f__unidentified	g__Tausonia
566	otu17227	k__Eukaryota	p__Basidiomycota	c__Tremellomycetes	o__Cystofilobasidiales	f__unidentified	g__Tausonia
567	otu17694	k__Eukaryota	p__Basidiomycota	c__Tremellomycetes	o__Cystofilobasidiales	f__unidentified	g__Tausonia
568	otu19745	k__Eukaryota	p__Basidiomycota	c__Tremellomycetes	o__Cystofilobasidiales	f__unidentified	g__Tausonia
569	otu25166	k__Eukaryota	p__Basidiomycota	c__Tremellomycetes	o__Cystofilobasidiales	f__unidentified	g__Tausonia
570	otu26331	k__Eukaryota	p__Basidiomycota	c__Tremellomycetes	o__Cystofilobasidiales	f__unidentified	g__Tausonia
571	otu26362	k__Eukaryota	p__Basidiomycota	c__Tremellomycetes	o__Cystofilobasidiales	f__unidentified	g__Tausonia
572	otu27200	k__Eukaryota	p__Basidiomycota	c__Tremellomycetes	o__Cystofilobasidiales	f__unidentified	g__Tausonia
573	otu29118	k__Eukaryota	p__Basidiomycota	c__Tremellomycetes	o__Cystofilobasidiales	f__unidentified	g__Tausonia
574	otu31000	k__Eukaryota	p__Basidiomycota	c__Tremellomycetes	o__Cystofilobasidiales	f__unidentified	g__Tausonia
575	otu189	k__Eukaryota	p__Basidiomycota	c__Tremellomycetes	o__Tremellales	f__unidentified	g__Carlosrosaea
576	otu6522	k__Eukaryota	p__Basidiomycota	c__Tremellomycetes	o__Tremellales	f__unidentified	g__Carlosrosaea
577	otu10502	k__Eukaryota	p__Basidiomycota	c__Tremellomycetes	o__Tremellales	f__unidentified	g__Carlosrosaea
578	otu11189	k__Eukaryota	p__Basidiomycota	c__Tremellomycetes	o__Tremellales	f__unidentified	g__Carlosrosaea
579	otu12166	k__Eukaryota	p__Basidiomycota	c__Tremellomycetes	o__Tremellales	f__unidentified	g__Carlosrosaea
580	otu16530	k__Eukaryota	p__Basidiomycota	c__Tremellomycetes	o__Tremellales	f__unidentified	g__Carlosrosaea
581	otu16827	k__Eukaryota	p__Basidiomycota	c__Tremellomycetes	o__Tremellales	f__unidentified	g__Carlosrosaea
582	otu22097	k__Eukaryota	p__Basidiomycota	c__Tremellomycetes	o__Tremellales	f__unidentified	g__Carlosrosaea
583	otu26437	k__Eukaryota	p__Basidiomycota	c__Tremellomycetes	o__Tremellales	f__unidentified	g__Carlosrosaea
584	otu28335	k__Eukaryota	p__Basidiomycota	c__Tremellomycetes	o__Tremellales	f__unidentified	g__Carlosrosaea
585	otu8315	k__Eukaryota	p__Basidiomycota	c__Agaricostilbomycetes	o__Agaricostilbales	f__Chionosphaeraceae	g__Kurtzmanomyces
586	otu28126	k__Eukaryota	p__Basidiomycota	c__Agaricostilbomycetes	o__Agaricostilbales	f__Chionosphaeraceae	g__Kurtzmanomyces
587	otu14020	k__Eukaryota	p__Basidiomycota	c__Tremellomycetes	o__Tremellales	f__unidentified	g__Derxomyces
588	otu18078	k__Eukaryota	p__Basidiomycota	c__Tremellomycetes	o__Tremellales	f__unidentified	g__Derxomyces
589	otu22415	k__Eukaryota	p__Basidiomycota	c__Tremellomycetes	o__Tremellales	f__unidentified	g__Derxomyces
590	otu23421	k__Eukaryota	p__Basidiomycota	c__Tremellomycetes	o__Tremellales	f__unidentified	g__Derxomyces
591	otu25965	k__Eukaryota	p__Basidiomycota	c__Tremellomycetes	o__Tremellales	f__unidentified	g__Derxomyces
592	otu28872	k__Eukaryota	p__Basidiomycota	c__Tremellomycetes	o__Tremellales	f__unidentified	g__Derxomyces
593	otu232	k__Eukaryota	p__Basidiomycota	c__Tremellomycetes	o__Filobasidiales	f__unidentified	g__Solicoccozyma
594	otu967	k__Eukaryota	p__Basidiomycota	c__Tremellomycetes	o__Filobasidiales	f__unidentified	g__Solicoccozyma
595	otu1050	k__Eukaryota	p__Basidiomycota	c__Tremellomycetes	o__Filobasidiales	f__unidentified	g__Solicoccozyma
596	otu2013	k__Eukaryota	p__Basidiomycota	c__Tremellomycetes	o__Filobasidiales	f__unidentified	g__Solicoccozyma
597	otu5377	k__Eukaryota	p__Basidiomycota	c__Tremellomycetes	o__Filobasidiales	f__unidentified	g__Solicoccozyma
598	otu6095	k__Eukaryota	p__Basidiomycota	c__Tremellomycetes	o__Filobasidiales	f__unidentified	g__Solicoccozyma
599	otu6231	k__Eukaryota	p__Basidiomycota	c__Tremellomycetes	o__Filobasidiales	f__unidentified	g__Solicoccozyma
600	otu6472	k__Eukaryota	p__Basidiomycota	c__Tremellomycetes	o__Filobasidiales	f__unidentified	g__Solicoccozyma
601	otu7162	k__Eukaryota	p__Basidiomycota	c__Tremellomycetes	o__Filobasidiales	f__unidentified	g__Solicoccozyma
602	otu7255	k__Eukaryota	p__Basidiomycota	c__Tremellomycetes	o__Filobasidiales	f__unidentified	g__Solicoccozyma
603	otu8454	k__Eukaryota	p__Basidiomycota	c__Tremellomycetes	o__Filobasidiales	f__unidentified	g__Solicoccozyma
604	otu9410	k__Eukaryota	p__Basidiomycota	c__Tremellomycetes	o__Filobasidiales	f__unidentified	g__Solicoccozyma
605	otu10002	k__Eukaryota	p__Basidiomycota	c__Tremellomycetes	o__Filobasidiales	f__unidentified	g__Solicoccozyma
606	otu10280	k__Eukaryota	p__Basidiomycota	c__Tremellomycetes	o__Filobasidiales	f__unidentified	g__Solicoccozyma
607	otu11195	k__Eukaryota	p__Basidiomycota	c__Tremellomycetes	o__Filobasidiales	f__unidentified	g__Solicoccozyma
608	otu12795	k__Eukaryota	p__Basidiomycota	c__Tremellomycetes	o__Filobasidiales	f__unidentified	g__Solicoccozyma
609	otu13113	k__Eukaryota	p__Basidiomycota	c__Tremellomycetes	o__Filobasidiales	f__unidentified	g__Solicoccozyma
610	otu13117	k__Eukaryota	p__Basidiomycota	c__Tremellomycetes	o__Filobasidiales	f__unidentified	g__Solicoccozyma
611	otu14215	k__Eukaryota	p__Basidiomycota	c__Tremellomycetes	o__Filobasidiales	f__unidentified	g__Solicoccozyma
612	otu15091	k__Eukaryota	p__Basidiomycota	c__Tremellomycetes	o__Filobasidiales	f__unidentified	g__Solicoccozyma
613	otu15115	k__Eukaryota	p__Basidiomycota	c__Tremellomycetes	o__Filobasidiales	f__unidentified	g__Solicoccozyma
614	otu16125	k__Eukaryota	p__Basidiomycota	c__Tremellomycetes	o__Filobasidiales	f__unidentified	g__Solicoccozyma
615	otu16278	k__Eukaryota	p__Basidiomycota	c__Tremellomycetes	o__Filobasidiales	f__unidentified	g__Solicoccozyma
616	otu16442	k__Eukaryota	p__Basidiomycota	c__Tremellomycetes	o__Filobasidiales	f__unidentified	g__Solicoccozyma
617	otu18485	k__Eukaryota	p__Basidiomycota	c__Tremellomycetes	o__Filobasidiales	f__unidentified	g__Solicoccozyma
618	otu18605	k__Eukaryota	p__Basidiomycota	c__Tremellomycetes	o__Filobasidiales	f__unidentified	g__Solicoccozyma
619	otu18919	k__Eukaryota	p__Basidiomycota	c__Tremellomycetes	o__Filobasidiales	f__unidentified	g__Solicoccozyma
620	otu19438	k__Eukaryota	p__Basidiomycota	c__Tremellomycetes	o__Filobasidiales	f__unidentified	g__Solicoccozyma
621	otu20257	k__Eukaryota	p__Basidiomycota	c__Tremellomycetes	o__Filobasidiales	f__unidentified	g__Solicoccozyma
622	otu20427	k__Eukaryota	p__Basidiomycota	c__Tremellomycetes	o__Filobasidiales	f__unidentified	g__Solicoccozyma
623	otu20450	k__Eukaryota	p__Basidiomycota	c__Tremellomycetes	o__Filobasidiales	f__unidentified	g__Solicoccozyma
624	otu21749	k__Eukaryota	p__Basidiomycota	c__Tremellomycetes	o__Filobasidiales	f__unidentified	g__Solicoccozyma
625	otu22705	k__Eukaryota	p__Basidiomycota	c__Tremellomycetes	o__Filobasidiales	f__unidentified	g__Solicoccozyma
626	otu23009	k__Eukaryota	p__Basidiomycota	c__Tremellomycetes	o__Filobasidiales	f__unidentified	g__Solicoccozyma
627	otu23129	k__Eukaryota	p__Basidiomycota	c__Tremellomycetes	o__Filobasidiales	f__unidentified	g__Solicoccozyma
628	otu23338	k__Eukaryota	p__Basidiomycota	c__Tremellomycetes	o__Filobasidiales	f__unidentified	g__Solicoccozyma
629	otu23400	k__Eukaryota	p__Basidiomycota	c__Tremellomycetes	o__Filobasidiales	f__unidentified	g__Solicoccozyma
630	otu23697	k__Eukaryota	p__Basidiomycota	c__Tremellomycetes	o__Filobasidiales	f__unidentified	g__Solicoccozyma
631	otu24509	k__Eukaryota	p__Basidiomycota	c__Tremellomycetes	o__Filobasidiales	f__unidentified	g__Solicoccozyma
632	otu25012	k__Eukaryota	p__Basidiomycota	c__Tremellomycetes	o__Filobasidiales	f__unidentified	g__Solicoccozyma
633	otu25745	k__Eukaryota	p__Basidiomycota	c__Tremellomycetes	o__Filobasidiales	f__unidentified	g__Solicoccozyma
634	otu26077	k__Eukaryota	p__Basidiomycota	c__Tremellomycetes	o__Filobasidiales	f__unidentified	g__Solicoccozyma
635	otu26577	k__Eukaryota	p__Basidiomycota	c__Tremellomycetes	o__Filobasidiales	f__unidentified	g__Solicoccozyma
636	otu27350	k__Eukaryota	p__Basidiomycota	c__Tremellomycetes	o__Filobasidiales	f__unidentified	g__Solicoccozyma
637	otu27453	k__Eukaryota	p__Basidiomycota	c__Tremellomycetes	o__Filobasidiales	f__unidentified	g__Solicoccozyma
638	otu27725	k__Eukaryota	p__Basidiomycota	c__Tremellomycetes	o__Filobasidiales	f__unidentified	g__Solicoccozyma
639	otu28003	k__Eukaryota	p__Basidiomycota	c__Tremellomycetes	o__Filobasidiales	f__unidentified	g__Solicoccozyma
640	otu28521	k__Eukaryota	p__Basidiomycota	c__Tremellomycetes	o__Filobasidiales	f__unidentified	g__Solicoccozyma
641	otu28625	k__Eukaryota	p__Basidiomycota	c__Tremellomycetes	o__Filobasidiales	f__unidentified	g__Solicoccozyma
642	otu30431	k__Eukaryota	p__Basidiomycota	c__Tremellomycetes	o__Filobasidiales	f__unidentified	g__Solicoccozyma
643	otu30624	k__Eukaryota	p__Basidiomycota	c__Tremellomycetes	o__Filobasidiales	f__unidentified	g__Solicoccozyma
644	otu10702	k__Eukaryota	p__Basidiomycota	c__Tremellomycetes	o__unidentified	f__unidentified	g__Cutaneotrichosporon
645	otu15204	k__Eukaryota	p__Basidiomycota	c__Tremellomycetes	o__unidentified	f__unidentified	g__Cutaneotrichosporon
646	otu8507	k__Eukaryota	p__Basidiomycota	c__Tremellomycetes	o__Filobasidiales	f__Filobasidiaceae	g__Heterocephalacria
647	otu14410	k__Eukaryota	p__Basidiomycota	c__Tremellomycetes	o__Filobasidiales	f__Filobasidiaceae	g__Heterocephalacria
648	otu15644	k__Eukaryota	p__Basidiomycota	c__Tremellomycetes	o__Filobasidiales	f__Filobasidiaceae	g__Heterocephalacria
649	otu16488	k__Eukaryota	p__Basidiomycota	c__Tremellomycetes	o__Filobasidiales	f__Filobasidiaceae	g__Heterocephalacria
650	otu18740	k__Eukaryota	p__Basidiomycota	c__Tremellomycetes	o__Filobasidiales	f__Filobasidiaceae	g__Heterocephalacria
651	otu23893	k__Eukaryota	p__Basidiomycota	c__Tremellomycetes	o__Filobasidiales	f__Filobasidiaceae	g__Heterocephalacria
652	otu23906	k__Eukaryota	p__Basidiomycota	c__Tremellomycetes	o__Filobasidiales	f__Filobasidiaceae	g__Heterocephalacria
653	otu539	k__Eukaryota	p__Basidiomycota	c__Microbotryomycetes	o__Sporidiobolales	f__unidentified	g__Rhodotorula
654	otu5600	k__Eukaryota	p__Basidiomycota	c__Microbotryomycetes	o__Sporidiobolales	f__unidentified	g__Rhodotorula
655	otu7264	k__Eukaryota	p__Basidiomycota	c__Microbotryomycetes	o__Sporidiobolales	f__unidentified	g__Rhodotorula
656	otu9737	k__Eukaryota	p__Basidiomycota	c__Microbotryomycetes	o__Sporidiobolales	f__unidentified	g__Rhodotorula
657	otu10467	k__Eukaryota	p__Basidiomycota	c__Microbotryomycetes	o__Sporidiobolales	f__unidentified	g__Rhodotorula
658	otu13413	k__Eukaryota	p__Basidiomycota	c__Microbotryomycetes	o__Sporidiobolales	f__unidentified	g__Rhodotorula
659	otu16355	k__Eukaryota	p__Basidiomycota	c__Microbotryomycetes	o__Sporidiobolales	f__unidentified	g__Rhodotorula
660	otu17600	k__Eukaryota	p__Basidiomycota	c__Microbotryomycetes	o__Sporidiobolales	f__unidentified	g__Rhodotorula
661	otu18980	k__Eukaryota	p__Basidiomycota	c__Microbotryomycetes	o__Sporidiobolales	f__unidentified	g__Rhodotorula
662	otu19446	k__Eukaryota	p__Basidiomycota	c__Microbotryomycetes	o__Sporidiobolales	f__unidentified	g__Rhodotorula
663	otu19760	k__Eukaryota	p__Basidiomycota	c__Microbotryomycetes	o__Sporidiobolales	f__unidentified	g__Rhodotorula
664	otu20217	k__Eukaryota	p__Basidiomycota	c__Microbotryomycetes	o__Sporidiobolales	f__unidentified	g__Rhodotorula
665	otu27536	k__Eukaryota	p__Basidiomycota	c__Microbotryomycetes	o__Sporidiobolales	f__unidentified	g__Rhodotorula
666	otu27710	k__Eukaryota	p__Basidiomycota	c__Microbotryomycetes	o__Sporidiobolales	f__unidentified	g__Rhodotorula
667	otu30878	k__Eukaryota	p__Basidiomycota	c__Microbotryomycetes	o__Sporidiobolales	f__unidentified	g__Rhodotorula
668	otu3033	k__Eukaryota	p__Basidiomycota	c__Tremellomycetes	o__Tremellales	f__Rhynchogastremataceae	g__Papiliotrema
669	otu7387	k__Eukaryota	p__Basidiomycota	c__Tremellomycetes	o__Tremellales	f__Rhynchogastremataceae	g__Papiliotrema
670	otu8385	k__Eukaryota	p__Basidiomycota	c__Tremellomycetes	o__Tremellales	f__Rhynchogastremataceae	g__Papiliotrema
671	otu8577	k__Eukaryota	p__Basidiomycota	c__Tremellomycetes	o__Tremellales	f__Rhynchogastremataceae	g__Papiliotrema
672	otu12195	k__Eukaryota	p__Basidiomycota	c__Tremellomycetes	o__Tremellales	f__Rhynchogastremataceae	g__Papiliotrema
673	otu12985	k__Eukaryota	p__Basidiomycota	c__Tremellomycetes	o__Tremellales	f__Rhynchogastremataceae	g__Papiliotrema
674	otu14358	k__Eukaryota	p__Basidiomycota	c__Tremellomycetes	o__Tremellales	f__Rhynchogastremataceae	g__Papiliotrema
675	otu17335	k__Eukaryota	p__Basidiomycota	c__Tremellomycetes	o__Tremellales	f__Rhynchogastremataceae	g__Papiliotrema
676	otu17645	k__Eukaryota	p__Basidiomycota	c__Tremellomycetes	o__Tremellales	f__Rhynchogastremataceae	g__Papiliotrema
677	otu20146	k__Eukaryota	p__Basidiomycota	c__Tremellomycetes	o__Tremellales	f__Rhynchogastremataceae	g__Papiliotrema
678	otu27331	k__Eukaryota	p__Basidiomycota	c__Tremellomycetes	o__Tremellales	f__Rhynchogastremataceae	g__Papiliotrema
679	otu27797	k__Eukaryota	p__Basidiomycota	c__Tremellomycetes	o__Tremellales	f__Rhynchogastremataceae	g__Papiliotrema
680	otu27883	k__Eukaryota	p__Basidiomycota	c__Tremellomycetes	o__Tremellales	f__Rhynchogastremataceae	g__Papiliotrema
681	otu29611	k__Eukaryota	p__Basidiomycota	c__Tremellomycetes	o__Tremellales	f__Rhynchogastremataceae	g__Papiliotrema
682	otu11272	k__Eukaryota	p__Basidiomycota	c__Agaricostilbomycetes	o__Agaricostilbales	f__Agaricostilbaceae	g__Sterigmatomyces
683	otu26890	k__Eukaryota	p__Basidiomycota	c__Cystobasidiomycetes	o__unidentified	f__unidentified	g__Cystobasidiomycetes
684	otu28090	k__Eukaryota	p__Basidiomycota	c__Cystobasidiomycetes	o__unidentified	f__unidentified	g__Cystobasidiomycetes
685	otu2154	k__Eukaryota	p__Basidiomycota	c__Tremellomycetes	o__Tremellales	f__unidentified	g__Saitozyma
686	otu11356	k__Eukaryota	p__Basidiomycota	c__Tremellomycetes	o__Tremellales	f__unidentified	g__Saitozyma
687	otu12714	k__Eukaryota	p__Basidiomycota	c__Tremellomycetes	o__Tremellales	f__unidentified	g__Saitozyma
688	otu15428	k__Eukaryota	p__Basidiomycota	c__Tremellomycetes	o__Tremellales	f__unidentified	g__Saitozyma
689	otu16214	k__Eukaryota	p__Basidiomycota	c__Tremellomycetes	o__Tremellales	f__unidentified	g__Saitozyma
690	otu25115	k__Eukaryota	p__Basidiomycota	c__Tremellomycetes	o__Tremellales	f__unidentified	g__Saitozyma
691	otu27239	k__Eukaryota	p__Basidiomycota	c__Tremellomycetes	o__Tremellales	f__unidentified	g__Saitozyma
692	otu27246	k__Eukaryota	p__Basidiomycota	c__Tremellomycetes	o__Tremellales	f__unidentified	g__Saitozyma
693	otu29948	k__Eukaryota	p__Basidiomycota	c__Tremellomycetes	o__Tremellales	f__unidentified	g__Saitozyma
694	otu30471	k__Eukaryota	p__Basidiomycota	c__Tremellomycetes	o__Tremellales	f__unidentified	g__Saitozyma
695	otu2088	k__Eukaryota	p__Basidiomycota	c__Cystobasidiomycetes	o__Cystobasidiales	f__Cystobasidiaceae	g__Cystobasidium
696	otu18050	k__Eukaryota	p__Basidiomycota	c__Cystobasidiomycetes	o__Cystobasidiales	f__Cystobasidiaceae	g__Cystobasidium
697	otu23195	k__Eukaryota	p__Basidiomycota	c__Cystobasidiomycetes	o__Cystobasidiales	f__Cystobasidiaceae	g__Cystobasidium
698	otu30955	k__Eukaryota	p__Basidiomycota	c__Cystobasidiomycetes	o__Cystobasidiales	f__Cystobasidiaceae	g__Cystobasidium
699	otu20211	k__Eukaryota	p__Basidiomycota	c__Tremellomycetes	o__Filobasidiales	f__unidentified	g__Piskurozyma
700	otu25309	k__Eukaryota	p__Basidiomycota	c__Tremellomycetes	o__Filobasidiales	f__unidentified	g__Piskurozyma
701	otu12629	k__Eukaryota	p__Basidiomycota	c__Tremellomycetes	o__Tremellales	f__unidentified	g__Dioszegia
702	otu6490	k__Eukaryota	p__Basidiomycota	c__Cystobasidiomycetes	o__Erythrobasidiales	f__Erythrobasidiaceae	g__Bannoa
703	otu1060	k__Eukaryota	p__Basidiomycota	c__Tremellomycetes	o__unidentified	f__unidentified	g__Apiotrichum
704	otu8286	k__Eukaryota	p__Basidiomycota	c__Tremellomycetes	o__unidentified	f__unidentified	g__Apiotrichum
705	otu8368	k__Eukaryota	p__Basidiomycota	c__Tremellomycetes	o__unidentified	f__unidentified	g__Apiotrichum
706	otu9359	k__Eukaryota	p__Basidiomycota	c__Tremellomycetes	o__unidentified	f__unidentified	g__Apiotrichum
707	otu11714	k__Eukaryota	p__Basidiomycota	c__Tremellomycetes	o__unidentified	f__unidentified	g__Apiotrichum
708	otu2116	k__Eukaryota	p__Basidiomycota	c__Tremellomycetes	o__Tremellales	f__unidentified	g__Bullera
709	otu5378	k__Eukaryota	p__Basidiomycota	c__Tremellomycetes	o__Tremellales	f__unidentified	g__Bullera
710	otu29893	k__Eukaryota	p__Basidiomycota	c__Tremellomycetes	o__Tremellales	f__unidentified	g__Bullera
711	otu2977	k__Eukaryota	p__Basidiomycota	c__Microbotryomycetes	o__Sporidiobolales	f__unidentified	g__Sporobolomyces
712	otu10065	k__Eukaryota	p__Basidiomycota	c__Exobasidiomycetes	o__Microstromatales	f__unidentified	g__Sympodiomycopsis
713	otu10257	k__Eukaryota	p__Basidiomycota	c__Agaricostilbomycetes	o__Agaricostilbales	f__Chionosphaeraceae	g__Cystobasidiopsis
714	otu6328	k__Eukaryota	p__Basidiomycota	c__Tremellomycetes	o__Cystofilobasidiales	f__unidentified	g__Xanthophyllomyces
715	otu8043	k__Eukaryota	p__Basidiomycota	c__Tremellomycetes	o__Cystofilobasidiales	f__unidentified	g__Xanthophyllomyces
716	otu12525	k__Eukaryota	p__Basidiomycota	c__Tremellomycetes	o__Cystofilobasidiales	f__unidentified	g__Xanthophyllomyces
717	otu15456	k__Eukaryota	p__Basidiomycota	c__Tremellomycetes	o__Cystofilobasidiales	f__unidentified	g__Xanthophyllomyces
718	otu21719	k__Eukaryota	p__Basidiomycota	c__Tremellomycetes	o__Cystofilobasidiales	f__unidentified	g__Xanthophyllomyces
719	otu2173	k__Eukaryota	p__Basidiomycota	c__Cystobasidiomycetes	o__unidentified	f__unidentified	g__Sakaguchia
720	otu11421	k__Eukaryota	p__Basidiomycota	c__Cystobasidiomycetes	o__unidentified	f__unidentified	g__Sakaguchia
721	otu19427	k__Eukaryota	p__Basidiomycota	c__Cystobasidiomycetes	o__unidentified	f__unidentified	g__Symmetrospora
722	otu2862	k__Eukaryota	p__Basidiomycota	c__Malasseziomycetes	o__Malasseziales	f__Malasseziaceae	g__Malassezia
723	otu16312	k__Eukaryota	p__Basidiomycota	c__Malasseziomycetes	o__Malasseziales	f__Malasseziaceae	g__Malassezia
724	otu18444	k__Eukaryota	p__Basidiomycota	c__Malasseziomycetes	o__Malasseziales	f__Malasseziaceae	g__Malassezia
725	otu22629	k__Eukaryota	p__Basidiomycota	c__Malasseziomycetes	o__Malasseziales	f__Malasseziaceae	g__Malassezia
726	otu15205	k__Eukaryota	p__Basidiomycota	c__Exobasidiomycetes	o__Exobasidiales	f__Cryptobasidiaceae	g__Acaromyces
727	otu25098	k__Eukaryota	p__Basidiomycota	c__Tremellomycetes	o__Tremellales	f__unidentified	g__Hannaella
728	otu29976	k__Eukaryota	p__Basidiomycota	c__Tremellomycetes	o__Tremellales	f__unidentified	g__Hannaella
729	otu11806	k__Eukaryota	p__Basidiomycota	c__Ustilaginomycetes	o__Urocystidales	f__Fereydouniaceae	g__Fereydounia
730	otu23067	k__Eukaryota	p__Basidiomycota	c__Ustilaginomycetes	o__Urocystidales	f__Fereydouniaceae	g__Fereydounia
731	otu15499	k__Eukaryota	p__Basidiomycota	c__Tremellomycetes	o__Tremellales	f__unidentified	g__Sterigmatosporidium
