# Supplementary material for: Effects of temporal and spatial scales on soil yeast communities in the peach orchard
Source: Front Microbiol. 2023 Sep 19;14:1226142. doi: 10.3389/fmicb.2023.1226142 (PMC10546340; doi:10.3389/fmicb.2023.1226142)
Supplement: Supplementary file 1 [file Data_Sheet_1.ZIP › Table S9.xlsx]

## Sheet: network.edge_list
Table S9: network.edge_list
Sample group: S15
id	source	target	weight	correlation	cor
1	otu22645	otu5604	1	1	1
2	otu22645	otu24808	1	1	1
3	otu22645	otu31045	1	1	1
4	otu22645	otu31221	1	1	1
5	otu22645	otu31265	1	1	1
6	otu22645	otu31306	1	1	1
7	otu22645	otu17121	1	1	1
8	otu22645	otu6075	1	1	1
9	otu22645	otu6311	1	1	1
10	otu22645	otu26397	1	1	1
11	otu22645	otu13184	1	1	1
12	otu22645	otu752	1	1	1
13	otu22645	otu12128	1	1	1
14	otu22645	otu21889	1	1	1
15	otu22645	otu23502	1	1	1
16	otu22645	otu30040	1	1	1
17	otu22645	otu18407	1	1	1
18	otu22645	otu16022	1	1	1
19	otu22645	otu16863	1	1	1
20	otu22645	otu18209	1	1	1
21	otu22645	otu30824	1	1	1
22	otu22645	otu25805	1	1	1
23	otu22645	otu8680	1	1	1
24	otu22645	otu23734	1	1	1
25	otu22645	otu11769	1	1	1
26	otu22645	otu60	1	1	1
27	otu22645	otu17523	1	1	1
28	otu22645	otu25990	1	1	1
29	otu22645	otu26761	1	1	1
30	otu22645	otu71	1	1	1
31	otu22645	otu7098	1	1	1
32	otu22645	otu8521	1	1	1
33	otu22645	otu22582	1	1	1
34	otu22645	otu6063	1	1	1
35	otu22645	otu8372	1	1	1
36	otu22645	otu9926	1	1	1
37	otu22645	otu10882	1	1	1
38	otu22645	otu1438	1	1	1
39	otu22645	otu5462	1	1	1
40	otu22645	otu22751	1	1	1
41	otu22645	otu6288	1	1	1
42	otu22645	otu15306	1	1	1
43	otu22645	otu17816	1	1	1
44	otu22645	otu17888	1	1	1
45	otu22645	otu19276	1	1	1
46	otu22645	otu22475	1	1	1
47	otu22645	otu28718	1	1	1
48	otu22645	otu29703	1	1	1
49	otu22645	otu31000	1	1	1
50	otu22645	otu28335	1	1	1
51	otu22645	otu19438	1	1	1
52	otu22645	otu28521	1	1	1
53	otu22645	otu10702	1	1	1
54	otu22645	otu15644	1	1	1
55	otu22645	otu14358	1	1	1
56	otu22645	otu17335	1	1	1
57	otu22645	otu30471	1	1	1
58	otu22645	otu2977	1	1	1
59	otu22645	otu2173	1	1	1
60	otu5604	otu24808	1	1	1
61	otu5604	otu31045	1	1	1
62	otu5604	otu31221	1	1	1
63	otu5604	otu31265	1	1	1
64	otu5604	otu31306	1	1	1
65	otu5604	otu17121	1	1	1
66	otu5604	otu6075	1	1	1
67	otu5604	otu6311	1	1	1
68	otu5604	otu26397	1	1	1
69	otu5604	otu13184	1	1	1
70	otu5604	otu752	1	1	1
71	otu5604	otu12128	1	1	1
72	otu5604	otu21889	1	1	1
73	otu5604	otu23502	1	1	1
74	otu5604	otu30040	1	1	1
75	otu5604	otu18407	1	1	1
76	otu5604	otu16022	1	1	1
77	otu5604	otu16863	1	1	1
78	otu5604	otu18209	1	1	1
79	otu5604	otu30824	1	1	1
80	otu5604	otu25805	1	1	1
81	otu5604	otu8680	1	1	1
82	otu5604	otu23734	1	1	1
83	otu5604	otu11769	1	1	1
84	otu5604	otu60	1	1	1
85	otu5604	otu17523	1	1	1
86	otu5604	otu25990	1	1	1
87	otu5604	otu26761	1	1	1
88	otu5604	otu71	1	1	1
89	otu5604	otu7098	1	1	1
90	otu5604	otu8521	1	1	1
91	otu5604	otu22582	1	1	1
92	otu5604	otu6063	1	1	1
93	otu5604	otu8372	1	1	1
94	otu5604	otu9926	1	1	1
95	otu5604	otu10882	1	1	1
96	otu5604	otu1438	1	1	1
97	otu5604	otu5462	1	1	1
98	otu5604	otu22751	1	1	1
99	otu5604	otu6288	1	1	1
100	otu5604	otu15306	1	1	1
101	otu5604	otu17816	1	1	1
102	otu5604	otu17888	1	1	1
103	otu5604	otu19276	1	1	1
104	otu5604	otu22475	1	1	1
105	otu5604	otu28718	1	1	1
106	otu5604	otu29703	1	1	1
107	otu5604	otu31000	1	1	1
108	otu5604	otu28335	1	1	1
109	otu5604	otu19438	1	1	1
110	otu5604	otu28521	1	1	1
111	otu5604	otu10702	1	1	1
112	otu5604	otu15644	1	1	1
113	otu5604	otu14358	1	1	1
114	otu5604	otu17335	1	1	1
115	otu5604	otu30471	1	1	1
116	otu5604	otu2977	1	1	1
117	otu5604	otu2173	1	1	1
118	otu6999	otu7893	1	1	1
119	otu6999	otu13822	1	1	1
120	otu6999	otu16527	1	1	1
121	otu6999	otu29673	1	1	1
122	otu6999	otu15421	1	1	1
123	otu6999	otu13632	1	1	1
124	otu6999	otu22871	1	1	1
125	otu6999	otu24389	1	1	1
126	otu6999	otu26864	1	1	1
127	otu6999	otu10203	1	1	1
128	otu6999	otu8148	1	1	1
129	otu6999	otu21138	1	1	1
130	otu6999	otu29092	1	1	1
131	otu6999	otu11206	1	1	1
132	otu6999	otu22786	1	1	1
133	otu6999	otu19451	1	1	1
134	otu6999	otu27293	1	1	1
135	otu6999	otu29524	1	1	1
136	otu6999	otu15542	1	1	1
137	otu6999	otu12032	1	1	1
138	otu6999	otu14265	1	1	1
139	otu6999	otu18990	1	1	1
140	otu6999	otu21154	1	1	1
141	otu6999	otu22828	1	1	1
142	otu6999	otu25688	1	1	1
143	otu6999	otu16315	1	1	1
144	otu6999	otu15695	1	1	1
145	otu6999	otu16958	1	1	1
146	otu6999	otu20437	1	1	1
147	otu6999	otu26017	1	1	1
148	otu6999	otu30545	1	1	1
149	otu6999	otu12738	1	1	1
150	otu6999	otu15287	1	1	1
151	otu6999	otu23870	1	1	1
152	otu6999	otu25462	1	1	1
153	otu6999	otu982	1	1	1
154	otu6999	otu19946	1	1	1
155	otu6999	otu9843	1	1	1
156	otu6999	otu15439	1	1	1
157	otu6999	otu19395	1	1	1
158	otu6999	otu27353	1	1	1
159	otu6999	otu13029	1	1	1
160	otu6999	otu21706	1	1	1
161	otu6999	otu23908	1	1	1
162	otu6999	otu24738	1	1	1
163	otu6999	otu28599	1	1	1
164	otu6999	otu30139	1	1	1
165	otu6999	otu2345	1	1	1
166	otu6999	otu12831	1	1	1
167	otu6999	otu13651	1	1	1
168	otu6999	otu24622	1	1	1
169	otu6999	otu25026	1	1	1
170	otu6999	otu25776	1	1	1
171	otu6999	otu26793	1	1	1
172	otu6999	otu11567	1	1	1
173	otu6999	otu20660	1	1	1
174	otu6999	otu22702	1	1	1
175	otu6999	otu24074	1	1	1
176	otu6999	otu6079	1	1	1
177	otu6999	otu7833	1	1	1
178	otu6999	otu14020	1	1	1
179	otu6999	otu18078	1	1	1
180	otu6999	otu6472	1	1	1
181	otu6999	otu13117	1	1	1
182	otu6999	otu16278	1	1	1
183	otu6999	otu23697	1	1	1
184	otu6999	otu8507	1	1	1
185	otu6999	otu27536	1	1	1
186	otu6999	otu11272	1	1	1
187	otu6999	otu26890	1	1	1
188	otu6999	otu2088	1	1	1
189	otu6999	otu12629	1	1	1
190	otu6999	otu29893	1	1	1
191	otu6999	otu10065	1	1	1
192	otu6999	otu2862	1	1	1
193	otu8008	otu10958	1	1	1
194	otu9743	otu19	1	1	1
195	otu9743	otu6855	1	1	1
196	otu9743	otu22208	1	1	1
197	otu9743	otu10173	1	1	1
198	otu9743	otu13369	1	1	1
199	otu9743	otu28600	1	1	1
200	otu9743	otu30672	1	1	1
201	otu9743	otu22195	1	1	1
202	otu9743	otu25682	1	1	1
203	otu9743	otu27856	1	1	1
204	otu9743	otu6148	1	1	1
205	otu9743	otu13487	1	1	1
206	otu9743	otu24308	1	1	1
207	otu9743	otu5984	1	1	1
208	otu9743	otu28519	1	1	1
209	otu9743	otu5371	1	1	1
210	otu9743	otu29071	1	1	1
211	otu9743	otu8489	1	1	1
212	otu9743	otu2434	1	1	1
213	otu9743	otu10550	1	1	1
214	otu9743	otu27729	1	1	1
215	otu9743	otu25074	1	1	1
216	otu9743	otu31068	1	1	1
217	otu9743	otu17470	1	1	1
218	otu9743	otu21388	1	1	1
219	otu9743	otu1247	1	1	1
220	otu9743	otu3116	1	1	1
221	otu9743	otu12044	1	1	1
222	otu9743	otu14495	1	1	1
223	otu9743	otu26221	1	1	1
224	otu9743	otu16040	1	1	1
225	otu9743	otu22763	1	1	1
226	otu9743	otu26112	1	1	1
227	otu9743	otu6251	1	1	1
228	otu9743	otu10345	1	1	1
229	otu9743	otu1271	1	1	1
230	otu9743	otu6447	1	1	1
231	otu9743	otu8592	1	1	1
232	otu9743	otu8872	1	1	1
233	otu9743	otu12290	1	1	1
234	otu9743	otu14111	1	1	1
235	otu9743	otu16693	1	1	1
236	otu9743	otu27675	1	1	1
237	otu9743	otu13334	1	1	1
238	otu9743	otu18180	1	1	1
239	otu9743	otu20774	1	1	1
240	otu9743	otu23713	1	1	1
241	otu9743	otu27730	1	1	1
242	otu9743	otu15561	1	1	1
243	otu9743	otu26097	1	1	1
244	otu9743	otu27573	1	1	1
245	otu9743	otu16827	1	1	1
246	otu9743	otu22097	1	1	1
247	otu9743	otu11195	1	1	1
248	otu9743	otu23009	1	1	1
249	otu9743	otu24509	1	1	1
250	otu9743	otu28003	1	1	1
251	otu9743	otu23906	1	1	1
252	otu9743	otu18444	1	1	1
253	otu11375	otu299	1	1	1
254	otu11375	otu11428	1	1	1
255	otu11375	otu19534	1	1	1
256	otu11375	otu23657	1	1	1
257	otu11375	otu29280	1	1	1
258	otu11375	otu15470	1	1	1
259	otu11375	otu16367	1	1	1
260	otu11375	otu9229	1	1	1
261	otu11375	otu12166	1	1	1
262	otu11375	otu28126	1	1	1
263	otu11375	otu12714	1	1	1
264	otu11896	otu6214	1	1	1
265	otu11896	otu29079	1	1	1
266	otu11896	otu18122	1	1	1
267	otu11896	otu19089	1	1	1
268	otu11896	otu31176	1	1	1
269	otu11896	otu16998	1	1	1
270	otu17405	otu21813	1	1	1
271	otu17405	otu9029	1	1	1
272	otu17405	otu14894	1	1	1
273	otu17405	otu21437	1	1	1
274	otu17405	otu17148	1	1	1
275	otu17405	otu31132	1	1	1
276	otu17405	otu13053	1	1	1
277	otu17405	otu13722	1	1	1
278	otu17405	otu17136	1	1	1
279	otu17405	otu27296	1	1	1
280	otu17405	otu2386	1	1	1
281	otu17405	otu26362	1	1	1
282	otu17405	otu22415	1	1	1
283	otu20857	otu25137	1	1	1
284	otu20857	otu17266	1	1	1
285	otu20857	otu13187	1	1	1
286	otu20857	otu10451	1	1	1
287	otu20857	otu26938	1	1	1
288	otu20857	otu27648	1	1	1
289	otu20857	otu29158	1	1	1
290	otu20857	otu14785	1	1	1
291	otu20857	otu27023	1	1	1
292	otu20857	otu1005	1	1	1
293	otu20857	otu13282	1	1	1
294	otu20857	otu17165	1	1	1
295	otu20857	otu26138	1	1	1
296	otu20857	otu11421	1	1	1
297	otu20857	otu11806	1	1	1
298	otu19	otu6855	1	1	1
299	otu19	otu22208	1	1	1
300	otu19	otu10173	1	1	1
301	otu19	otu13369	1	1	1
302	otu19	otu28600	1	1	1
303	otu19	otu30672	1	1	1
304	otu19	otu22195	1	1	1
305	otu19	otu25682	1	1	1
306	otu19	otu27856	1	1	1
307	otu19	otu6148	1	1	1
308	otu19	otu13487	1	1	1
309	otu19	otu24308	1	1	1
310	otu19	otu5984	1	1	1
311	otu19	otu28519	1	1	1
312	otu19	otu5371	1	1	1
313	otu19	otu29071	1	1	1
314	otu19	otu8489	1	1	1
315	otu19	otu2434	1	1	1
316	otu19	otu10550	1	1	1
317	otu19	otu27729	1	1	1
318	otu19	otu25074	1	1	1
319	otu19	otu31068	1	1	1
320	otu19	otu17470	1	1	1
321	otu19	otu21388	1	1	1
322	otu19	otu1247	1	1	1
323	otu19	otu3116	1	1	1
324	otu19	otu12044	1	1	1
325	otu19	otu14495	1	1	1
326	otu19	otu26221	1	1	1
327	otu19	otu16040	1	1	1
328	otu19	otu22763	1	1	1
329	otu19	otu26112	1	1	1
330	otu19	otu6251	1	1	1
331	otu19	otu10345	1	1	1
332	otu19	otu1271	1	1	1
333	otu19	otu6447	1	1	1
334	otu19	otu8592	1	1	1
335	otu19	otu8872	1	1	1
336	otu19	otu12290	1	1	1
337	otu19	otu14111	1	1	1
338	otu19	otu16693	1	1	1
339	otu19	otu27675	1	1	1
340	otu19	otu13334	1	1	1
341	otu19	otu18180	1	1	1
342	otu19	otu20774	1	1	1
343	otu19	otu23713	1	1	1
344	otu19	otu27730	1	1	1
345	otu19	otu15561	1	1	1
346	otu19	otu26097	1	1	1
347	otu19	otu27573	1	1	1
348	otu19	otu16827	1	1	1
349	otu19	otu22097	1	1	1
350	otu19	otu11195	1	1	1
351	otu19	otu23009	1	1	1
352	otu19	otu24509	1	1	1
353	otu19	otu28003	1	1	1
354	otu19	otu23906	1	1	1
355	otu19	otu18444	1	1	1
356	otu607	otu7025	1	1	1
357	otu2085	otu9684	1	1	1
358	otu2085	otu19042	1	1	1
359	otu2085	otu28625	1	1	1
360	otu2085	otu11714	1	1	1
361	otu2590	otu23725	1	1	1
362	otu2590	otu27772	1	1	1
363	otu2590	otu2863	1	1	1
364	otu6855	otu22208	1	1	1
365	otu6855	otu10173	1	1	1
366	otu6855	otu13369	1	1	1
367	otu6855	otu28600	1	1	1
368	otu6855	otu30672	1	1	1
369	otu6855	otu22195	1	1	1
370	otu6855	otu25682	1	1	1
371	otu6855	otu27856	1	1	1
372	otu6855	otu6148	1	1	1
373	otu6855	otu13487	1	1	1
374	otu6855	otu24308	1	1	1
375	otu6855	otu5984	1	1	1
376	otu6855	otu28519	1	1	1
377	otu6855	otu5371	1	1	1
378	otu6855	otu29071	1	1	1
379	otu6855	otu8489	1	1	1
380	otu6855	otu2434	1	1	1
381	otu6855	otu10550	1	1	1
382	otu6855	otu27729	1	1	1
383	otu6855	otu25074	1	1	1
384	otu6855	otu31068	1	1	1
385	otu6855	otu17470	1	1	1
386	otu6855	otu21388	1	1	1
387	otu6855	otu1247	1	1	1
388	otu6855	otu3116	1	1	1
389	otu6855	otu12044	1	1	1
390	otu6855	otu14495	1	1	1
391	otu6855	otu26221	1	1	1
392	otu6855	otu16040	1	1	1
393	otu6855	otu22763	1	1	1
394	otu6855	otu26112	1	1	1
395	otu6855	otu6251	1	1	1
396	otu6855	otu10345	1	1	1
397	otu6855	otu1271	1	1	1
398	otu6855	otu6447	1	1	1
399	otu6855	otu8592	1	1	1
400	otu6855	otu8872	1	1	1
401	otu6855	otu12290	1	1	1
402	otu6855	otu14111	1	1	1
403	otu6855	otu16693	1	1	1
404	otu6855	otu27675	1	1	1
405	otu6855	otu13334	1	1	1
406	otu6855	otu18180	1	1	1
407	otu6855	otu20774	1	1	1
408	otu6855	otu23713	1	1	1
409	otu6855	otu27730	1	1	1
410	otu6855	otu15561	1	1	1
411	otu6855	otu26097	1	1	1
412	otu6855	otu27573	1	1	1
413	otu6855	otu16827	1	1	1
414	otu6855	otu22097	1	1	1
415	otu6855	otu11195	1	1	1
416	otu6855	otu23009	1	1	1
417	otu6855	otu24509	1	1	1
418	otu6855	otu28003	1	1	1
419	otu6855	otu23906	1	1	1
420	otu6855	otu18444	1	1	1
421	otu8560	otu25560	1	1	1
422	otu8560	otu29740	1	1	1
423	otu8560	otu11000	1	1	1
424	otu8560	otu25242	1	1	1
425	otu8560	otu28846	1	1	1
426	otu8560	otu227	1	1	1
427	otu8560	otu5529	1	1	1
428	otu8560	otu19601	1	1	1
429	otu8560	otu18165	1	1	1
430	otu8560	otu24581	1	1	1
431	otu8560	otu26521	1	1	1
432	otu8560	otu20505	1	1	1
433	otu8560	otu9347	1	1	1
434	otu8560	otu29526	1	1	1
435	otu8560	otu13506	1	1	1
436	otu8560	otu8097	1	1	1
437	otu8560	otu22869	1	1	1
438	otu8560	otu28727	1	1	1
439	otu8560	otu12558	1	1	1
440	otu8560	otu22741	1	1	1
441	otu8560	otu13146	1	1	1
442	otu8560	otu13946	1	1	1
443	otu8560	otu20303	1	1	1
444	otu8560	otu25243	1	1	1
445	otu8560	otu26550	1	1	1
446	otu8560	otu16125	1	1	1
447	otu8560	otu20450	1	1	1
448	otu8560	otu20217	1	1	1
449	otu8560	otu8385	1	1	1
450	otu8560	otu12195	1	1	1
451	otu8560	otu2154	1	1	1
452	otu8560	otu9359	1	1	1
453	otu8560	otu15499	1	1	1
454	otu10872	otu7855	1	1	1
455	otu10872	otu26331	1	1	1
456	otu10872	otu25965	1	1	1
457	otu10872	otu17645	1	1	1
458	otu14188	otu9998	1	1	1
459	otu14188	otu6892	1	1	1
460	otu14188	otu9087	1	1	1
461	otu14188	otu12402	1	1	1
462	otu14188	otu20149	1	1	1
463	otu14188	otu22321	1	1	1
464	otu14188	otu30400	1	1	1
465	otu14188	otu15926	1	1	1
466	otu14188	otu25544	1	1	1
467	otu14188	otu313	1	1	1
468	otu14188	otu16120	1	1	1
469	otu14382	otu13801	1	1	1
470	otu14382	otu22692	1	1	1
471	otu14382	otu6231	1	1	1
472	otu14484	otu7192	1	1	1
473	otu14484	otu10164	1	1	1
474	otu14484	otu22392	1	1	1
475	otu14484	otu28731	1	1	1
476	otu14484	otu13144	1	1	1
477	otu14484	otu27145	1	1	1
478	otu14484	otu6930	1	1	1
479	otu14484	otu7841	1	1	1
480	otu14484	otu9589	1	1	1
481	otu14484	otu12830	1	1	1
482	otu14484	otu8479	1	1	1
483	otu14484	otu11904	1	1	1
484	otu14484	otu17122	1	1	1
485	otu14484	otu28324	1	1	1
486	otu14484	otu22777	1	1	1
487	otu14484	otu22425	1	1	1
488	otu14484	otu24726	1	1	1
489	otu14484	otu11355	1	1	1
490	otu14484	otu28014	1	1	1
491	otu14484	otu24599	1	1	1
492	otu14484	otu7956	1	1	1
493	otu14484	otu9118	1	1	1
494	otu14484	otu9196	1	1	1
495	otu14484	otu9622	1	1	1
496	otu14484	otu12508	1	1	1
497	otu14484	otu16992	1	1	1
498	otu14484	otu17245	1	1	1
499	otu14484	otu25810	1	1	1
500	otu14484	otu29141	1	1	1
501	otu14484	otu5346	1	1	1
502	otu14484	otu5564	1	1	1
503	otu14484	otu11025	1	1	1
504	otu14484	otu14195	1	1	1
505	otu14484	otu17416	1	1	1
506	otu14484	otu25213	1	1	1
507	otu14484	otu29008	1	1	1
508	otu14484	otu19690	1	1	1
509	otu14484	otu9638	1	1	1
510	otu14484	otu17694	1	1	1
511	otu14484	otu25166	1	1	1
512	otu14484	otu23421	1	1	1
513	otu14484	otu15091	1	1	1
514	otu14484	otu22705	1	1	1
515	otu14484	otu25745	1	1	1
516	otu14484	otu30624	1	1	1
517	otu14484	otu16488	1	1	1
518	otu14484	otu18740	1	1	1
519	otu14484	otu13413	1	1	1
520	otu14484	otu27331	1	1	1
521	otu14484	otu27797	1	1	1
522	otu14484	otu29611	1	1	1
523	otu14484	otu23195	1	1	1
524	otu14484	otu2116	1	1	1
525	otu14484	otu8043	1	1	1
526	otu14484	otu15456	1	1	1
527	otu14484	otu29976	1	1	1
528	otu14690	otu7843	1	1	1
529	otu14690	otu18264	1	1	1
530	otu14690	otu21749	1	1	1
531	otu16728	otu1827	1	1	1
532	otu16728	otu1245	1	1	1
533	otu16728	otu24473	1	-1	-1
534	otu18105	otu29989	1	1	1
535	otu18105	otu30712	1	1	1
536	otu18105	otu23693	1	1	1
537	otu18105	otu27362	1	1	1
538	otu18105	otu19899	1	1	1
539	otu18105	otu12497	1	1	1
540	otu18105	otu6873	1	1	1
541	otu18105	otu18961	1	1	1
542	otu18105	otu26558	1	1	1
543	otu18105	otu27710	1	1	1
544	otu18105	otu21719	1	1	1
545	otu24652	otu7315	1	1	1
546	otu24652	otu10326	1	1	1
547	otu24652	otu2324	1	1	1
548	otu24652	otu13167	1	1	1
549	otu24652	otu17273	1	1	1
550	otu24652	otu30842	1	1	1
551	otu24652	otu14918	1	1	1
552	otu24652	otu17755	1	1	1
553	otu24652	otu18993	1	1	1
554	otu24652	otu26026	1	1	1
555	otu24652	otu23377	1	1	1
556	otu24652	otu15131	1	1	1
557	otu24652	otu17652	1	1	1
558	otu24652	otu28594	1	1	1
559	otu24652	otu20918	1	1	1
560	otu24652	otu1273	1	1	1
561	otu24652	otu1120	1	1	1
562	otu24652	otu2533	1	1	1
563	otu24652	otu8811	1	1	1
564	otu24652	otu9760	1	1	1
565	otu24652	otu10352	1	1	1
566	otu24652	otu11580	1	1	1
567	otu24652	otu16196	1	1	1
568	otu24652	otu16598	1	1	1
569	otu24652	otu16708	1	1	1
570	otu24652	otu17774	1	1	1
571	otu24652	otu18089	1	1	1
572	otu24652	otu25250	1	1	1
573	otu24652	otu25395	1	1	1
574	otu24652	otu28692	1	1	1
575	otu24652	otu29176	1	1	1
576	otu24652	otu29915	1	1	1
577	otu24652	otu30109	1	1	1
578	otu24652	otu17545	1	1	1
579	otu24652	otu19688	1	1	1
580	otu24652	otu25847	1	1	1
581	otu24652	otu27816	1	1	1
582	otu24652	otu11996	1	1	1
583	otu24652	otu10236	1	1	1
584	otu24652	otu12757	1	1	1
585	otu24652	otu15493	1	1	1
586	otu24652	otu13777	1	1	1
587	otu24652	otu22549	1	1	1
588	otu24652	otu23964	1	1	1
589	otu24652	otu31127	1	1	1
590	otu24652	otu25647	1	1	1
591	otu24652	otu26437	1	1	1
592	otu24652	otu232	1	1	1
593	otu24652	otu8454	1	1	1
594	otu24652	otu14215	1	1	1
595	otu24652	otu14410	1	1	1
596	otu24652	otu9737	1	1	1
597	otu24652	otu16355	1	1	1
598	otu24652	otu18980	1	1	1
599	otu24652	otu30878	1	1	1
600	otu24652	otu8577	1	1	1
601	otu24652	otu12985	1	1	1
602	otu24652	otu25309	1	1	1
603	otu24652	otu1060	1	1	1
604	otu24652	otu19427	1	1	1
605	otu24652	otu22629	1	1	1
606	otu24652	otu15205	1	1	1
607	otu25491	otu8286	1	1	1
608	otu26875	otu18433	1	1	1
609	otu26875	otu21042	1	1	1
610	otu27660	otu30599	1	1	1
611	otu27660	otu3036	1	1	1
612	otu27660	otu24945	1	1	1
613	otu27660	otu17972	1	1	1
614	otu27660	otu30507	1	1	1
615	otu27660	otu12600	1	1	1
616	otu27660	otu21171	1	1	1
617	otu27660	otu10502	1	1	1
618	otu27660	otu10280	1	1	1
619	otu28139	otu13475	1	1	1
620	otu28139	otu23174	1	1	1
621	otu28139	otu25029	1	1	1
622	otu28139	otu24380	1	1	1
623	otu28139	otu21141	1	1	1
624	otu28139	otu192	1	1	1
625	otu28139	otu5306	1	1	1
626	otu28139	otu25131	1	1	1
627	otu28139	otu6095	1	1	1
628	otu28139	otu10257	1	1	1
629	otu29989	otu30712	1	1	1
630	otu29989	otu23693	1	1	1
631	otu29989	otu27362	1	1	1
632	otu29989	otu19899	1	1	1
633	otu29989	otu12497	1	1	1
634	otu29989	otu6873	1	1	1
635	otu29989	otu18961	1	1	1
636	otu29989	otu26558	1	1	1
637	otu29989	otu27710	1	1	1
638	otu29989	otu21719	1	1	1
639	otu299	otu11428	1	1	1
640	otu299	otu19534	1	1	1
641	otu299	otu23657	1	1	1
642	otu299	otu29280	1	1	1
643	otu299	otu15470	1	1	1
644	otu299	otu16367	1	1	1
645	otu299	otu9229	1	1	1
646	otu299	otu12166	1	1	1
647	otu299	otu28126	1	1	1
648	otu299	otu12714	1	1	1
649	otu2791	otu30833	1	1	1
650	otu2791	otu10264	1	1	1
651	otu2791	otu6457	1	1	1
652	otu2791	otu13981	1	1	1
653	otu2791	otu21508	1	1	1
654	otu2791	otu18919	1	1	1
655	otu2791	otu29948	1	1	1
656	otu7192	otu10164	1	1	1
657	otu7192	otu22392	1	1	1
658	otu7192	otu28731	1	1	1
659	otu7192	otu13144	1	1	1
660	otu7192	otu27145	1	1	1
661	otu7192	otu6930	1	1	1
662	otu7192	otu7841	1	1	1
663	otu7192	otu9589	1	1	1
664	otu7192	otu12830	1	1	1
665	otu7192	otu8479	1	1	1
666	otu7192	otu11904	1	1	1
667	otu7192	otu17122	1	1	1
668	otu7192	otu28324	1	1	1
669	otu7192	otu22777	1	1	1
670	otu7192	otu22425	1	1	1
671	otu7192	otu24726	1	1	1
672	otu7192	otu11355	1	1	1
673	otu7192	otu28014	1	1	1
674	otu7192	otu24599	1	1	1
675	otu7192	otu7956	1	1	1
676	otu7192	otu9118	1	1	1
677	otu7192	otu9196	1	1	1
678	otu7192	otu9622	1	1	1
679	otu7192	otu12508	1	1	1
680	otu7192	otu16992	1	1	1
681	otu7192	otu17245	1	1	1
682	otu7192	otu25810	1	1	1
683	otu7192	otu29141	1	1	1
684	otu7192	otu5346	1	1	1
685	otu7192	otu5564	1	1	1
686	otu7192	otu11025	1	1	1
687	otu7192	otu14195	1	1	1
688	otu7192	otu17416	1	1	1
689	otu7192	otu25213	1	1	1
690	otu7192	otu29008	1	1	1
691	otu7192	otu19690	1	1	1
692	otu7192	otu9638	1	1	1
693	otu7192	otu17694	1	1	1
694	otu7192	otu25166	1	1	1
695	otu7192	otu23421	1	1	1
696	otu7192	otu15091	1	1	1
697	otu7192	otu22705	1	1	1
698	otu7192	otu25745	1	1	1
699	otu7192	otu30624	1	1	1
700	otu7192	otu16488	1	1	1
701	otu7192	otu18740	1	1	1
702	otu7192	otu13413	1	1	1
703	otu7192	otu27331	1	1	1
704	otu7192	otu27797	1	1	1
705	otu7192	otu29611	1	1	1
706	otu7192	otu23195	1	1	1
707	otu7192	otu2116	1	1	1
708	otu7192	otu8043	1	1	1
709	otu7192	otu15456	1	1	1
710	otu7192	otu29976	1	1	1
711	otu7315	otu10326	1	1	1
712	otu7315	otu2324	1	1	1
713	otu7315	otu13167	1	1	1
714	otu7315	otu17273	1	1	1
715	otu7315	otu30842	1	1	1
716	otu7315	otu14918	1	1	1
717	otu7315	otu17755	1	1	1
718	otu7315	otu18993	1	1	1
719	otu7315	otu26026	1	1	1
720	otu7315	otu23377	1	1	1
721	otu7315	otu15131	1	1	1
722	otu7315	otu17652	1	1	1
723	otu7315	otu28594	1	1	1
724	otu7315	otu20918	1	1	1
725	otu7315	otu1273	1	1	1
726	otu7315	otu1120	1	1	1
727	otu7315	otu2533	1	1	1
728	otu7315	otu8811	1	1	1
729	otu7315	otu9760	1	1	1
730	otu7315	otu10352	1	1	1
731	otu7315	otu11580	1	1	1
732	otu7315	otu16196	1	1	1
733	otu7315	otu16598	1	1	1
734	otu7315	otu16708	1	1	1
735	otu7315	otu17774	1	1	1
736	otu7315	otu18089	1	1	1
737	otu7315	otu25250	1	1	1
738	otu7315	otu25395	1	1	1
739	otu7315	otu28692	1	1	1
740	otu7315	otu29176	1	1	1
741	otu7315	otu29915	1	1	1
742	otu7315	otu30109	1	1	1
743	otu7315	otu17545	1	1	1
744	otu7315	otu19688	1	1	1
745	otu7315	otu25847	1	1	1
746	otu7315	otu27816	1	1	1
747	otu7315	otu11996	1	1	1
748	otu7315	otu10236	1	1	1
749	otu7315	otu12757	1	1	1
750	otu7315	otu15493	1	1	1
751	otu7315	otu13777	1	1	1
752	otu7315	otu22549	1	1	1
753	otu7315	otu23964	1	1	1
754	otu7315	otu31127	1	1	1
755	otu7315	otu25647	1	1	1
756	otu7315	otu26437	1	1	1
757	otu7315	otu232	1	1	1
758	otu7315	otu8454	1	1	1
759	otu7315	otu14215	1	1	1
760	otu7315	otu14410	1	1	1
761	otu7315	otu9737	1	1	1
762	otu7315	otu16355	1	1	1
763	otu7315	otu18980	1	1	1
764	otu7315	otu30878	1	1	1
765	otu7315	otu8577	1	1	1
766	otu7315	otu12985	1	1	1
767	otu7315	otu25309	1	1	1
768	otu7315	otu1060	1	1	1
769	otu7315	otu19427	1	1	1
770	otu7315	otu22629	1	1	1
771	otu7315	otu15205	1	1	1
772	otu7893	otu13822	1	1	1
773	otu7893	otu16527	1	1	1
774	otu7893	otu29673	1	1	1
775	otu7893	otu15421	1	1	1
776	otu7893	otu13632	1	1	1
777	otu7893	otu22871	1	1	1
778	otu7893	otu24389	1	1	1
779	otu7893	otu26864	1	1	1
780	otu7893	otu10203	1	1	1
781	otu7893	otu8148	1	1	1
782	otu7893	otu21138	1	1	1
783	otu7893	otu29092	1	1	1
784	otu7893	otu11206	1	1	1
785	otu7893	otu22786	1	1	1
786	otu7893	otu19451	1	1	1
787	otu7893	otu27293	1	1	1
788	otu7893	otu29524	1	1	1
789	otu7893	otu15542	1	1	1
790	otu7893	otu12032	1	1	1
791	otu7893	otu14265	1	1	1
792	otu7893	otu18990	1	1	1
793	otu7893	otu21154	1	1	1
794	otu7893	otu22828	1	1	1
795	otu7893	otu25688	1	1	1
796	otu7893	otu16315	1	1	1
797	otu7893	otu15695	1	1	1
798	otu7893	otu16958	1	1	1
799	otu7893	otu20437	1	1	1
800	otu7893	otu26017	1	1	1
801	otu7893	otu30545	1	1	1
802	otu7893	otu12738	1	1	1
803	otu7893	otu15287	1	1	1
804	otu7893	otu23870	1	1	1
805	otu7893	otu25462	1	1	1
806	otu7893	otu982	1	1	1
807	otu7893	otu19946	1	1	1
808	otu7893	otu9843	1	1	1
809	otu7893	otu15439	1	1	1
810	otu7893	otu19395	1	1	1
811	otu7893	otu27353	1	1	1
812	otu7893	otu13029	1	1	1
813	otu7893	otu21706	1	1	1
814	otu7893	otu23908	1	1	1
815	otu7893	otu24738	1	1	1
816	otu7893	otu28599	1	1	1
817	otu7893	otu30139	1	1	1
818	otu7893	otu2345	1	1	1
819	otu7893	otu12831	1	1	1
820	otu7893	otu13651	1	1	1
821	otu7893	otu24622	1	1	1
822	otu7893	otu25026	1	1	1
823	otu7893	otu25776	1	1	1
824	otu7893	otu26793	1	1	1
825	otu7893	otu11567	1	1	1
826	otu7893	otu20660	1	1	1
827	otu7893	otu22702	1	1	1
828	otu7893	otu24074	1	1	1
829	otu7893	otu6079	1	1	1
830	otu7893	otu7833	1	1	1
831	otu7893	otu14020	1	1	1
832	otu7893	otu18078	1	1	1
833	otu7893	otu6472	1	1	1
834	otu7893	otu13117	1	1	1
835	otu7893	otu16278	1	1	1
836	otu7893	otu23697	1	1	1
837	otu7893	otu8507	1	1	1
838	otu7893	otu27536	1	1	1
839	otu7893	otu11272	1	1	1
840	otu7893	otu26890	1	1	1
841	otu7893	otu2088	1	1	1
842	otu7893	otu12629	1	1	1
843	otu7893	otu29893	1	1	1
844	otu7893	otu10065	1	1	1
845	otu7893	otu2862	1	1	1
846	otu9367	otu20539	1	1	1
847	otu9367	otu21233	1	1	1
848	otu9367	otu15712	1	1	1
849	otu9367	otu15852	1	1	1
850	otu9367	otu2620	1	1	1
851	otu9367	otu8874	1	1	1
852	otu9367	otu7715	1	1	1
853	otu9367	otu19394	1	1	1
854	otu9367	otu11189	1	1	1
855	otu9367	otu23129	1	1	1
856	otu9367	otu25012	1	1	1
857	otu9367	otu11356	1	1	1
858	otu9367	otu15428	1	1	1
859	otu9367	otu27246	1	1	1
860	otu9864	otu19598	1	1	1
861	otu9864	otu17228	1	1	1
862	otu10024	otu10002	1	1	1
863	otu10164	otu22392	1	1	1
864	otu10164	otu28731	1	1	1
865	otu10164	otu13144	1	1	1
866	otu10164	otu27145	1	1	1
867	otu10164	otu6930	1	1	1
868	otu10164	otu7841	1	1	1
869	otu10164	otu9589	1	1	1
870	otu10164	otu12830	1	1	1
871	otu10164	otu8479	1	1	1
872	otu10164	otu11904	1	1	1
873	otu10164	otu17122	1	1	1
874	otu10164	otu28324	1	1	1
875	otu10164	otu22777	1	1	1
876	otu10164	otu22425	1	1	1
877	otu10164	otu24726	1	1	1
878	otu10164	otu11355	1	1	1
879	otu10164	otu28014	1	1	1
880	otu10164	otu24599	1	1	1
881	otu10164	otu7956	1	1	1
882	otu10164	otu9118	1	1	1
883	otu10164	otu9196	1	1	1
884	otu10164	otu9622	1	1	1
885	otu10164	otu12508	1	1	1
886	otu10164	otu16992	1	1	1
887	otu10164	otu17245	1	1	1
888	otu10164	otu25810	1	1	1
889	otu10164	otu29141	1	1	1
890	otu10164	otu5346	1	1	1
891	otu10164	otu5564	1	1	1
892	otu10164	otu11025	1	1	1
893	otu10164	otu14195	1	1	1
894	otu10164	otu17416	1	1	1
895	otu10164	otu25213	1	1	1
896	otu10164	otu29008	1	1	1
897	otu10164	otu19690	1	1	1
898	otu10164	otu9638	1	1	1
899	otu10164	otu17694	1	1	1
900	otu10164	otu25166	1	1	1
901	otu10164	otu23421	1	1	1
902	otu10164	otu15091	1	1	1
903	otu10164	otu22705	1	1	1
904	otu10164	otu25745	1	1	1
905	otu10164	otu30624	1	1	1
906	otu10164	otu16488	1	1	1
907	otu10164	otu18740	1	1	1
908	otu10164	otu13413	1	1	1
909	otu10164	otu27331	1	1	1
910	otu10164	otu27797	1	1	1
911	otu10164	otu29611	1	1	1
912	otu10164	otu23195	1	1	1
913	otu10164	otu2116	1	1	1
914	otu10164	otu8043	1	1	1
915	otu10164	otu15456	1	1	1
916	otu10164	otu29976	1	1	1
917	otu10326	otu2324	1	1	1
918	otu10326	otu13167	1	1	1
919	otu10326	otu17273	1	1	1
920	otu10326	otu30842	1	1	1
921	otu10326	otu14918	1	1	1
922	otu10326	otu17755	1	1	1
923	otu10326	otu18993	1	1	1
924	otu10326	otu26026	1	1	1
925	otu10326	otu23377	1	1	1
926	otu10326	otu15131	1	1	1
927	otu10326	otu17652	1	1	1
928	otu10326	otu28594	1	1	1
929	otu10326	otu20918	1	1	1
930	otu10326	otu1273	1	1	1
931	otu10326	otu1120	1	1	1
932	otu10326	otu2533	1	1	1
933	otu10326	otu8811	1	1	1
934	otu10326	otu9760	1	1	1
935	otu10326	otu10352	1	1	1
936	otu10326	otu11580	1	1	1
937	otu10326	otu16196	1	1	1
938	otu10326	otu16598	1	1	1
939	otu10326	otu16708	1	1	1
940	otu10326	otu17774	1	1	1
941	otu10326	otu18089	1	1	1
942	otu10326	otu25250	1	1	1
943	otu10326	otu25395	1	1	1
944	otu10326	otu28692	1	1	1
945	otu10326	otu29176	1	1	1
946	otu10326	otu29915	1	1	1
947	otu10326	otu30109	1	1	1
948	otu10326	otu17545	1	1	1
949	otu10326	otu19688	1	1	1
950	otu10326	otu25847	1	1	1
951	otu10326	otu27816	1	1	1
952	otu10326	otu11996	1	1	1
953	otu10326	otu10236	1	1	1
954	otu10326	otu12757	1	1	1
955	otu10326	otu15493	1	1	1
956	otu10326	otu13777	1	1	1
957	otu10326	otu22549	1	1	1
958	otu10326	otu23964	1	1	1
959	otu10326	otu31127	1	1	1
960	otu10326	otu25647	1	1	1
961	otu10326	otu26437	1	1	1
962	otu10326	otu232	1	1	1
963	otu10326	otu8454	1	1	1
964	otu10326	otu14215	1	1	1
965	otu10326	otu14410	1	1	1
966	otu10326	otu9737	1	1	1
967	otu10326	otu16355	1	1	1
968	otu10326	otu18980	1	1	1
969	otu10326	otu30878	1	1	1
970	otu10326	otu8577	1	1	1
971	otu10326	otu12985	1	1	1
972	otu10326	otu25309	1	1	1
973	otu10326	otu1060	1	1	1
974	otu10326	otu19427	1	1	1
975	otu10326	otu22629	1	1	1
976	otu10326	otu15205	1	1	1
977	otu11428	otu19534	1	1	1
978	otu11428	otu23657	1	1	1
979	otu11428	otu29280	1	1	1
980	otu11428	otu15470	1	1	1
981	otu11428	otu16367	1	1	1
982	otu11428	otu9229	1	1	1
983	otu11428	otu12166	1	1	1
984	otu11428	otu28126	1	1	1
985	otu11428	otu12714	1	1	1
986	otu12407	otu5295	1	1	1
987	otu12407	otu7147	1	1	1
988	otu12407	otu13367	1	1	1
989	otu12407	otu11970	1	1	1
990	otu12407	otu26577	1	1	1
991	otu13822	otu16527	1	1	1
992	otu13822	otu29673	1	1	1
993	otu13822	otu15421	1	1	1
994	otu13822	otu13632	1	1	1
995	otu13822	otu22871	1	1	1
996	otu13822	otu24389	1	1	1
997	otu13822	otu26864	1	1	1
998	otu13822	otu10203	1	1	1
999	otu13822	otu8148	1	1	1
1000	otu13822	otu21138	1	1	1
1001	otu13822	otu29092	1	1	1
1002	otu13822	otu11206	1	1	1
1003	otu13822	otu22786	1	1	1
1004	otu13822	otu19451	1	1	1
1005	otu13822	otu27293	1	1	1
1006	otu13822	otu29524	1	1	1
1007	otu13822	otu15542	1	1	1
1008	otu13822	otu12032	1	1	1
1009	otu13822	otu14265	1	1	1
1010	otu13822	otu18990	1	1	1
1011	otu13822	otu21154	1	1	1
1012	otu13822	otu22828	1	1	1
1013	otu13822	otu25688	1	1	1
1014	otu13822	otu16315	1	1	1
1015	otu13822	otu15695	1	1	1
1016	otu13822	otu16958	1	1	1
1017	otu13822	otu20437	1	1	1
1018	otu13822	otu26017	1	1	1
1019	otu13822	otu30545	1	1	1
1020	otu13822	otu12738	1	1	1
1021	otu13822	otu15287	1	1	1
1022	otu13822	otu23870	1	1	1
1023	otu13822	otu25462	1	1	1
1024	otu13822	otu982	1	1	1
1025	otu13822	otu19946	1	1	1
1026	otu13822	otu9843	1	1	1
1027	otu13822	otu15439	1	1	1
1028	otu13822	otu19395	1	1	1
1029	otu13822	otu27353	1	1	1
1030	otu13822	otu13029	1	1	1
1031	otu13822	otu21706	1	1	1
1032	otu13822	otu23908	1	1	1
1033	otu13822	otu24738	1	1	1
1034	otu13822	otu28599	1	1	1
1035	otu13822	otu30139	1	1	1
1036	otu13822	otu2345	1	1	1
1037	otu13822	otu12831	1	1	1
1038	otu13822	otu13651	1	1	1
1039	otu13822	otu24622	1	1	1
1040	otu13822	otu25026	1	1	1
1041	otu13822	otu25776	1	1	1
1042	otu13822	otu26793	1	1	1
1043	otu13822	otu11567	1	1	1
1044	otu13822	otu20660	1	1	1
1045	otu13822	otu22702	1	1	1
1046	otu13822	otu24074	1	1	1
1047	otu13822	otu6079	1	1	1
1048	otu13822	otu7833	1	1	1
1049	otu13822	otu14020	1	1	1
1050	otu13822	otu18078	1	1	1
1051	otu13822	otu6472	1	1	1
1052	otu13822	otu13117	1	1	1
1053	otu13822	otu16278	1	1	1
1054	otu13822	otu23697	1	1	1
1055	otu13822	otu8507	1	1	1
1056	otu13822	otu27536	1	1	1
1057	otu13822	otu11272	1	1	1
1058	otu13822	otu26890	1	1	1
1059	otu13822	otu2088	1	1	1
1060	otu13822	otu12629	1	1	1
1061	otu13822	otu29893	1	1	1
1062	otu13822	otu10065	1	1	1
1063	otu13822	otu2862	1	1	1
1064	otu16453	otu23969	1	1	1
1065	otu16453	otu1465	1	1	1
1066	otu16453	otu30832	1	1	1
1067	otu16453	otu2359	1	1	1
1068	otu16453	otu9235	1	1	1
1069	otu16453	otu29118	1	1	1
1070	otu16453	otu189	1	1	1
1071	otu16453	otu15115	1	1	1
1072	otu16453	otu23893	1	1	1
1073	otu16453	otu6328	1	1	1
1074	otu16527	otu29673	1	1	1
1075	otu16527	otu15421	1	1	1
1076	otu16527	otu13632	1	1	1
1077	otu16527	otu22871	1	1	1
1078	otu16527	otu24389	1	1	1
1079	otu16527	otu26864	1	1	1
1080	otu16527	otu10203	1	1	1
1081	otu16527	otu8148	1	1	1
1082	otu16527	otu21138	1	1	1
1083	otu16527	otu29092	1	1	1
1084	otu16527	otu11206	1	1	1
1085	otu16527	otu22786	1	1	1
1086	otu16527	otu19451	1	1	1
1087	otu16527	otu27293	1	1	1
1088	otu16527	otu29524	1	1	1
1089	otu16527	otu15542	1	1	1
1090	otu16527	otu12032	1	1	1
1091	otu16527	otu14265	1	1	1
1092	otu16527	otu18990	1	1	1
1093	otu16527	otu21154	1	1	1
1094	otu16527	otu22828	1	1	1
1095	otu16527	otu25688	1	1	1
1096	otu16527	otu16315	1	1	1
1097	otu16527	otu15695	1	1	1
1098	otu16527	otu16958	1	1	1
1099	otu16527	otu20437	1	1	1
1100	otu16527	otu26017	1	1	1
1101	otu16527	otu30545	1	1	1
1102	otu16527	otu12738	1	1	1
1103	otu16527	otu15287	1	1	1
1104	otu16527	otu23870	1	1	1
1105	otu16527	otu25462	1	1	1
1106	otu16527	otu982	1	1	1
1107	otu16527	otu19946	1	1	1
1108	otu16527	otu9843	1	1	1
1109	otu16527	otu15439	1	1	1
1110	otu16527	otu19395	1	1	1
1111	otu16527	otu27353	1	1	1
1112	otu16527	otu13029	1	1	1
1113	otu16527	otu21706	1	1	1
1114	otu16527	otu23908	1	1	1
1115	otu16527	otu24738	1	1	1
1116	otu16527	otu28599	1	1	1
1117	otu16527	otu30139	1	1	1
1118	otu16527	otu2345	1	1	1
1119	otu16527	otu12831	1	1	1
1120	otu16527	otu13651	1	1	1
1121	otu16527	otu24622	1	1	1
1122	otu16527	otu25026	1	1	1
1123	otu16527	otu25776	1	1	1
1124	otu16527	otu26793	1	1	1
1125	otu16527	otu11567	1	1	1
1126	otu16527	otu20660	1	1	1
1127	otu16527	otu22702	1	1	1
1128	otu16527	otu24074	1	1	1
1129	otu16527	otu6079	1	1	1
1130	otu16527	otu7833	1	1	1
1131	otu16527	otu14020	1	1	1
1132	otu16527	otu18078	1	1	1
1133	otu16527	otu6472	1	1	1
1134	otu16527	otu13117	1	1	1
1135	otu16527	otu16278	1	1	1
1136	otu16527	otu23697	1	1	1
1137	otu16527	otu8507	1	1	1
1138	otu16527	otu27536	1	1	1
1139	otu16527	otu11272	1	1	1
1140	otu16527	otu26890	1	1	1
1141	otu16527	otu2088	1	1	1
1142	otu16527	otu12629	1	1	1
1143	otu16527	otu29893	1	1	1
1144	otu16527	otu10065	1	1	1
1145	otu16527	otu2862	1	1	1
1146	otu18144	otu28816	1	1	1
1147	otu18144	otu30374	1	1	1
1148	otu18433	otu21042	1	1	1
1149	otu20539	otu21233	1	1	1
1150	otu20539	otu15712	1	1	1
1151	otu20539	otu15852	1	1	1
1152	otu20539	otu2620	1	1	1
1153	otu20539	otu8874	1	1	1
1154	otu20539	otu7715	1	1	1
1155	otu20539	otu19394	1	1	1
1156	otu20539	otu11189	1	1	1
1157	otu20539	otu23129	1	1	1
1158	otu20539	otu25012	1	1	1
1159	otu20539	otu11356	1	1	1
1160	otu20539	otu15428	1	1	1
1161	otu20539	otu27246	1	1	1
1162	otu22208	otu10173	1	1	1
1163	otu22208	otu13369	1	1	1
1164	otu22208	otu28600	1	1	1
1165	otu22208	otu30672	1	1	1
1166	otu22208	otu22195	1	1	1
1167	otu22208	otu25682	1	1	1
1168	otu22208	otu27856	1	1	1
1169	otu22208	otu6148	1	1	1
1170	otu22208	otu13487	1	1	1
1171	otu22208	otu24308	1	1	1
1172	otu22208	otu5984	1	1	1
1173	otu22208	otu28519	1	1	1
1174	otu22208	otu5371	1	1	1
1175	otu22208	otu29071	1	1	1
1176	otu22208	otu8489	1	1	1
1177	otu22208	otu2434	1	1	1
1178	otu22208	otu10550	1	1	1
1179	otu22208	otu27729	1	1	1
1180	otu22208	otu25074	1	1	1
1181	otu22208	otu31068	1	1	1
1182	otu22208	otu17470	1	1	1
1183	otu22208	otu21388	1	1	1
1184	otu22208	otu1247	1	1	1
1185	otu22208	otu3116	1	1	1
1186	otu22208	otu12044	1	1	1
1187	otu22208	otu14495	1	1	1
1188	otu22208	otu26221	1	1	1
1189	otu22208	otu16040	1	1	1
1190	otu22208	otu22763	1	1	1
1191	otu22208	otu26112	1	1	1
1192	otu22208	otu6251	1	1	1
1193	otu22208	otu10345	1	1	1
1194	otu22208	otu1271	1	1	1
1195	otu22208	otu6447	1	1	1
1196	otu22208	otu8592	1	1	1
1197	otu22208	otu8872	1	1	1
1198	otu22208	otu12290	1	1	1
1199	otu22208	otu14111	1	1	1
1200	otu22208	otu16693	1	1	1
1201	otu22208	otu27675	1	1	1
1202	otu22208	otu13334	1	1	1
1203	otu22208	otu18180	1	1	1
1204	otu22208	otu20774	1	1	1
1205	otu22208	otu23713	1	1	1
1206	otu22208	otu27730	1	1	1
1207	otu22208	otu15561	1	1	1
1208	otu22208	otu26097	1	1	1
1209	otu22208	otu27573	1	1	1
1210	otu22208	otu16827	1	1	1
1211	otu22208	otu22097	1	1	1
1212	otu22208	otu11195	1	1	1
1213	otu22208	otu23009	1	1	1
1214	otu22208	otu24509	1	1	1
1215	otu22208	otu28003	1	1	1
1216	otu22208	otu23906	1	1	1
1217	otu22208	otu18444	1	1	1
1218	otu22392	otu28731	1	1	1
1219	otu22392	otu13144	1	1	1
1220	otu22392	otu27145	1	1	1
1221	otu22392	otu6930	1	1	1
1222	otu22392	otu7841	1	1	1
1223	otu22392	otu9589	1	1	1
1224	otu22392	otu12830	1	1	1
1225	otu22392	otu8479	1	1	1
1226	otu22392	otu11904	1	1	1
1227	otu22392	otu17122	1	1	1
1228	otu22392	otu28324	1	1	1
1229	otu22392	otu22777	1	1	1
1230	otu22392	otu22425	1	1	1
1231	otu22392	otu24726	1	1	1
1232	otu22392	otu11355	1	1	1
1233	otu22392	otu28014	1	1	1
1234	otu22392	otu24599	1	1	1
1235	otu22392	otu7956	1	1	1
1236	otu22392	otu9118	1	1	1
1237	otu22392	otu9196	1	1	1
1238	otu22392	otu9622	1	1	1
1239	otu22392	otu12508	1	1	1
1240	otu22392	otu16992	1	1	1
1241	otu22392	otu17245	1	1	1
1242	otu22392	otu25810	1	1	1
1243	otu22392	otu29141	1	1	1
1244	otu22392	otu5346	1	1	1
1245	otu22392	otu5564	1	1	1
1246	otu22392	otu11025	1	1	1
1247	otu22392	otu14195	1	1	1
1248	otu22392	otu17416	1	1	1
1249	otu22392	otu25213	1	1	1
1250	otu22392	otu29008	1	1	1
1251	otu22392	otu19690	1	1	1
1252	otu22392	otu9638	1	1	1
1253	otu22392	otu17694	1	1	1
1254	otu22392	otu25166	1	1	1
1255	otu22392	otu23421	1	1	1
1256	otu22392	otu15091	1	1	1
1257	otu22392	otu22705	1	1	1
1258	otu22392	otu25745	1	1	1
1259	otu22392	otu30624	1	1	1
1260	otu22392	otu16488	1	1	1
1261	otu22392	otu18740	1	1	1
1262	otu22392	otu13413	1	1	1
1263	otu22392	otu27331	1	1	1
1264	otu22392	otu27797	1	1	1
1265	otu22392	otu29611	1	1	1
1266	otu22392	otu23195	1	1	1
1267	otu22392	otu2116	1	1	1
1268	otu22392	otu8043	1	1	1
1269	otu22392	otu15456	1	1	1
1270	otu22392	otu29976	1	1	1
1271	otu23842	otu2187	1	-1	-1
1272	otu23842	otu18932	1	1	1
1273	otu23842	otu27344	1	1	1
1274	otu23842	otu3030	1	1	1
1275	otu23842	otu28872	1	1	1
1276	otu23842	otu1050	1	1	1
1277	otu23842	otu23067	1	1	1
1278	otu23969	otu1465	1	1	1
1279	otu23969	otu30832	1	1	1
1280	otu23969	otu2359	1	1	1
1281	otu23969	otu9235	1	1	1
1282	otu23969	otu29118	1	1	1
1283	otu23969	otu189	1	1	1
1284	otu23969	otu15115	1	1	1
1285	otu23969	otu23893	1	1	1
1286	otu23969	otu6328	1	1	1
1287	otu24808	otu31045	1	1	1
1288	otu24808	otu31221	1	1	1
1289	otu24808	otu31265	1	1	1
1290	otu24808	otu31306	1	1	1
1291	otu24808	otu17121	1	1	1
1292	otu24808	otu6075	1	1	1
1293	otu24808	otu6311	1	1	1
1294	otu24808	otu26397	1	1	1
1295	otu24808	otu13184	1	1	1
1296	otu24808	otu752	1	1	1
1297	otu24808	otu12128	1	1	1
1298	otu24808	otu21889	1	1	1
1299	otu24808	otu23502	1	1	1
1300	otu24808	otu30040	1	1	1
1301	otu24808	otu18407	1	1	1
1302	otu24808	otu16022	1	1	1
1303	otu24808	otu16863	1	1	1
1304	otu24808	otu18209	1	1	1
1305	otu24808	otu30824	1	1	1
1306	otu24808	otu25805	1	1	1
1307	otu24808	otu8680	1	1	1
1308	otu24808	otu23734	1	1	1
1309	otu24808	otu11769	1	1	1
1310	otu24808	otu60	1	1	1
1311	otu24808	otu17523	1	1	1
1312	otu24808	otu25990	1	1	1
1313	otu24808	otu26761	1	1	1
1314	otu24808	otu71	1	1	1
1315	otu24808	otu7098	1	1	1
1316	otu24808	otu8521	1	1	1
1317	otu24808	otu22582	1	1	1
1318	otu24808	otu6063	1	1	1
1319	otu24808	otu8372	1	1	1
1320	otu24808	otu9926	1	1	1
1321	otu24808	otu10882	1	1	1
1322	otu24808	otu1438	1	1	1
1323	otu24808	otu5462	1	1	1
1324	otu24808	otu22751	1	1	1
1325	otu24808	otu6288	1	1	1
1326	otu24808	otu15306	1	1	1
1327	otu24808	otu17816	1	1	1
1328	otu24808	otu17888	1	1	1
1329	otu24808	otu19276	1	1	1
1330	otu24808	otu22475	1	1	1
1331	otu24808	otu28718	1	1	1
1332	otu24808	otu29703	1	1	1
1333	otu24808	otu31000	1	1	1
1334	otu24808	otu28335	1	1	1
1335	otu24808	otu19438	1	1	1
1336	otu24808	otu28521	1	1	1
1337	otu24808	otu10702	1	1	1
1338	otu24808	otu15644	1	1	1
1339	otu24808	otu14358	1	1	1
1340	otu24808	otu17335	1	1	1
1341	otu24808	otu30471	1	1	1
1342	otu24808	otu2977	1	1	1
1343	otu24808	otu2173	1	1	1
1344	otu24930	otu25135	1	1	1
1345	otu24930	otu21643	1	1	1
1346	otu24930	otu15432	1	1	1
1347	otu25560	otu29740	1	1	1
1348	otu25560	otu11000	1	1	1
1349	otu25560	otu25242	1	1	1
1350	otu25560	otu28846	1	1	1
1351	otu25560	otu227	1	1	1
1352	otu25560	otu5529	1	1	1
1353	otu25560	otu19601	1	1	1
1354	otu25560	otu18165	1	1	1
1355	otu25560	otu24581	1	1	1
1356	otu25560	otu26521	1	1	1
1357	otu25560	otu20505	1	1	1
1358	otu25560	otu9347	1	1	1
1359	otu25560	otu29526	1	1	1
1360	otu25560	otu13506	1	1	1
1361	otu25560	otu8097	1	1	1
1362	otu25560	otu22869	1	1	1
1363	otu25560	otu28727	1	1	1
1364	otu25560	otu12558	1	1	1
1365	otu25560	otu22741	1	1	1
1366	otu25560	otu13146	1	1	1
1367	otu25560	otu13946	1	1	1
1368	otu25560	otu20303	1	1	1
1369	otu25560	otu25243	1	1	1
1370	otu25560	otu26550	1	1	1
1371	otu25560	otu16125	1	1	1
1372	otu25560	otu20450	1	1	1
1373	otu25560	otu20217	1	1	1
1374	otu25560	otu8385	1	1	1
1375	otu25560	otu12195	1	1	1
1376	otu25560	otu2154	1	1	1
1377	otu25560	otu9359	1	1	1
1378	otu25560	otu15499	1	1	1
1379	otu26756	otu9742	1	1	1
1380	otu26756	otu10998	1	1	1
1381	otu26756	otu29000	1	1	1
1382	otu26756	otu19446	1	1	1
1383	otu26856	otu5600	1	1	1
1384	otu27097	otu9197	1	1	1
1385	otu27097	otu944	1	1	1
1386	otu27097	otu14304	1	1	1
1387	otu27097	otu28426	1	1	1
1388	otu27097	otu15427	1	1	1
1389	otu27097	otu7264	1	1	1
1390	otu28448	otu15249	1	1	1
1391	otu28731	otu13144	1	1	1
1392	otu28731	otu27145	1	1	1
1393	otu28731	otu6930	1	1	1
1394	otu28731	otu7841	1	1	1
1395	otu28731	otu9589	1	1	1
1396	otu28731	otu12830	1	1	1
1397	otu28731	otu8479	1	1	1
1398	otu28731	otu11904	1	1	1
1399	otu28731	otu17122	1	1	1
1400	otu28731	otu28324	1	1	1
1401	otu28731	otu22777	1	1	1
1402	otu28731	otu22425	1	1	1
1403	otu28731	otu24726	1	1	1
1404	otu28731	otu11355	1	1	1
1405	otu28731	otu28014	1	1	1
1406	otu28731	otu24599	1	1	1
1407	otu28731	otu7956	1	1	1
1408	otu28731	otu9118	1	1	1
1409	otu28731	otu9196	1	1	1
1410	otu28731	otu9622	1	1	1
1411	otu28731	otu12508	1	1	1
1412	otu28731	otu16992	1	1	1
1413	otu28731	otu17245	1	1	1
1414	otu28731	otu25810	1	1	1
1415	otu28731	otu29141	1	1	1
1416	otu28731	otu5346	1	1	1
1417	otu28731	otu5564	1	1	1
1418	otu28731	otu11025	1	1	1
1419	otu28731	otu14195	1	1	1
1420	otu28731	otu17416	1	1	1
1421	otu28731	otu25213	1	1	1
1422	otu28731	otu29008	1	1	1
1423	otu28731	otu19690	1	1	1
1424	otu28731	otu9638	1	1	1
1425	otu28731	otu17694	1	1	1
1426	otu28731	otu25166	1	1	1
1427	otu28731	otu23421	1	1	1
1428	otu28731	otu15091	1	1	1
1429	otu28731	otu22705	1	1	1
1430	otu28731	otu25745	1	1	1
1431	otu28731	otu30624	1	1	1
1432	otu28731	otu16488	1	1	1
1433	otu28731	otu18740	1	1	1
1434	otu28731	otu13413	1	1	1
1435	otu28731	otu27331	1	1	1
1436	otu28731	otu27797	1	1	1
1437	otu28731	otu29611	1	1	1
1438	otu28731	otu23195	1	1	1
1439	otu28731	otu2116	1	1	1
1440	otu28731	otu8043	1	1	1
1441	otu28731	otu15456	1	1	1
1442	otu28731	otu29976	1	1	1
1443	otu28816	otu30374	1	1	1
1444	otu29673	otu15421	1	1	1
1445	otu29673	otu13632	1	1	1
1446	otu29673	otu22871	1	1	1
1447	otu29673	otu24389	1	1	1
1448	otu29673	otu26864	1	1	1
1449	otu29673	otu10203	1	1	1
1450	otu29673	otu8148	1	1	1
1451	otu29673	otu21138	1	1	1
1452	otu29673	otu29092	1	1	1
1453	otu29673	otu11206	1	1	1
1454	otu29673	otu22786	1	1	1
1455	otu29673	otu19451	1	1	1
1456	otu29673	otu27293	1	1	1
1457	otu29673	otu29524	1	1	1
1458	otu29673	otu15542	1	1	1
1459	otu29673	otu12032	1	1	1
1460	otu29673	otu14265	1	1	1
1461	otu29673	otu18990	1	1	1
1462	otu29673	otu21154	1	1	1
1463	otu29673	otu22828	1	1	1
1464	otu29673	otu25688	1	1	1
1465	otu29673	otu16315	1	1	1
1466	otu29673	otu15695	1	1	1
1467	otu29673	otu16958	1	1	1
1468	otu29673	otu20437	1	1	1
1469	otu29673	otu26017	1	1	1
1470	otu29673	otu30545	1	1	1
1471	otu29673	otu12738	1	1	1
1472	otu29673	otu15287	1	1	1
1473	otu29673	otu23870	1	1	1
1474	otu29673	otu25462	1	1	1
1475	otu29673	otu982	1	1	1
1476	otu29673	otu19946	1	1	1
1477	otu29673	otu9843	1	1	1
1478	otu29673	otu15439	1	1	1
1479	otu29673	otu19395	1	1	1
1480	otu29673	otu27353	1	1	1
1481	otu29673	otu13029	1	1	1
1482	otu29673	otu21706	1	1	1
1483	otu29673	otu23908	1	1	1
1484	otu29673	otu24738	1	1	1
1485	otu29673	otu28599	1	1	1
1486	otu29673	otu30139	1	1	1
1487	otu29673	otu2345	1	1	1
1488	otu29673	otu12831	1	1	1
1489	otu29673	otu13651	1	1	1
1490	otu29673	otu24622	1	1	1
1491	otu29673	otu25026	1	1	1
1492	otu29673	otu25776	1	1	1
1493	otu29673	otu26793	1	1	1
1494	otu29673	otu11567	1	1	1
1495	otu29673	otu20660	1	1	1
1496	otu29673	otu22702	1	1	1
1497	otu29673	otu24074	1	1	1
1498	otu29673	otu6079	1	1	1
1499	otu29673	otu7833	1	1	1
1500	otu29673	otu14020	1	1	1
1501	otu29673	otu18078	1	1	1
1502	otu29673	otu6472	1	1	1
1503	otu29673	otu13117	1	1	1
1504	otu29673	otu16278	1	1	1
1505	otu29673	otu23697	1	1	1
1506	otu29673	otu8507	1	1	1
1507	otu29673	otu27536	1	1	1
1508	otu29673	otu11272	1	1	1
1509	otu29673	otu26890	1	1	1
1510	otu29673	otu2088	1	1	1
1511	otu29673	otu12629	1	1	1
1512	otu29673	otu29893	1	1	1
1513	otu29673	otu10065	1	1	1
1514	otu29673	otu2862	1	1	1
1515	otu29740	otu11000	1	1	1
1516	otu29740	otu25242	1	1	1
1517	otu29740	otu28846	1	1	1
1518	otu29740	otu227	1	1	1
1519	otu29740	otu5529	1	1	1
1520	otu29740	otu19601	1	1	1
1521	otu29740	otu18165	1	1	1
1522	otu29740	otu24581	1	1	1
1523	otu29740	otu26521	1	1	1
1524	otu29740	otu20505	1	1	1
1525	otu29740	otu9347	1	1	1
1526	otu29740	otu29526	1	1	1
1527	otu29740	otu13506	1	1	1
1528	otu29740	otu8097	1	1	1
1529	otu29740	otu22869	1	1	1
1530	otu29740	otu28727	1	1	1
1531	otu29740	otu12558	1	1	1
1532	otu29740	otu22741	1	1	1
1533	otu29740	otu13146	1	1	1
1534	otu29740	otu13946	1	1	1
1535	otu29740	otu20303	1	1	1
1536	otu29740	otu25243	1	1	1
1537	otu29740	otu26550	1	1	1
1538	otu29740	otu16125	1	1	1
1539	otu29740	otu20450	1	1	1
1540	otu29740	otu20217	1	1	1
1541	otu29740	otu8385	1	1	1
1542	otu29740	otu12195	1	1	1
1543	otu29740	otu2154	1	1	1
1544	otu29740	otu9359	1	1	1
1545	otu29740	otu15499	1	1	1
1546	otu29821	otu24545	1	1	1
1547	otu30599	otu3036	1	1	1
1548	otu30599	otu24945	1	1	1
1549	otu30599	otu17972	1	1	1
1550	otu30599	otu30507	1	1	1
1551	otu30599	otu12600	1	1	1
1552	otu30599	otu21171	1	1	1
1553	otu30599	otu10502	1	1	1
1554	otu30599	otu10280	1	1	1
1555	otu31045	otu31221	1	1	1
1556	otu31045	otu31265	1	1	1
1557	otu31045	otu31306	1	1	1
1558	otu31045	otu17121	1	1	1
1559	otu31045	otu6075	1	1	1
1560	otu31045	otu6311	1	1	1
1561	otu31045	otu26397	1	1	1
1562	otu31045	otu13184	1	1	1
1563	otu31045	otu752	1	1	1
1564	otu31045	otu12128	1	1	1
1565	otu31045	otu21889	1	1	1
1566	otu31045	otu23502	1	1	1
1567	otu31045	otu30040	1	1	1
1568	otu31045	otu18407	1	1	1
1569	otu31045	otu16022	1	1	1
1570	otu31045	otu16863	1	1	1
1571	otu31045	otu18209	1	1	1
1572	otu31045	otu30824	1	1	1
1573	otu31045	otu25805	1	1	1
1574	otu31045	otu8680	1	1	1
1575	otu31045	otu23734	1	1	1
1576	otu31045	otu11769	1	1	1
1577	otu31045	otu60	1	1	1
1578	otu31045	otu17523	1	1	1
1579	otu31045	otu25990	1	1	1
1580	otu31045	otu26761	1	1	1
1581	otu31045	otu71	1	1	1
1582	otu31045	otu7098	1	1	1
1583	otu31045	otu8521	1	1	1
1584	otu31045	otu22582	1	1	1
1585	otu31045	otu6063	1	1	1
1586	otu31045	otu8372	1	1	1
1587	otu31045	otu9926	1	1	1
1588	otu31045	otu10882	1	1	1
1589	otu31045	otu1438	1	1	1
1590	otu31045	otu5462	1	1	1
1591	otu31045	otu22751	1	1	1
1592	otu31045	otu6288	1	1	1
1593	otu31045	otu15306	1	1	1
1594	otu31045	otu17816	1	1	1
1595	otu31045	otu17888	1	1	1
1596	otu31045	otu19276	1	1	1
1597	otu31045	otu22475	1	1	1
1598	otu31045	otu28718	1	1	1
1599	otu31045	otu29703	1	1	1
1600	otu31045	otu31000	1	1	1
1601	otu31045	otu28335	1	1	1
1602	otu31045	otu19438	1	1	1
1603	otu31045	otu28521	1	1	1
1604	otu31045	otu10702	1	1	1
1605	otu31045	otu15644	1	1	1
1606	otu31045	otu14358	1	1	1
1607	otu31045	otu17335	1	1	1
1608	otu31045	otu30471	1	1	1
1609	otu31045	otu2977	1	1	1
1610	otu31045	otu2173	1	1	1
1611	otu31221	otu31265	1	1	1
1612	otu31221	otu31306	1	1	1
1613	otu31221	otu17121	1	1	1
1614	otu31221	otu6075	1	1	1
1615	otu31221	otu6311	1	1	1
1616	otu31221	otu26397	1	1	1
1617	otu31221	otu13184	1	1	1
1618	otu31221	otu752	1	1	1
1619	otu31221	otu12128	1	1	1
1620	otu31221	otu21889	1	1	1
1621	otu31221	otu23502	1	1	1
1622	otu31221	otu30040	1	1	1
1623	otu31221	otu18407	1	1	1
1624	otu31221	otu16022	1	1	1
1625	otu31221	otu16863	1	1	1
1626	otu31221	otu18209	1	1	1
1627	otu31221	otu30824	1	1	1
1628	otu31221	otu25805	1	1	1
1629	otu31221	otu8680	1	1	1
1630	otu31221	otu23734	1	1	1
1631	otu31221	otu11769	1	1	1
1632	otu31221	otu60	1	1	1
1633	otu31221	otu17523	1	1	1
1634	otu31221	otu25990	1	1	1
1635	otu31221	otu26761	1	1	1
1636	otu31221	otu71	1	1	1
1637	otu31221	otu7098	1	1	1
1638	otu31221	otu8521	1	1	1
1639	otu31221	otu22582	1	1	1
1640	otu31221	otu6063	1	1	1
1641	otu31221	otu8372	1	1	1
1642	otu31221	otu9926	1	1	1
1643	otu31221	otu10882	1	1	1
1644	otu31221	otu1438	1	1	1
1645	otu31221	otu5462	1	1	1
1646	otu31221	otu22751	1	1	1
1647	otu31221	otu6288	1	1	1
1648	otu31221	otu15306	1	1	1
1649	otu31221	otu17816	1	1	1
1650	otu31221	otu17888	1	1	1
1651	otu31221	otu19276	1	1	1
1652	otu31221	otu22475	1	1	1
1653	otu31221	otu28718	1	1	1
1654	otu31221	otu29703	1	1	1
1655	otu31221	otu31000	1	1	1
1656	otu31221	otu28335	1	1	1
1657	otu31221	otu19438	1	1	1
1658	otu31221	otu28521	1	1	1
1659	otu31221	otu10702	1	1	1
1660	otu31221	otu15644	1	1	1
1661	otu31221	otu14358	1	1	1
1662	otu31221	otu17335	1	1	1
1663	otu31221	otu30471	1	1	1
1664	otu31221	otu2977	1	1	1
1665	otu31221	otu2173	1	1	1
1666	otu31265	otu31306	1	1	1
1667	otu31265	otu17121	1	1	1
1668	otu31265	otu6075	1	1	1
1669	otu31265	otu6311	1	1	1
1670	otu31265	otu26397	1	1	1
1671	otu31265	otu13184	1	1	1
1672	otu31265	otu752	1	1	1
1673	otu31265	otu12128	1	1	1
1674	otu31265	otu21889	1	1	1
1675	otu31265	otu23502	1	1	1
1676	otu31265	otu30040	1	1	1
1677	otu31265	otu18407	1	1	1
1678	otu31265	otu16022	1	1	1
1679	otu31265	otu16863	1	1	1
1680	otu31265	otu18209	1	1	1
1681	otu31265	otu30824	1	1	1
1682	otu31265	otu25805	1	1	1
1683	otu31265	otu8680	1	1	1
1684	otu31265	otu23734	1	1	1
1685	otu31265	otu11769	1	1	1
1686	otu31265	otu60	1	1	1
1687	otu31265	otu17523	1	1	1
1688	otu31265	otu25990	1	1	1
1689	otu31265	otu26761	1	1	1
1690	otu31265	otu71	1	1	1
1691	otu31265	otu7098	1	1	1
1692	otu31265	otu8521	1	1	1
1693	otu31265	otu22582	1	1	1
1694	otu31265	otu6063	1	1	1
1695	otu31265	otu8372	1	1	1
1696	otu31265	otu9926	1	1	1
1697	otu31265	otu10882	1	1	1
1698	otu31265	otu1438	1	1	1
1699	otu31265	otu5462	1	1	1
1700	otu31265	otu22751	1	1	1
1701	otu31265	otu6288	1	1	1
1702	otu31265	otu15306	1	1	1
1703	otu31265	otu17816	1	1	1
1704	otu31265	otu17888	1	1	1
1705	otu31265	otu19276	1	1	1
1706	otu31265	otu22475	1	1	1
1707	otu31265	otu28718	1	1	1
1708	otu31265	otu29703	1	1	1
1709	otu31265	otu31000	1	1	1
1710	otu31265	otu28335	1	1	1
1711	otu31265	otu19438	1	1	1
1712	otu31265	otu28521	1	1	1
1713	otu31265	otu10702	1	1	1
1714	otu31265	otu15644	1	1	1
1715	otu31265	otu14358	1	1	1
1716	otu31265	otu17335	1	1	1
1717	otu31265	otu30471	1	1	1
1718	otu31265	otu2977	1	1	1
1719	otu31265	otu2173	1	1	1
1720	otu31306	otu17121	1	1	1
1721	otu31306	otu6075	1	1	1
1722	otu31306	otu6311	1	1	1
1723	otu31306	otu26397	1	1	1
1724	otu31306	otu13184	1	1	1
1725	otu31306	otu752	1	1	1
1726	otu31306	otu12128	1	1	1
1727	otu31306	otu21889	1	1	1
1728	otu31306	otu23502	1	1	1
1729	otu31306	otu30040	1	1	1
1730	otu31306	otu18407	1	1	1
1731	otu31306	otu16022	1	1	1
1732	otu31306	otu16863	1	1	1
1733	otu31306	otu18209	1	1	1
1734	otu31306	otu30824	1	1	1
1735	otu31306	otu25805	1	1	1
1736	otu31306	otu8680	1	1	1
1737	otu31306	otu23734	1	1	1
1738	otu31306	otu11769	1	1	1
1739	otu31306	otu60	1	1	1
1740	otu31306	otu17523	1	1	1
1741	otu31306	otu25990	1	1	1
1742	otu31306	otu26761	1	1	1
1743	otu31306	otu71	1	1	1
1744	otu31306	otu7098	1	1	1
1745	otu31306	otu8521	1	1	1
1746	otu31306	otu22582	1	1	1
1747	otu31306	otu6063	1	1	1
1748	otu31306	otu8372	1	1	1
1749	otu31306	otu9926	1	1	1
1750	otu31306	otu10882	1	1	1
1751	otu31306	otu1438	1	1	1
1752	otu31306	otu5462	1	1	1
1753	otu31306	otu22751	1	1	1
1754	otu31306	otu6288	1	1	1
1755	otu31306	otu15306	1	1	1
1756	otu31306	otu17816	1	1	1
1757	otu31306	otu17888	1	1	1
1758	otu31306	otu19276	1	1	1
1759	otu31306	otu22475	1	1	1
1760	otu31306	otu28718	1	1	1
1761	otu31306	otu29703	1	1	1
1762	otu31306	otu31000	1	1	1
1763	otu31306	otu28335	1	1	1
1764	otu31306	otu19438	1	1	1
1765	otu31306	otu28521	1	1	1
1766	otu31306	otu10702	1	1	1
1767	otu31306	otu15644	1	1	1
1768	otu31306	otu14358	1	1	1
1769	otu31306	otu17335	1	1	1
1770	otu31306	otu30471	1	1	1
1771	otu31306	otu2977	1	1	1
1772	otu31306	otu2173	1	1	1
1773	otu2324	otu13167	1	1	1
1774	otu2324	otu17273	1	1	1
1775	otu2324	otu30842	1	1	1
1776	otu2324	otu14918	1	1	1
1777	otu2324	otu17755	1	1	1
1778	otu2324	otu18993	1	1	1
1779	otu2324	otu26026	1	1	1
1780	otu2324	otu23377	1	1	1
1781	otu2324	otu15131	1	1	1
1782	otu2324	otu17652	1	1	1
1783	otu2324	otu28594	1	1	1
1784	otu2324	otu20918	1	1	1
1785	otu2324	otu1273	1	1	1
1786	otu2324	otu1120	1	1	1
1787	otu2324	otu2533	1	1	1
1788	otu2324	otu8811	1	1	1
1789	otu2324	otu9760	1	1	1
1790	otu2324	otu10352	1	1	1
1791	otu2324	otu11580	1	1	1
1792	otu2324	otu16196	1	1	1
1793	otu2324	otu16598	1	1	1
1794	otu2324	otu16708	1	1	1
1795	otu2324	otu17774	1	1	1
1796	otu2324	otu18089	1	1	1
1797	otu2324	otu25250	1	1	1
1798	otu2324	otu25395	1	1	1
1799	otu2324	otu28692	1	1	1
1800	otu2324	otu29176	1	1	1
1801	otu2324	otu29915	1	1	1
1802	otu2324	otu30109	1	1	1
1803	otu2324	otu17545	1	1	1
1804	otu2324	otu19688	1	1	1
1805	otu2324	otu25847	1	1	1
1806	otu2324	otu27816	1	1	1
1807	otu2324	otu11996	1	1	1
1808	otu2324	otu10236	1	1	1
1809	otu2324	otu12757	1	1	1
1810	otu2324	otu15493	1	1	1
1811	otu2324	otu13777	1	1	1
1812	otu2324	otu22549	1	1	1
1813	otu2324	otu23964	1	1	1
1814	otu2324	otu31127	1	1	1
1815	otu2324	otu25647	1	1	1
1816	otu2324	otu26437	1	1	1
1817	otu2324	otu232	1	1	1
1818	otu2324	otu8454	1	1	1
1819	otu2324	otu14215	1	1	1
1820	otu2324	otu14410	1	1	1
1821	otu2324	otu9737	1	1	1
1822	otu2324	otu16355	1	1	1
1823	otu2324	otu18980	1	1	1
1824	otu2324	otu30878	1	1	1
1825	otu2324	otu8577	1	1	1
1826	otu2324	otu12985	1	1	1
1827	otu2324	otu25309	1	1	1
1828	otu2324	otu1060	1	1	1
1829	otu2324	otu19427	1	1	1
1830	otu2324	otu22629	1	1	1
1831	otu2324	otu15205	1	1	1
1832	otu5822	otu8317	1	1	1
1833	otu5822	otu15275	1	1	1
1834	otu5822	otu27966	1	1	1
1835	otu6174	otu27783	1	1	1
1836	otu6174	otu19869	1	1	1
1837	otu6174	otu2385	1	1	1
1838	otu6174	otu15535	1	1	1
1839	otu6214	otu29079	1	1	1
1840	otu6214	otu18122	1	1	1
1841	otu6214	otu19089	1	1	1
1842	otu6214	otu31176	1	1	1
1843	otu6214	otu16998	1	1	1
1844	otu9197	otu944	1	1	1
1845	otu9197	otu14304	1	1	1
1846	otu9197	otu28426	1	1	1
1847	otu9197	otu15427	1	1	1
1848	otu9197	otu7264	1	1	1
1849	otu10173	otu13369	1	1	1
1850	otu10173	otu28600	1	1	1
1851	otu10173	otu30672	1	1	1
1852	otu10173	otu22195	1	1	1
1853	otu10173	otu25682	1	1	1
1854	otu10173	otu27856	1	1	1
1855	otu10173	otu6148	1	1	1
1856	otu10173	otu13487	1	1	1
1857	otu10173	otu24308	1	1	1
1858	otu10173	otu5984	1	1	1
1859	otu10173	otu28519	1	1	1
1860	otu10173	otu5371	1	1	1
1861	otu10173	otu29071	1	1	1
1862	otu10173	otu8489	1	1	1
1863	otu10173	otu2434	1	1	1
1864	otu10173	otu10550	1	1	1
1865	otu10173	otu27729	1	1	1
1866	otu10173	otu25074	1	1	1
1867	otu10173	otu31068	1	1	1
1868	otu10173	otu17470	1	1	1
1869	otu10173	otu21388	1	1	1
1870	otu10173	otu1247	1	1	1
1871	otu10173	otu3116	1	1	1
1872	otu10173	otu12044	1	1	1
1873	otu10173	otu14495	1	1	1
1874	otu10173	otu26221	1	1	1
1875	otu10173	otu16040	1	1	1
1876	otu10173	otu22763	1	1	1
1877	otu10173	otu26112	1	1	1
1878	otu10173	otu6251	1	1	1
1879	otu10173	otu10345	1	1	1
1880	otu10173	otu1271	1	1	1
1881	otu10173	otu6447	1	1	1
1882	otu10173	otu8592	1	1	1
1883	otu10173	otu8872	1	1	1
1884	otu10173	otu12290	1	1	1
1885	otu10173	otu14111	1	1	1
1886	otu10173	otu16693	1	1	1
1887	otu10173	otu27675	1	1	1
1888	otu10173	otu13334	1	1	1
1889	otu10173	otu18180	1	1	1
1890	otu10173	otu20774	1	1	1
1891	otu10173	otu23713	1	1	1
1892	otu10173	otu27730	1	1	1
1893	otu10173	otu15561	1	1	1
1894	otu10173	otu26097	1	1	1
1895	otu10173	otu27573	1	1	1
1896	otu10173	otu16827	1	1	1
1897	otu10173	otu22097	1	1	1
1898	otu10173	otu11195	1	1	1
1899	otu10173	otu23009	1	1	1
1900	otu10173	otu24509	1	1	1
1901	otu10173	otu28003	1	1	1
1902	otu10173	otu23906	1	1	1
1903	otu10173	otu18444	1	1	1
1904	otu11000	otu25242	1	1	1
1905	otu11000	otu28846	1	1	1
1906	otu11000	otu227	1	1	1
1907	otu11000	otu5529	1	1	1
1908	otu11000	otu19601	1	1	1
1909	otu11000	otu18165	1	1	1
1910	otu11000	otu24581	1	1	1
1911	otu11000	otu26521	1	1	1
1912	otu11000	otu20505	1	1	1
1913	otu11000	otu9347	1	1	1
1914	otu11000	otu29526	1	1	1
1915	otu11000	otu13506	1	1	1
1916	otu11000	otu8097	1	1	1
1917	otu11000	otu22869	1	1	1
1918	otu11000	otu28727	1	1	1
1919	otu11000	otu12558	1	1	1
1920	otu11000	otu22741	1	1	1
1921	otu11000	otu13146	1	1	1
1922	otu11000	otu13946	1	1	1
1923	otu11000	otu20303	1	1	1
1924	otu11000	otu25243	1	1	1
1925	otu11000	otu26550	1	1	1
1926	otu11000	otu16125	1	1	1
1927	otu11000	otu20450	1	1	1
1928	otu11000	otu20217	1	1	1
1929	otu11000	otu8385	1	1	1
1930	otu11000	otu12195	1	1	1
1931	otu11000	otu2154	1	1	1
1932	otu11000	otu9359	1	1	1
1933	otu11000	otu15499	1	1	1
1934	otu13144	otu27145	1	1	1
1935	otu13144	otu6930	1	1	1
1936	otu13144	otu7841	1	1	1
1937	otu13144	otu9589	1	1	1
1938	otu13144	otu12830	1	1	1
1939	otu13144	otu8479	1	1	1
1940	otu13144	otu11904	1	1	1
1941	otu13144	otu17122	1	1	1
1942	otu13144	otu28324	1	1	1
1943	otu13144	otu22777	1	1	1
1944	otu13144	otu22425	1	1	1
1945	otu13144	otu24726	1	1	1
1946	otu13144	otu11355	1	1	1
1947	otu13144	otu28014	1	1	1
1948	otu13144	otu24599	1	1	1
1949	otu13144	otu7956	1	1	1
1950	otu13144	otu9118	1	1	1
1951	otu13144	otu9196	1	1	1
1952	otu13144	otu9622	1	1	1
1953	otu13144	otu12508	1	1	1
1954	otu13144	otu16992	1	1	1
1955	otu13144	otu17245	1	1	1
1956	otu13144	otu25810	1	1	1
1957	otu13144	otu29141	1	1	1
1958	otu13144	otu5346	1	1	1
1959	otu13144	otu5564	1	1	1
1960	otu13144	otu11025	1	1	1
1961	otu13144	otu14195	1	1	1
1962	otu13144	otu17416	1	1	1
1963	otu13144	otu25213	1	1	1
1964	otu13144	otu29008	1	1	1
1965	otu13144	otu19690	1	1	1
1966	otu13144	otu9638	1	1	1
1967	otu13144	otu17694	1	1	1
1968	otu13144	otu25166	1	1	1
1969	otu13144	otu23421	1	1	1
1970	otu13144	otu15091	1	1	1
1971	otu13144	otu22705	1	1	1
1972	otu13144	otu25745	1	1	1
1973	otu13144	otu30624	1	1	1
1974	otu13144	otu16488	1	1	1
1975	otu13144	otu18740	1	1	1
1976	otu13144	otu13413	1	1	1
1977	otu13144	otu27331	1	1	1
1978	otu13144	otu27797	1	1	1
1979	otu13144	otu29611	1	1	1
1980	otu13144	otu23195	1	1	1
1981	otu13144	otu2116	1	1	1
1982	otu13144	otu8043	1	1	1
1983	otu13144	otu15456	1	1	1
1984	otu13144	otu29976	1	1	1
1985	otu13167	otu17273	1	1	1
1986	otu13167	otu30842	1	1	1
1987	otu13167	otu14918	1	1	1
1988	otu13167	otu17755	1	1	1
1989	otu13167	otu18993	1	1	1
1990	otu13167	otu26026	1	1	1
1991	otu13167	otu23377	1	1	1
1992	otu13167	otu15131	1	1	1
1993	otu13167	otu17652	1	1	1
1994	otu13167	otu28594	1	1	1
1995	otu13167	otu20918	1	1	1
1996	otu13167	otu1273	1	1	1
1997	otu13167	otu1120	1	1	1
[truncated: 9,682 more rows]
